# Supplementary material for: Imaging‐Guided Live Single‐Cell Lipid Profiling of Leader and Follower Cells During Collective Migration of Triple‐Negative Breast Cancer Cells
Source: Adv Sci (Weinh). 2026 Jun 16:e75862. Online ahead of print. doi: 10.1002/advs.75862 (PMC13336123; doi:10.1002/advs.75862)
Supplement: Supplementary file 2 — Supporting File 2: advs75862‐sup‐0002‐data.zip. [file ADVS-9999-e75862-s002.zip]

Archive with 8 entries (7 files):
- advs75862-sup-0002-data/
- advs75862-sup-0002-data/Single cell metadata.pdf
- advs75862-sup-0002-data/Supplementary Excel.1.xlsx
- advs75862-sup-0002-data/Supplementary Excel.2.xlsx
- advs75862-sup-0002-data/Supplementary Excel.3.xlsx
- advs75862-sup-0002-data/Supplementary Excel.4.xlsx
- advs75862-sup-0002-data/Supplementary Excel.5.xlsx
- advs75862-sup-0002-data/Supplementary Excel.6.xlsx
