# Supplementary material for: Imaging‐Guided Live Single‐Cell Lipid Profiling of Leader and Follower Cells During Collective Migration of Triple‐Negative Breast Cancer Cells
Source: Adv Sci (Weinh). 2026 Jun 16:e75862. Online ahead of print. doi: 10.1002/advs.75862 (PMC13336123; doi:10.1002/advs.75862)
Supplement: Supplementary file 2 — Supporting File 2: advs75862‐sup‐0002‐data.zip. [file ADVS-9999-e75862-s002.zip › advs75862-sup-0002-data/Supplementary Excel.1.xlsx]

## Sheet: Sheet1
m/z	0.98Conc_1	0.98Conc_2	0.98Conc_3	0.98Conc_4	0.98Conc_5	1.95Conc_1	1.95Conc_2	1.95Conc_3	1.95Conc_4	1.95Conc_5	15.63Conc_1	15.63Conc_2	15.63Conc_3	31.25Conc_1	31.25Conc_2	31.25Conc_3	31.25Conc_4	31.25Conc_5	125Conc_1	125Conc_2	125Conc_3	125Conc_4	125Conc_5	500Conc_1	500Conc_2	500Conc_3	500Conc_4	correlation coefficient
410.4	4281.3	5023	4994	4413.3	5104	2287	2052	1579.9	1648.7	1955.2	7388.3	7405.2	6792.8	4456.8	3121.6	3330.6	3544.9	4424.6	8599.5	8308.5	8419.7	9127.7	9311.7	20234	7664.9	6112.9	3275.1	0.513291
415.212	2548.1	1471.7	1666.5	1208.3	1243.5	4208.7	4132.9	3346.7	3400.7	3755.3	8995.6	9941.7	9880.7	44038.9	28601.8	30681.2	30345.3	54988.8	112371	102124	99297.6	97387.8	98907.3	237389	84465.8	64832.2	41296.5	0.646208
416.216	170	0	0	0	0	754.7	830.6	735.3	580.8	656.9	2048.4	2226.9	2333.4	10792.7	7057.8	7524.8	7431.1	13762.4	28405.1	25566.4	25302.3	24336.1	24844.9	63443.6	22191.3	16735	10329.4	0.653837
418.331	4672.2	5281.1	5219.3	4591.4	5295.4	1253.1	1617.2	1440.1	1403.4	1451.7	3118.2	3603.9	3312.7	2363.3	2181.9	1836.3	1918.5	5902	8002.5	7105.7	7195.5	7101.8	7204.4	18431.1	5869.4	5272.5	2934.9	0.522611
421.379	2099.8	2208.6	2384.8	2159.1	2629.4	1123.4	924.8	769.2	803.5	1020.2	2979	3235.1	3193.7	1866.1	1541.7	1749.9	1706.4	1962.1	4882	4912.3	5149.3	5195.2	5476.1	11040.5	3797.1	3277.7	1613.9	0.523132
422.4	2283.1	2345.1	2274.3	2124.2	2384.8	1032.5	923.5	889.1	702.9	874	2618.3	2842.5	2570.3	1789.5	1285.6	1374.7	1290.2	1987.7	3487.2	3469.4	3491.3	3731.3	3787	9454.6	3471.8	3072.5	1609.7	0.569116
424.452	4132.5	4518.3	4438.4	4159.2	4595.6	2754.6	3628.8	2814.7	2723.5	3290.4	9932.4	10891	10401.2	11364.4	6924.4	7627.5	7621.1	12058.1	41691.5	41038.8	40909.6	42984.8	43574.9	100705	36699	33825.5	19117	0.687172
425.455	1172.2	1307.3	1403.4	1252.1	1335.3	798.3	1016.8	808.3	778.1	911.5	2834	3094.2	2801.2	3310.1	1960.1	2233.3	2234.7	3392.4	11506.6	11342.4	11621.8	11818.1	12270.4	29724.3	10670.9	9885.3	5409.4	0.69431
433.379	1445.4	1412	1549.4	1172.9	1406.1	1072.4	858.6	739.6	675.3	989	1786.6	1847.3	1878.2	3763.2	2738.7	3013.8	3016.7	5009.6	10892.2	9849.7	10246.8	10642.7	10916.5	28723.1	10530.7	9231.5	5326.6	0.704332
434.361	3415.6	3533.9	3481	3052.2	3255.1	3394.1	1588	1044.3	1278.3	1493.5	5823.3	5916.9	6006.5	5896.1	2039.2	1998.3	1964.3	4135.4	8705	6007.6	5707.2	5759.4	5833.6	26823.9	8946.9	7771.6	4082.7	0.636062
435.395	1416.7	1470.2	1560	1379.4	1614.6	1194.8	943	843.9	894.4	952.8	2703	3171	3036.3	3712.4	2543.8	2643.1	2595.9	4143	11893.9	11392.5	11048.7	11538.5	12528.1	31467	11400.5	10117	5541.1	0.698413
437.193	1064	1923.2	1764.8	1312.6	1544	0	4588.6	3723.3	3860.5	4610.4	0	0	13663.7	35726.9	41854.6	49600.3	50538.3	84654.6	182249	155631	149666	146187	136164	295547	133892	109763	74899.1	0.676403
438.197	2211.5	516.4	640.5	494.4	426.3	2695.4	1346	1082.9	1097	1345.2	3274	3984.1	3381.7	9323.2	10445.5	12749.3	13345.4	23508.7	52730.1	44028.9	42724.8	40939.6	38989	108248	40055.5	31668.5	20272.3	0.680214
438.298	1177.5	1792.2	1836.5	1731.9	1961.5	598.2	906.1	753.4	673.9	804.5	2386.2	2932.6	2367.7	2016.4	1750.7	1735.2	1727.3	2625.7	5852.2	5372.9	5169.7	5463.8	5528.7	14739.6	5832.7	5381.8	3670.2	0.722078
447.32	1944.2	2638.3	2361	2093.9	2309.5	0	0	0	0	0	2376.7	2009.8	2002.5	567.3	0	0	0	1250.8	3112.5	2843.6	2754.5	2621.5	2601.5	7954.6	2695.3	2665	1685.9	0.564891
452.484	4315	4950.3	5171	4794.7	5010.9	1768.9	1868.6	1555.9	1505	1735.2	7903	8068.1	7554	10505.8	6134.7	6713.6	6776.5	10650.5	32905.1	31128.9	29356.9	30097	30733.3	74196.8	34970	36911.8	25638	0.809037
453.168	7410.9	11402.5	13004.3	16466.8	12881	5865	5948.7	7437.5	6960.6	10529.5	22225.3	22847.8	23682.2	26233.6	34468.9	43342.5	47986.2	72296.9	119694	93400.4	88114.3	87138.2	79454.5	224791	99504	105744	93932.4	0.791108
453.487	1401.4	1514.3	1503.1	1468.5	1534.4	562.8	676.4	433.6	436.6	552.7	2364.8	2572.4	2601	3464.6	1863.3	2135.1	2133	3304.3	10564.4	10015.1	9515.3	9789.6	9938	24210.1	11235.4	12161.2	7900.8	0.80522
454.172	1623.1	2489.2	2917.1	3564	2896.3	1412.7	1562.6	1652.4	1595.4	2307.1	4617.8	4652.8	4898.2	5312	7915.6	9454.2	10187	15214.5	29754.7	22135.3	20984.5	19949.4	18011.9	59170.9	26107	27625.2	23298.6	0.813047
460.378	2757.3	3130	3189.5	2858.3	3068.2	1990.5	1652.6	1450.9	1536.9	1730.4	2584.1	2680.7	2526.1	2966.9	2051.7	2209.1	2262.5	2918.8	3843	3326.2	3375.5	3362.2	3192.5	10263.8	4847.3	5371.9	3706.8	0.763375
461.336	5113.2	7270.1	7076.5	6357	7038.8	0	0	0	0	0	6614.8	6459	5542.5	2635.2	0	1393.8	1730.1	4150.1	11175.8	9282.6	8511.4	8816.9	8633.1	28710	11649.1	13570.7	9316.8	0.735428
463.203	563.1	1132	1079.6	2329.2	1480.2	684.1	650.5	1140.9	827.9	1947.5	1122.4	1319.9	1878.5	4242.5	2170.9	4150.9	5101.2	12903	15494.5	12838.6	11492.1	11776.4	11224.7	27820.6	9892.6	11944.1	7185.1	0.671944
466.33	1689	2066.8	1958.6	2011.2	2158.5	827.9	1068.5	707.9	673.6	854.6	2425.5	2911.9	2326.1	2513.5	2083.6	2231.5	2127	3072.6	7097.9	6031	5625.3	5790.7	5612.7	13599.1	6755.2	7353.9	5528.2	0.80916
467.103	7292.6	9667.3	8624.6	9318.5	10033.7	7956.1	12231.1	10354	11251.3	13627	8052.9	10045.6	8157.6	13847.9	19339.2	17514.8	17617.3	15522.7	20047.7	17460.6	17256.8	16575	15777.2	38501.1	19960	18588.9	16002.6	0.676383
467.385	4308.7	4802	4664.9	4246.5	4331.2	1637.5	2010.7	1732.6	1813	2058.4	4398.2	4651.4	4343.9	5087.1	3583.5	3817.8	3988.6	6591.1	7340.6	6450.7	6198.7	6207.9	6114.1	16713.5	7471.8	8193.7	5972.6	0.721088
468.369	5503.5	6145.8	5944.4	5643.6	5623.5	3373.7	3097.6	2834.8	2495.2	3109.5	6691.4	7082.8	6256.3	6877.7	5672.5	5684.4	5958.3	8208.2	12060.9	11084.9	10500.8	10855.5	10745	24229.2	11625.3	12919.7	9218	0.752889
469.1	1233.1	1569	1489.9	1509	1665.3	1287.2	2059	1674.7	1965.6	2181.7	1370.3	1782.8	1553.2	2142.8	3254.3	2998.5	2962	2696.7	3408	2975.6	2992.8	2775.4	2705.6	6950	3587.8	3276.5	2783.9	0.69912
473.372	2188	2944	2976	2590.9	2988	0	0	429.7	466.4	0	2494.4	2448.2	2162.5	906.9	345.6	399.4	417.9	1641.1	4305.7	3653.3	3423	3321.8	3286.1	13132.3	5525.4	6457.1	4438.2	0.781268
473.434	1780.1	2434.3	2264.1	2255.8	2300.3	1095.4	4279.4	3277.2	3483.6	4558	2968.2	3326.4	2961.9	3389.1	4061.9	4247.3	3996.2	6354.5	3632.2	3862.5	3839.2	3813.2	3889.5	8240.3	3855.6	5367.6	4504.3	0.57763
475.351	9185.2	12102.6	11509	10400.4	10609.1	0	0	0	0	0	9836.5	8819	8795	3065.4	0	2268.6	2597.4	0	10683.9	9919.3	9633.5	9344.3	9615.8	46602.6	22591.9	25818.7	20702.5	0.821032
476.373	3408.2	3885.6	3683.7	3555.2	3928.9	2098.7	2079.7	1776.2	1804.4	2178.2	3145.5	3390.2	3058.2	2847.7	2764.2	2787.3	2899.7	3023.7	3594.7	3189.3	3076.8	3075.7	3072.8	9607.7	4593.9	5279.9	3876.6	0.700213
477.332	2698.1	3155.5	3583.5	3178.7	3410.4	1112	1712.4	1352.8	1340	1654.3	2316.3	2195.7	2188.9	1438.4	1618.5	1910.2	1734.9	1923.5	5030.2	4574.4	4457.6	4228.7	4155.5	15573.7	7030.7	8113.6	5985.5	0.832556
477.368	3008.6	3431.9	3021.9	2939.2	3376.5	1392.3	1365.7	1178.9	1229.4	1334.5	2736.4	2469	2497.6	1472.4	1046.5	1165.3	1161.7	2426.9	3693.2	3054.7	2961.5	3065.6	2893.7	10027.2	4611.1	5024.3	3795.6	0.737144
478.33	523.7	719.1	541.7	618.5	783.7	0	1183.3	671.6	751.4	1181.8	2843.9	3956.5	2690	8731.4	10494	8921.6	8349.1	5343.7	15703.8	16579.2	18518.8	17789.4	18126.5	33753.7	20955.6	23085.9	22319.3	0.86159
478.499	970	1078.9	991.5	918.9	939.5	679.1	592.1	420.5	412.9	530.9	2716.7	2993.1	2877.5	9492.6	4951	5629	5564.4	9825.2	29149.3	26180.8	25342.6	24683.8	25455.1	69705.6	34184.8	36828.3	26826.3	0.852339
480.331	2577.9	3222.4	2927.6	2569.2	3097.7	1812.1	2071.8	1932	1730.8	2041.1	4836.3	4859.5	4731.5	2783.1	2848	2839.5	2894.5	3363	3935.9	3548.3	3559.2	3584.1	3754.6	11766.4	4957.1	5863.8	3744.2	0.671398
480.345	4283.9	5896.4	5802.9	5350.5	6223.4	1801.3	2700.8	2201.4	2372.9	2779.2	4658.1	5693.3	4451.8	3427.9	3565.2	3668.5	3795.2	4011.5	6424.5	5855.2	5829.3	6207.8	6483.1	12454	5364.1	6295.9	4796.2	0.555694
480.514	3515.9	3241.6	3157.9	3002.1	2983.3	2782.4	2184.9	1757	1676.3	2022.6	12885.7	13941.2	14183.7	45677.3	24464.3	25785.3	25157.1	48008	145731	128794	124225	124105	123330	331813	164257	175790	131506	0.849398
481.155	9375.8	11263.5	10369.6	11145.5	10906.7	10017	13855.7	12047	13433.8	16298.1	9466.3	12071.8	10761.1	14993.6	19496.5	17567.2	17832	15384.2	21759.7	19570.9	19901.4	19095.2	18831.9	43008.4	22901.7	23510.8	22383.1	0.781208
481.263	1294.2	1647.7	1661.7	1570.8	1754.1	2261.4	2138.1	2045.7	1762.7	2191.8	1783.9	1621.2	1470.4	1938.2	1802.8	2005.7	1995.8	1119.5	4918	5092.1	4749	5009.7	5280.9	7993.8	3763.7	3747.8	2373.9	0.598721
481.518	1119.5	1005.4	1072.7	862.4	967.9	875.7	768.6	611.8	532.9	607.5	4108.9	4588.1	4482.4	15014.5	7956.9	8645.4	8644	16554.9	51280.5	45116	43146.4	42927.2	43499.7	117532	57084.7	61353.9	43976.8	0.843538
482.154	1941.7	2475.2	2159.7	2344.8	2490.2	1965.5	3005.8	2441.6	2951.5	2888.5	2099.6	2540.9	2190	3384.9	4632.3	4133.5	4195	4119.1	4996.2	4243.1	4295.9	4094.8	3850.9	10068	5464.4	5553.8	4847.2	0.777391
483.152	1349	1859.1	1608	1678.6	1760.4	1577.9	2326.3	2053.9	2242.8	2781.4	1505.9	2010.5	1641.9	2339.3	3578.6	3137.4	3073.2	2516.6	3235.8	2910.1	3022.2	2954.8	2875.6	7979.2	4171.6	4339.7	3819.4	0.790541
487.449	1341.8	1606.8	1489.9	1541.1	1397.7	870.4	3300.2	2528.8	2423.7	3377.1	2307	2383.9	2177	2612.7	2851.4	3067.1	2932.7	5004.3	2334.6	2122.4	2307.4	2335.7	2272.2	5893.9	2822.1	4186.3	3585.2	0.566912
489.116	0	0	0	0	0	0	0	0	0	0	940.2	1245.9	1037.9	6503.4	4278.2	4012.7	4248.6	7949.1	13167.5	10380.8	9660.2	9213.7	8510.2	22995.7	12872.4	10675.8	8586.2	0.776029
489.367	1775	2024.3	2001.5	1823.3	2018.2	537.9	580.8	526.5	481.3	603.2	3250.5	3766.2	3343.5	8671.1	5863.3	6934.7	6815.5	17070.5	43520.4	38299.9	36536.6	35495.2	34636.2	120278	55590.8	65500.8	50347.7	0.883575
490.352	2694.6	3130.3	2866.8	2780.2	2833.4	1806.3	1885	1642.4	1608	1911.6	3056.2	2665.4	2589.1	2281.1	2270.6	2557.5	2525.5	2465.1	2995.2	2725.8	2627.5	2744.7	2647.9	8602.1	3836	4474	3027.6	0.696599
491.346	4194.5	4873.1	5104	4142.9	4615.6	713	907.2	639.9	701.1	781.3	6906.7	5834.8	6058.7	2666.5	1775.1	1984.3	2037	4788.3	11149.9	9447.9	9051.8	8633.6	8733.8	32448.2	14561	16638	12836.5	0.839687
492.332	3080.7	3622.5	3490.8	3228.4	3503.2	3970.5	3781.5	3203.5	3187	3830.2	3379.6	3531.6	3630.3	3232.2	3254.5	3451.1	3412.9	3979.9	5631.4	5230.1	5103.2	5188.9	5412.4	8723.1	4036.1	4598	3140.5	0.505621
494.347	0	3678.4	7477	5908.7	5046.5	1808.8	1383.2	927.8	1181.1	1395.2	0	0	4719.2	2498.6	2201.5	2264.3	2361.7	2682.5	5360.1	4915.1	4520.2	4337.6	4352.2	18843.8	7667.8	8220.2	5115.8	0.697173
502.498	1651.3	1027.6	1221	0	1024.1	1274	871.3	702.4	693.6	783.8	7243.2	4645.8	5781.9	16296.2	8190.6	10533.4	9574.3	18945.4	46579	41991	39172.5	54200.5	53603.3	83090.7	32631.7	55216.6	65502.3	0.812766
503.502	562.1	0	0	0	0	425.9	262.5	256.9	239.5	260.4	2508.4	1379.9	1983.8	6215.1	3089.3	3821.4	3277.7	6971.3	17017.3	14056.2	14709.8	18130	19730.1	25629	11079.3	16877.9	20988.6	0.776452
504.345	343.3	0	0	0	0	596.8	813.8	649.8	557.5	962.1	3895.4	3331.9	2824.9	8278.7	10061.8	9393.8	8240.1	5327.3	18310.8	17484.1	21666.4	24511	25361	23665.2	11390	21546.1	28260.3	0.715655
504.514	8320.5	5458.6	5466.5	3690.1	5304.3	10573.5	6751.7	5519.6	5228.8	6452.7	61128.3	39000.2	49477.1	209782	94287.9	113242	113195	231083	587293	501565	478973	589480	617611	984213	359777	568309	643272	0.776937
505.349	0	914	0	0	0	0	1422.9	1706.7	1229.1	0	5495.7	3329.9	4576	3628.8	3165.6	3356.4	2871.4	4455.3	4496.9	4170.3	5299.6	6676.4	6822.6	6167	2622	6072.8	7793.2	0.582848
505.362	4866.7	4624.5	4844.4	4240.3	5899.6	0	0	0	0	0	5077.2	2280.2	3104.4	6030.8	3229.1	4774.6	4191.1	10949.7	24333.8	22112.3	20401.5	25226	26932	50284.6	15848.8	28884.8	35534.1	0.81525
505.517	2928.2	1348.5	1356.9	1017.8	1764.7	3586.2	2354.2	2025.9	1891	2219.2	22655.8	14352.3	17648.5	69681.2	32620.4	39715.3	38372.8	76589.8	205730	178471	164283	216890	224653	353264	128581	204094	240228	0.782946
506.529	52652.5	31568.5	32118.8	26769.9	31814	73134.9	49704.8	42120.5	40461.9	46452.6	502273	342585	396216	1.55159e+06	811807	936193	957955	1.89632e+06	5.17562e+06	4577936	4.3394e+06	5.07575e+06	5.22225e+06	8002189	2.5646e+06	4.3048e+06	4947248	0.728934
507.341	2659.4	2406.2	2583	2513.1	2476.2	572.4	846.6	660.2	654.6	993.3	4040.9	2282.9	2581.4	1475.1	1254.9	1523.1	1465.9	2605.2	6504.7	3678.9	4158.9	5917.8	7462.7	11251.7	3461.4	6428.5	8059.6	0.746664
507.377	2326.2	0	0	0	0	479.8	0	0	402.2	0	2010	0	1603.1	3356.5	1676.3	2324.5	2085.6	5532.5	9391.7	8896.8	8890	10986.4	10674.1	20047.2	5923.3	12140.5	15986.7	0.814414
507.533	17357.3	11743.2	13097.2	9398.1	10605.2	25018.5	17019	14446.3	14069.7	16826.6	180690	124736	149311	585866	299233	354385	357670	721575	1.8824e+06	1622388	1.58101e+06	1907086	1.97991e+06	2.90123e+06	958480	1.62713e+06	1.89944e+06	0.73552
508.361	3779.5	3067.5	3371.7	3295.9	4314.8	2203.2	2038.8	1641.4	1790	2033.1	7001.3	4522.9	5143.9	3059.6	2646.4	3372.9	3092.4	4575.3	10828.7	9423.7	9461.1	11691.3	12640.9	26043.7	8422	15363.5	16531.4	0.829085
508.536	2947.6	1485.3	1715.7	1623	1433.9	4161.4	2773.5	2401.5	2334	2889.7	29766.2	20503	24787.6	95682.7	49165.2	57384	56805.4	115903	299664	264280	241371	321185	330160	480684	157647	293794	338904	0.757423
508.545	3814.2	3794.9	3975.1	2815.6	3769.8	1753.3	1146	1026.2	996.7	1022.6	14229.7	8541	10113	26991.9	13929.6	17684.3	16169.1	31646.2	82492.9	73038.3	67229.8	90667.3	93062.7	122346	42194.1	76056.4	88101.2	0.731482
509.54	1770.5	907.8	870.3	793.5	1231.1	0	0	0	0	0	3130.4	1418.3	2605.8	8902.7	4494.4	5754.2	5399	10550.6	28176.4	25309.6	23412.8	32111.6	32119	45454.7	13787.5	27624.9	32181.4	0.742263
509.548	1266.7	0	832.1	929.3	974.2	547.9	389.9	419.1	339	380.9	5005.8	3159	3797.9	9904.1	4860.2	6289.4	5516.1	11107	29425.5	24229.4	25390	34252.4	36045.1	43090.4	15602.8	28084.4	33033.2	0.729564
516.478	2362.7	1875.9	2008.8	1339.9	2455.3	817.3	711.3	597	564.8	659.8	4497	2569.9	2898.9	2396.5	1476.7	1880.4	1947.3	2196.9	3791.5	2998.7	4648	6490.3	6533.1	6815.8	2637.9	5012.3	6004.1	0.636972
518.493	2575.8	1736.2	1409.7	1158	1872.4	1074.4	771.5	590.7	564	709.6	6342.7	3847.4	4383.7	5973.4	3436.5	4014	4203.4	7193.4	16350	13891.4	13558.8	18216.4	19356.4	27365.9	10251.3	16901	19313.8	0.766354
519.341	4288.9	2779.3	3190.8	2650.1	3223	1140.4	718.4	654.8	573	827.6	3404.8	1419.2	2351.1	1156.9	1087.7	1602.1	1190.7	1645.6	5557.5	4642.1	4033.8	5588.2	5954.8	5881.3	2129.9	4488.6	6160.4	0.551273
519.377	6024.7	5542.3	5869.5	5033.5	6393.2	1695.7	1273.3	973.3	1028.1	1693.3	4764.7	2497.4	2688.7	3367.1	2646.3	4199.5	3550.5	6638.6	10928.4	8668.4	9098.7	10554.4	11649.7	13514	4769.7	9646.1	11636.7	0.626944
520.509	4835.7	3559.9	4421.4	3908.4	4494.9	3257.1	2161.7	1756.5	1753.2	2070.4	21805.7	13878.7	15990.5	41456.1	21981.4	27305.9	27074.7	53747.3	132498	115896	105055	140225	145282	201072	79267.3	126724	143676	0.760814
521.356	2419.6	1849.9	1791.5	1426.8	2205.5	0	0	608.1	0	0	3124.7	2077.9	2402.6	3142	1882.5	2798.1	2278.8	5496.3	11624.3	10525.2	9642.7	13207.2	13564.7	22675.6	7324.6	15446.3	17738.1	0.818819
521.512	1559.2	0	0	0	1163.1	1103.8	814.3	625.9	573.7	699.1	7153.2	4638.9	5716	14703	7584.3	9675.6	8854	19433.1	48142.7	40970.9	35906.1	49236.8	52088.2	69479.9	27276	43885.1	49074.5	0.748901
522.341	2955.5	2337.4	3200.6	1452.8	3062.2	1953.4	1792.2	1744.3	1498.7	1804.6	5059.3	3168.5	3536.5	3065.7	2671.3	3238.2	2967.9	4656.2	8931.5	5896.5	6916.4	8882.2	10101	15916.7	3795.2	7189.4	9599.7	0.682583
522.524	3933.7	2747.4	2988.7	2227.5	2984.7	2953.1	1295.4	1047.9	860.3	1137.3	6823.8	3961.4	5454.8	28971.2	4448.4	5061.5	4903.6	10614.9	25365.8	22956.7	22765.7	27320	33740.9	115074	75464.5	76451.4	70279.9	0.95737
524.058	0	0	0	0	0	300.4	249.4	225.4	122.6	353.6	2713.3	1496.1	2369.2	6399.2	4704.6	5929.5	6052.9	8330.9	10603.8	9426.2	9252.9	12037.1	13026.1	10704.7	4710.1	8439.2	10457.6	0.565916
526.495	0	0	0	0	0	738.7	1102.6	921.5	920.9	1137.2	9568.8	6291.4	7803	25075	19706.3	25348.9	24337.8	61825.2	100515	87735.2	84411	110270	113882	253197	91293	193488	230333	0.897354
527.159	1886.6	1166.5	1124.6	1779.9	1976.7	3589.6	3096.6	2811.5	2940.3	5029.1	3947.9	1918.6	3566	5264	4600.4	6381.1	5671.6	6417.6	12150.4	11005.6	11421	13925	13601.2	16353.5	4890.8	9044.9	10356.9	0.583693
527.499	0	0	0	0	0	0	0	0	0	0	2675.7	1190.2	2356.4	8224	6632.9	8250.6	7615.9	19585	34714	27712	30766.4	38450.3	39944.8	84926.2	31300.3	64530.1	80996.1	0.895938
528.511	2842.7	3045.1	2813	2570.6	3120.3	5209.7	8559.3	6647.9	6417.9	7782.5	64572.9	48158.8	54893.4	189820	149484	170130	179744	442442	735847	596323	628760	727240	769238	1.82504e+06	637383	1.33429e+06	1.5933e+06	0.896234
529.514	963.3	0	0	0	815.4	1829.5	2886.9	2358.7	2201.1	2785.9	22816.8	16434	19297.4	63732.9	52133.5	59892.5	61105.1	153107	249777	208486	209233	261283	277224	647975	234929	485906	605212	0.903521
530.518	0	0	0	0	0	0	184	200.6	147	250.9	3201.9	2470.6	2804.1	10177.9	7875	9664.9	9138	23605.1	39773.9	32369.9	33474.5	41928.6	44673.1	103780	38817.2	80164.8	99215.3	0.908539
532.471	2321.1	1244.4	1566.6	1487.5	2450.3	997.6	753.8	720.6	658.8	815.4	5514.9	2735.5	3815.8	2394.3	1662.5	2131.8	2173.5	3510.2	4894.2	3817.2	3683.3	5591.8	5540.2	9738	2215.9	5950.9	7791.4	0.700341
533.393	3009.4	3386.4	3948.7	3297.8	4753	495	480.2	506.3	572.7	722.3	542.7	0	608.5	756.6	817.2	1001.8	953.9	1702.7	3033	2364.4	2721.3	3462	3774.4	7945	2127.2	5169.6	6726.5	0.675692
534.488	2682.7	1648.2	1933.1	1852.7	2410.1	1224.1	879.2	708.7	750.2	790.5	4466.3	2665.8	3413	3793.6	2243.2	2509.1	2653.4	4237.7	8158.7	5985.7	8140.2	9742.8	9487.7	13126.9	5115.8	9298.4	10125.7	0.756257
534.56	1350.5	0	0	0	895.3	849.8	562	559.2	500.8	595.6	7166.7	4841.5	5499.6	16623.8	9118.1	10837	10437.9	20793.3	58364.8	47994.1	44072.8	61530.1	65297.5	85874	28734.3	55415.1	64609.3	0.748229
535.564	0	0	0	0	0	0	0	0	0	0	2184.8	1320.6	1925.9	5979.6	3348.9	3824.9	4156.8	8212.3	22482	20478.1	18592.1	22966.5	24170.8	30805.2	11175.1	20775	23819.1	0.735231
536.576	3474.6	3069.9	3322.5	3253.3	3670.7	493.1	418	334.5	313.2	320.2	5265.7	3005.1	3455.8	1935.4	1207	1476.7	1364.8	2463.1	5042.7	4157.6	3576.2	6299.5	5598.8	5887.7	2870.2	5573.9	6590.3	0.5749
541.12	7602.3	6267.7	6664.7	6778.6	8777.8	7876.5	9271.7	7925.8	8071	10649.9	11741.3	9733.2	10051.1	12642.5	16531.2	18232.6	16916.9	15630.1	19489.8	17323.1	17903.2	23885.8	25434.7	37094.2	11762.9	24239.9	31932.6	0.728225
542.068	0	0	0	0	0	218	0	212	0	0	2452	1918.7	2255.2	5962.8	4599.1	5391.6	5612	8165	10962.4	7682.6	8093.8	11769.9	12141.2	8408.1	5089.4	8685.3	11784.3	0.58725
542.12	2364.1	1409.8	1451.7	1551.5	2598.6	2142.7	2545.1	2068.3	2124.1	3255.1	3657.1	1992.1	3027.3	3453.5	4281.8	4614	4740.4	4272.7	4573.1	4515.9	3960.8	5526.5	5388.5	8234.2	2695.3	6242.6	8614.5	0.710039
542.49	501.1	0	0	0	0	190.3	265.9	228.4	194.3	247.2	1851.4	922.9	1588.8	2572.1	2539.8	3329.7	3588	8698.4	16295.8	13588.1	13064.1	19275.1	19134	35921	12964.9	27082.4	33792.5	0.874993
543.117	1401.1	0	1277.5	1126	1175.7	1540.4	1877	1646.4	1609.2	2143.1	2371.9	1480.2	2107.1	2583.3	3432.1	3776.5	3604	3387.3	3855.7	2806.2	3436	4452.7	4433.2	5942.6	2502.4	5210.7	6641.5	0.722852
544.485	0	0	0	0	0	0	318.7	277.6	206.1	398.9	5100.3	3572	3684.3	10361.6	10908.2	13930.8	12780.7	24879.9	44575.3	34055.9	37097.9	44809.1	42748.5	112423	39835.2	89783.3	125610	0.904003
544.506	1385.2	0	955.4	0	1280.3	558.9	577.2	477.2	472.5	505.3	2762.1	1796.8	2326.6	4908.4	3216	4282	4264.9	11080.5	19703	15617.6	15825.3	21057.7	23301.7	45238.6	20111	34262.7	43011.1	0.905702
545.49	7841.5	7527.1	8472.5	7213.9	10063.8	13062.3	14719.4	12723.3	12727.3	14889.5	20522.3	12206.3	15700.1	15104.6	11506.5	15403.9	14991.4	33136	15488.1	12433	13473.2	15863.5	16061.8	40851	13677.1	33584.5	46912.7	0.720555
551.37	3500	2499.9	1736.7	2357	4207.3	525.8	1055.1	804.9	537.9	1791.3	8974.1	4249.9	4790.2	0	1076.7	752	384.2	0	2220.9	2282	1337.2	3717.6	2680.4	7994.3	3418.7	4946.2	6823.5	0.524982
554.289	527.3	0	0	689.7	946	0	0	0	0	0	5829.8	2107.2	2890.1	1729.5	1385.4	2044	1240.3	2250.1	3125.5	2573	2163.5	3970.8	4092.3	3675.2	3447.3	2988.5	4378.3	0.562919
555.174	18031	13591	12330.2	16331.1	25402.2	16636	17615.9	15890.2	15561.6	28317.1	48605.8	24502.3	28509.2	24453.7	24751.8	36146.5	25631.9	26909.9	40079.9	37103.5	34848.8	49715.6	45733.1	88111.8	44648.3	60826.6	97815	0.846972
556.174	5323	3710.6	3197.9	5179.2	8573.8	4656.7	6207.1	3897.9	4777.2	8539.3	14938	7953.2	9071.8	7922.9	7253.2	11242.9	6855.3	8581.1	12870.3	12109.1	10416.5	14401.6	16636.4	24074.5	13056.9	19075.5	30184.4	0.823945
557.096	1342.9	1167.6	1051.3	1449.5	2800.3	1557.5	2379.8	2045.8	2073.7	3393.8	6986.6	3224.8	3276.2	2417.2	3138.1	4715.7	2746.5	2650.8	6118.5	5144.2	5336.5	6899.7	6580.6	10367.9	4276.7	7702.1	12318.3	0.770874
557.171	3597.2	2550	2256.4	3760.9	6261.4	3547.9	4160.1	3409.8	3535.7	6892.5	9773.1	4607.7	6762.9	5908.6	5307.9	7360.4	5387.5	5648.4	8442.4	7525.4	6660.2	9014.4	10154.2	19458.6	10441.5	14946.9	21693.8	0.875727
558.487	2718.8	1859.4	1572	2076.4	2592.8	1523.2	781.6	936.1	795.4	1435.7	7739.7	3162.9	4487.7	4559.7	2299.5	4184.8	2811.6	7045	14934.9	12857.4	11391.5	18282.4	15121.6	38871.1	18727.3	25857.2	33273.4	0.919426
560.503	4611.4	2908.3	2964.1	3158.5	5349.4	1895.8	1613.1	1215.5	968.4	2041.6	24760.6	10828.7	14782.7	17680.2	8924.9	15802.2	9360.8	26525.5	65572.2	56650.7	43118.4	79043.2	70819.6	179446	98016.1	120226	157219	0.938544
561.111	0	0	0	2435.5	2543	0	641.6	316.7	350.8	1762.5	5567.2	2542.9	4931.7	1842.5	1454.1	3219.9	3003.8	9448.8	10866.5	8933.8	7214.9	10273.7	8708.5	10396.6	3021.9	7020.8	8795.5	0.526815
561.39	3101.1	2038.7	1992.5	2291.5	3989.6	883	770	870	505.3	1067.6	3893.1	2305.6	2827	1053.2	548.4	1129.6	0	736.2	2123.3	2484.1	1776.3	2905.4	2614.4	8789.6	3480	5565.6	6914.4	0.777224
561.506	1587.1	0	718.2	830.2	1763.3	1750.7	686.4	789.3	424.1	1201.1	8074	2738.2	4662.7	6602.3	2449.4	5045.3	3292.7	8713.8	23959.1	19500.8	15845.2	27537.2	25393.3	61449.4	34733.6	42123	54764.1	0.939776
561.525	7432.2	3763	3766.1	4642.4	6867.8	12988.2	7628.4	6632	4971.1	9446.2	26452.2	12314.8	15344.2	17678.3	9197.2	17415.9	10852.4	22372.7	31917.1	27241.6	21490.6	38113.6	33598	42537	23737.8	31308.2	39177.3	0.721957
562.52	3775.6	2045.2	2470.5	2467.8	4174.4	1702.4	941.3	883.3	840.2	1373.5	10090.7	5115.9	6206.1	5131.8	2342.8	3772.4	2591.3	5880.8	14343	13063.1	11983.2	17279.6	15470.3	29550.2	12069.4	15607.3	19666.1	0.800542
562.529	2561.7	976.2	952.6	1265.4	2057.8	4965.5	2559.9	2447.3	2081.7	3768.5	9229.5	4167.5	5408	6679.4	3082.1	5733.9	3489.8	8404.3	12072	9891.2	7702.4	13980.2	13326.6	15907.3	8681	12084.1	14707.2	0.725548
563.134	0	0	0	1554.7	1787.6	0	665.1	875.4	690.1	3478.3	2807.6	1281	1768.4	1034.1	1297.8	3876.7	2350.4	5047.6	17837	16833.1	12128	19147.5	17142.5	17801	3885	9143.6	10456.4	0.515021
563.369	3324.8	1894	2048.2	3079.8	3263.9	1313.9	981.4	991.7	568.3	1715.7	5398.3	3029.5	2560.7	1624.8	1229.2	2086.6	1785	2237.4	3090.6	3360.1	3048.3	4503.3	5098.3	8782	3934.7	5551.5	7592.7	0.771887
563.405	3280.8	2881.6	3364.7	2284.3	3435.1	1637.5	1775.5	1317.4	1018.3	2398.6	6286.2	3116.9	3711.1	2148.9	2295.2	5335.4	2342.9	3510.2	7997.5	7351.4	6058.3	10012.5	7841.5	11039.8	4518.7	5670.1	7670.4	0.600086
563.524	2003	0	0	961.2	1572	1215	473.5	462.9	417.3	768	5177.2	1918.4	2411.7	2025.6	639.7	1692.1	0	2106.9	5410.5	4897	4186.3	5618	5376.3	10321.1	4183.6	5301.1	6466.8	0.751695
563.552	2625.3	1568.6	1765.7	1634.2	2828.8	0	0	302.9	0	478.9	7613	3120	3853.1	2500.6	438.4	555.3	0	1472.3	11831.2	8873.5	7322.2	8417.1	7252.9	39452.9	7524.6	8181.5	10975.6	0.685345
564.052	0	0	0	0	0	802.2	340.4	423.8	0	1029.1	9916.7	5234.2	7906	16923.4	6971	13843.5	10494.1	23583.3	56800.3	46959.4	36936.8	63971.9	57473.2	121778	66341	84131.7	106246	0.913177
569.316	2479.7	1438.2	1761.6	2062.5	3102.8	3191.2	2188.6	2490.9	1953.6	3405.7	9909.4	4196	4542	2324.9	2237	4252.2	2363.7	860.4	8394.3	8808.1	7630.3	11569.1	12126.1	10559.1	3727.9	7753	11544.1	0.556167
571.148	1390.9	1997.9	1522.3	2745.2	4146	1174.2	3342.8	2332.5	2412.9	5182.3	7193.3	3552.4	3686.1	2674.5	3958.8	5444.5	3652.7	2814.3	6443.4	5929.1	5690.7	7221.9	6976.8	12668.9	4772	8798.9	15101.4	0.779494
571.471	1180.3	827	0	1139.9	1363.2	2837.9	2788.6	2622.6	2167.1	3966.4	6634.2	2038.5	3932.9	2337.1	1638.7	3004.1	1680.4	5657.7	3272.1	2654.9	1989.2	4476.3	4102.4	8652.5	3884.3	5429.1	6844.7	0.649481
573.162	0	0	0	3120.2	2967	628.3	905.4	896.7	367.1	2355.3	3437.8	1163.4	3658.7	2646.2	1524	4428.8	3164.1	10421.7	23053.4	21820	16909.7	24971.2	20493	20085.7	5521.5	11889.9	15062.4	0.508814
573.488	2595.2	1510.1	984.9	2012.6	3554.1	6000.4	4966.7	5222.9	4308.9	7405.1	16702.7	7283.1	9036.2	9361.1	4008.7	8635	5590.4	13174.5	17641.6	15495.7	12781.5	22842.9	19408.7	29286.7	14401.1	18230.4	24892.8	0.744713
574.482	6181.3	4031.7	3007.8	5139.5	6997.4	2388	1709.4	1841.2	1420.2	2565.5	15387.6	6991.3	9433.4	5109.9	2790.9	5184.5	3197.4	7345.4	15026	13326.4	11643.1	18147.8	17235	39074.4	18920.6	23476.5	32818.1	0.878598
574.492	0	0	0	0	0	1832.4	1297.3	1287.4	1273.9	2138.8	7412.2	2671.3	3361.5	3439.9	1382.7	3002.7	1965.5	4975.1	5424.4	5563	4054.8	8101.9	7256	9920.6	5058	6486.7	8189.4	0.693949
575.126	0	0	0	2038.7	1632.8	0	0	0	0	1192.3	3773.2	1573.7	4080	1475.2	941.6	2762.9	2180.5	7509.7	8644.9	6806.2	5295.1	8729	7652.8	10051	2504.7	6987.9	8448.5	0.612593
575.504	36195.8	16925.4	17464.6	26022.2	33810.1	22121.5	13040.8	11938.4	9605.2	18768.6	161933	70724.6	90810.4	97151.3	42797.8	80031	51939.3	115759	231363	197421	154543	262314	239874	338773	170590	213024	271568	0.753514
576.498	8206	4867.2	4755.5	7143.8	9610	2516.1	2125.7	1744.8	1425.7	3101.6	25171.1	10470.9	12927.5	6554.6	3536.6	6448.3	4168.8	10509.7	19109.6	16616.3	14022.6	21467.4	18380.9	37269.2	17852.1	22638.1	29915.5	0.77104
576.508	13080.4	5868.6	6457.8	7566.1	11954.9	7622.4	4757.8	4217.8	3451.2	6403	58437.4	25880	32585.4	37217.8	16816.9	30936.9	19775.6	40914.4	85784.5	74935.9	60502.2	105502	93851.6	133723	65294.1	83861.6	108600	0.763507
577.385	3436.5	1640.4	2143.7	2211.1	3010.7	1125.9	980	1001.6	592.9	1597.4	6593.2	3159.5	3794.3	1708.5	1081.1	2415.3	1541.8	2225.4	3703.3	2657.5	2930.1	3635.2	4060.9	8776.8	3632.9	5131.9	7176.5	0.709724
577.52	81632.7	37850.8	38661.5	49898.9	69255.7	54357.5	29584.6	27101.9	22421.3	41699.4	334362	159756	207209	283865	134327	238068	162038	367932	644242	558081	443773	719154	647968	869563	447156	542964	672420	0.728427
578.523	30015.1	13592.3	13648.5	17570.2	26531.3	19084.2	11200.5	10874.8	8923.8	15667.3	127641	61230.6	78716.6	107982	51360.5	92745.2	62449.3	141915	245319	211439	166124	285807	251507	335152	174486	216379	274485	0.739297
579.527	0	0	0	0	0	0	0	0	0	0	0	0	0	16350.8	5164.3	3271.9	2753.4	22028.6	40135.5	35003.8	24823	38013.9	22983.6	55501.2	29615.8	36333.1	47529.4	0.814299
582.274	0	0	0	0	0	0	0	0	0	0	2385.3	0	1362.3	2629.8	2766.1	4021.3	1574.6	6249	25929	18302.8	13771.4	19705.3	17789.9	81690.7	32630	47320.8	71475	0.93042
583.325	1430.7	0	1203.7	910.9	2466.9	685.9	1353.6	1010	512.5	1707.9	6268.7	3758	3656.1	2921.8	1730.6	3050	1797.4	3443.8	5610.2	5278.4	4049.5	8618.7	6903.1	9288.1	2386.9	3891	6166.3	0.516814
583.509	0	0	0	0	0	6516.7	6025.8	6282.8	5266.8	9637.6	9913.8	3703.1	5957	8618.1	5211.9	9151.6	5871.6	15819.5	27666.3	24269.1	19335.7	32536.8	28564.7	41135	21082.9	27100.1	34543.5	0.778872
584.512	0	0	0	0	0	1755.7	2410.7	2064.9	1840.1	3491.1	4260.6	1543.4	2147.8	3670.3	2131	3984.6	2177.2	6077.2	12422.5	10081.6	8266.6	13339.4	11321.9	15756.1	8454.4	11249.9	14440.9	0.771986
586.033	0	0	0	0	0	0	0	0	0	0	3947.4	1836.6	3927.9	8468.4	3190.9	7203	6016.6	16768.2	63174.9	50748.5	38844.2	66601.6	58408.4	152482	61005.1	86481.9	103448	0.888968
587.465	4828.4	2523.5	2200.5	3740.1	4086	7542.5	5708.2	5424.3	4766	8948.6	21496	9706.1	13015.1	18000	8032.7	14209.6	9895.7	24355.9	20963.8	18551.7	14863.4	25378.1	22556.5	44911.5	24140.7	29551	36906	0.819131
588.462	5193.4	3615.8	3985.1	4127	5867.8	1556.3	1541.4	1414.6	1142.7	1998.5	13387.2	6127.3	6808.7	2363.8	932.6	2354.9	1638	3958.6	6079	5392.8	4516.4	7754.6	7298.7	13859	6234.5	8374	11003	0.616415
588.469	0	0	0	0	0	2180.3	1822	1496.9	1043.5	2656.2	3117.5	0	1300.5	6608.6	2233	5172.8	3138.2	8771.3	6888.7	6243.4	5483	8890.3	8410.3	16224.8	8875.2	10498.2	13594.4	0.83479
588.534	2354.5	1631.9	1940.6	2086.2	3054.1	1215.3	1007.4	659.1	621.7	775.6	9794.2	4799.9	5026.8	2652.8	1282.5	2455.4	1689.7	3523.9	4557.5	3783.4	3186.8	5426.6	5012.4	9481	4993.3	5956	8341.8	0.650663
589.481	15498.7	7496.6	6490.7	10305.7	14389.5	22642.7	15877	14851.2	12600.3	24342.4	77133.9	32732.9	43080	67444.9	26290.8	48649.1	32608.4	84147.1	65851.5	59826.6	47619.6	77853.6	71151.1	152976	85487.5	97806.1	125647	0.81759
589.494	2002	2039.2	1726.6	2223.3	3916.2	678.8	1958	1714.5	1463.6	2477.3	6484.9	2875.6	3583.1	1265.4	1353.1	2371	1874	1918.8	3265.1	3228.3	2330.5	4979.1	4719.8	8736.9	3428	3954.3	5528.4	0.613778
589.556	5452.4	2700.8	3055.4	3546.2	5563.9	9340.5	5735.9	5208.5	4499.8	7501.9	17059.3	7225.3	10451.8	10006.8	5286	9725	6855.2	11556.6	12422.3	10861.5	8428.5	14419.8	13195.2	16304.3	8994.8	11655.3	15093.1	0.538371
590.477	6699	4205.1	4089.4	5550	8284	1583	1617.3	1556.4	1116.1	2160.5	20246.1	8014.6	11345.5	2706.6	1432	2520.3	1567.4	4043	9839.4	8596.6	6318.5	11237	9759.8	23064.1	10705.6	13724	19709.9	0.69054
590.484	3635.6	1132.9	1687.4	1408.3	2404.2	8022.6	5392.3	5614.6	4290	8029.8	22809.7	10024.6	13499.4	27217.4	10352.8	20830.8	12786	32631.9	27354.8	25744.7	21752.9	36028.4	31303.4	60769.9	31762.8	40843.9	50385.3	0.816969
590.522	4236.7	3216.1	2883.4	4419.3	6759.4	5834.7	4681.1	4269.5	3595.6	5980.7	19701.2	8517.8	10539.2	9135.8	4328.1	7918.2	5263.9	11397	13320.5	10653.4	8502	15772.1	14347	19157.7	8599.8	11708.1	14810.2	0.530956
590.559	1533.1	0	0	0	1598.2	3625.9	1985.6	2205.5	1617.8	3113.8	5065.8	2627.2	3363	4396.5	1722.4	3451.3	1986.7	4836.8	4707.2	3850.6	3428.4	5556.7	4788.2	6537.2	3576.5	5008.1	6002.2	0.602242
591.535	14204.4	7242	7911.8	9117.9	13923.2	11940.5	7062.3	6546.6	4693.6	9802.2	50060.7	21964.1	28963.4	27493.7	12319.5	24118	15064.8	33745.7	44720.3	39478.1	30457.4	52461.3	48039.2	59205	30449.8	38772.8	48108.2	0.616271
592.538	4848.1	2154.7	1600.6	2897.3	3967.8	4799.2	2674.3	2159.7	1842.2	3643.1	16716.5	9158.9	10083.5	10481.1	4979.5	9217.9	6531	13060.5	19207.4	15165.5	12562.2	21821.3	18238.5	23322.4	11771.1	15199.4	19307.9	0.633877
595.246	0	0	0	0	0	0	0	0	0	0	2165.7	1264.7	2894.9	2173.8	673.9	2306.7	1373.8	3979.3	10712.1	8807.4	6548.5	10418.7	9094.9	9567.7	3683.2	5081.1	6710.8	0.56005
595.921	3281.5	3268.6	3273	2858.9	4975.9	1346.7	891.3	1183	993.8	2220.5	7170.7	2583.1	2843.1	1562.8	1492.7	2927.1	1942.3	1841.3	6153.9	6988.7	6132.8	8399.5	7174.6	11570.2	3108.5	4839.6	5467.4	0.512398
597.487	2855	1646.6	2108.3	1513.2	2820	1936.8	1603.9	1627.7	1312	2961	6666.3	3097.1	3773.3	2906.5	1549.6	2914.6	1606.5	4172.1	5422.1	4776.5	4123.6	6404.1	6780.8	10412.2	4926.9	6728.1	8211.5	0.762632
599.504	726.2	0	0	991	1509.3	2442.4	1741.5	1995.9	1561.4	2955.2	10403.6	5638.7	7651.6	9491.2	4434.4	9154.5	5391.7	12064.8	26021.5	22549.6	17226	31354.5	27361.9	36197.5	18369.2	24723.3	32408.7	0.767553
601.393	2421.8	4094.3	3171.4	3890.9	2828	2379.1	1895.7	1694	1530.2	1853.4	5538.8	2940.4	2228.9	2579.6	2835.5	4573.5	4099.4	4584.1	7934.3	8636.9	8653	8690.2	8557.3	13790.4	4534.6	3800.1	5747.7	0.510252
601.48	867.9	790.8	0	1297.9	0	1986.5	1849.3	1513.7	1735.3	2008.7	3154.8	0	1554.8	3279.1	1956.1	2139.5	2106	5304.8	4411	4445.5	3804.5	4032.4	4766.3	10283.1	3491.9	3667.2	4341.4	0.64586
601.519	3210	2718.8	3976.5	3288	2503.7	4344.2	2933.8	2933.9	2700.3	3752.7	16608	11259.7	8221.1	22564.6	14084	16070.9	14508.7	28393.1	102397	98398	89622.7	93509.5	92561.9	167380	60463.9	56183.4	65349.2	0.66886
602.523	1691.7	1319.6	1649.7	1568.8	1091.7	1898.6	899.3	1400.1	964.9	1051.2	7866.4	4676.9	4019.4	10134.1	5270.1	6939.2	6752.7	12769.3	45509.9	43750.1	38760.8	43775.8	42677.1	74151.7	26255.1	24606.6	29243.4	0.66138
603.496	4416.7	5595.5	4930.7	5839.1	4441.1	6703.9	5407.1	5079.3	4376.6	4972.9	12881.2	6738.9	5977	12337.4	5746.3	8185.4	7348.3	16492.7	13196.6	13491.2	11466.9	12141.5	12881.7	27626.5	11154.9	9891.5	11949.9	0.59338
603.535	20827.3	23777.6	22012.5	22230.8	18773	23396	16038.3	14191.1	12540.4	16063	107449	71830.8	56522.7	154288	89292.1	108320	102473	200164	761035	730369	675507	714122	693546	1.20052e+06	426698	412141	480948	0.659043
604.499	725.1	1192.1	1002.3	1150	907.8	2726.8	2138.6	2389.9	1997.2	2403.3	2246.2	1677.3	1221.8	4651.5	2493	2705.5	3682.9	6707.3	6475.6	6850.8	7310.9	7276.2	6503.1	11707.7	4413.7	4364.4	5223.1	0.585561
604.538	8259.8	9412.7	8798.7	9898.4	7428.1	9148.5	6767.1	5805.8	5225.7	6604.2	45599.9	32200.1	23521.2	63552.9	39668.1	43847.5	44890.1	81698.9	310119	302777	273444	285014	295399	514574	182493	173216	199761	0.668463
604.603	1793.2	2658.6	2417.8	2619.2	1900	1237.3	736.4	703.1	811	0	7175.1	4646.8	3969.6	5300.7	2806.9	4457.8	3289.1	8308.5	28776	27603.1	26531.9	28444.1	25696.9	39417.9	13430.6	14011.5	15215.2	0.587571
605.454	1512.3	1677.8	1823.4	2052.6	988.3	962.6	0	685.1	623.3	0	2888.7	1788.2	1711.5	2858.8	2235.6	1220.3	0	2305.1	3029.5	2873.1	2788.6	2044.2	2855.5	12062.4	4154.1	5076.2	6520.4	0.816632
605.542	968.9	988.5	0	1301.8	0	1393.8	1168.3	661.6	828.3	0	5711.9	3804.9	3332.1	11599	6759.3	7077.1	6657.7	14813.5	59014.7	57587	51099.7	54624.7	52552.9	97695.6	33679	31811	33523.9	0.657653
605.55	19221.3	24767.7	21153	22698.9	18750.9	16771.8	10582.5	9351.3	8975.7	11625	102515	65813.7	54292.2	111844	70602.1	80342.1	80896.7	161382	585134	551410	493303	512752	507183	765012	283532	285842	322436	0.616748
606.554	7235.9	9478.6	8227	9232.2	7204.7	6304.4	4814.1	4204.1	4121.8	4301.2	42513.5	28670.1	22924	47555.7	28224.2	34487.5	33206.6	67683.6	234104	223967	205379	214864	210802	310461	114351	114623	129888	0.60935
607.557	0	0	0	0	0	0	0	0	0	0	1695.3	1670.2	0	9651.3	5284.5	5829.1	5773.5	13063.4	44973.3	44259.8	39306.6	40720.4	41556.8	58495	20976.9	22223.4	25528.5	0.611782
609.524	0	0	0	0	0	0	0	429.2	0	0	0	1237.9	0	3597.6	2296.6	2889.1	2843.1	5027.5	24631	22956.5	21669.7	22090.5	22581.1	38449.8	13170.5	14169.6	15759.1	0.673294
612.556	5926.2	6907.8	6069.8	5748.5	6680.7	3959	2760.3	2583.2	2101.7	3390.4	12311.6	8349.9	5710.3	10877.7	6421.7	7673	8981.8	16145.2	46223	44799.3	40001.6	40591.1	37734.8	68213.4	19232.4	20972.2	28431.7	0.596592
615.14	5830.4	8826	6893.4	9319.7	9121.1	7368.1	7985.5	7006.1	7842.3	10496.6	12829.6	10104.9	8035.2	11069.8	12582.7	13615.6	13533	13550.9	31644.4	29998.6	30365.7	32279.1	31384.5	74033.3	27966.2	30301.1	40611.7	0.80199
615.496	2628.5	3086.2	2685.8	3134	3346.7	4040.3	3871.5	3901.3	3624.2	4637.2	10238.6	6154.9	4781.4	16703	7741.1	8776.8	10077.4	21748	44930.5	47646.5	45606.3	44267.6	45830.5	134285	49780.1	48628.2	54676	0.808821
616.139	2027.6	3433.3	2307.5	3205.7	2321.5	3071.8	2396	2394.6	2446.5	3537.6	3984.6	3912	3046.2	3765.7	3778.3	4529.7	4643.7	5178.5	9831.9	9874.2	11153.2	10410.1	10414.4	24010.8	9020.9	10195.1	12527.2	0.791846
616.491	3536.4	4996.8	4719.2	4948.8	4224.6	1716.6	1596.8	1484.5	1206.3	0	8767.5	4671.1	4560.9	4145.1	2641.3	3302	2718.8	6457.3	16633.9	15292.1	14295.9	16175.2	14271.2	39467.2	13326.7	13039.8	15495	0.737457
616.499	0	0	0	0	0	1526.3	1100	1037.9	954.4	813.8	1655.2	0	1072.9	6105.7	2455.5	3388.7	3183	7509.1	17151.1	16477	16503.1	17780.8	17236	49754.8	18935.8	17899	20396.2	0.812656
617.136	1303.4	2139.4	1985.6	1875.8	2214.3	1657	1486.7	1465.2	1794.1	2331.6	2563.4	2118.7	1633.2	2578.4	2421.9	2957.4	2903	3845.2	8457.9	7735.7	9928	8145.9	8359.6	19946.7	8198.3	8065.4	10354	0.803431
617.512	9435.9	9775.5	8739.1	9437.8	8578.5	14003.8	10791.4	10349.8	9397	11590.8	27791.6	17125.7	15706.3	58740.6	25029.5	31327	30412.1	73429.1	144165	144936	136449	138982	143857	429314	160036	156481	169895	0.810664
618.507	2165.4	3067.5	3187.4	3607.1	2934.3	0	0	0	0	0	6255.5	3951.2	2882	1506.1	981.7	1689.5	876.9	2550.3	14780.6	13637	13812.4	11854.5	14174.6	43924.5	13738.5	12455.9	15225.7	0.757496
618.515	2295	2000.7	1217.4	2024.7	1957.5	5887.8	3587.4	3835.5	3386.5	4142.1	9279.8	5342.4	4877.7	22715.8	9591.2	13287.7	12805.8	29506.7	54273.3	54744	50673.6	54148.4	54630.5	158237	59399.9	59394.8	66397.9	0.814677
618.553	716	1140.7	1388	2085.2	1580.8	2771.5	3246.8	3093.8	3069	2908.4	6347.2	2723.6	3160.7	4782.3	2471.5	3492.5	3380.1	7588	7593.2	6937.5	6570.9	7560.7	6742.8	11816.5	4237.8	4646.1	5398.5	0.516121
621.353	0	1704.3	1870.8	3065.9	1313.1	667.9	726.2	996.4	928.6	1279.3	5642.4	2134.6	3131.1	3809.2	2960.9	3250.4	3973.1	7757.6	16717.3	14990.9	15269.5	15111.1	17269.9	23981.2	9130	9077.6	10370.7	0.619036
621.484	1725.2	2783.3	2657.9	3240.2	2548.1	672.9	841.6	826.8	924.9	991.6	5497.5	2574.8	3108	2054.7	1261.3	0	1294.2	1211.7	5835.6	6002.5	5959.9	5334.2	7142.8	16815.6	5078.1	4865.6	5921.5	0.6734
621.545	5771.2	6087.3	6174.5	6459.9	6095.1	3183.7	1696.6	1806.8	2001.5	2262.9	13253.9	7575.6	5799.2	5095	3063.7	4361.6	3298	6372.3	16272.3	15555.3	15157.2	16005	16642.7	23761.4	9088.2	10087	10087.9	0.54351
622.549	1925	2382.4	1738.1	2832.6	1900.1	1026.6	0	0	438.8	0	4363	2239.6	2293	2312.7	750.6	0	1039.5	3346.7	8043	7079.7	6511.4	5652.8	6981	9187.7	3189.8	3687.7	4651.3	0.52146
623.503	1450.6	2022.3	1531.6	2313	1084	1125.4	1000.2	1021.8	783.3	0	3381.1	2164.2	2218.6	4400.4	2331.8	2759.1	3288.4	5598.8	25237	23902.5	21243.6	20915.9	21754.8	43672.8	16461.3	16205.1	17419.5	0.716374
625.519	0	0	0	0	0	1178.5	1186	814.8	1145.3	0	14930.5	11356.9	9251.7	19584.1	14202.8	16061.9	15666.7	29422.3	133984	126548	112839	116803	113483	218388	71936.9	75010.5	85100.9	0.677546
626.522	647.3	0	1080.8	0	0	0	0	0	0	0	7449.5	5750.9	4351.4	8805.5	5313.5	7133.9	6768.3	12797.6	57814.7	53120.1	49151.7	50525.4	51015.5	87626.4	31510.4	32429.7	38161	0.678197
627.535	1901.8	2939.5	2400.9	2523	2119.2	3864.9	2969.4	2819.1	2438.2	3536.8	49904.4	33637.9	26190	61319.8	41239.2	45804.2	46644.8	93203.1	386126	361856	331352	347013	329444	526076	185800	186590	221493	0.628096
628.538	0	908.2	1207.5	0	0	1699	1228.2	1062.6	892.8	0	20268.5	15069.7	13095.4	26592.7	17532.5	21037.4	20435.1	40674.1	162491	156029	144507	146647	147617	222579	79684.3	81860.3	93741	0.626156
628.602	0	0	0	0	0	0	0	0	0	0	4058	2762.7	1719.9	3772	1376.6	2630.2	2461	6450.1	30512.6	33606.1	28572.9	29657.1	29877.7	49974	16328.8	16069.1	19794.3	0.643038
629.192	5872.7	9873.7	8759.3	11122.3	8854.4	7489.2	8506.3	7430.9	9013	10395.8	13695.9	10239.4	8266.9	11507.9	13477.7	13896.3	14624.5	13288.5	32499	33109.4	34896.4	32648.6	33814.3	76095.9	29094.8	29756.3	40032.7	0.782014
629.511	0	0	0	0	0	2188.6	1801.1	1943	1561.2	2083.3	1678.9	0	0	3889	2009.8	2342.3	2349.3	4601.7	5947.8	5473.3	5630.1	5975.9	6859.1	18000	6645.8	6175.2	6901.1	0.766514
629.541	0	0	0	0	0	0	0	0	0	0	0	0	0	3686	2237.9	3046.8	3353.5	5400.6	30615	28178.3	24734.1	27784	25992.6	41125.3	13376.4	14494.1	15422.3	0.615623
629.55	0	0	0	0	0	3199.8	2511.7	3009.2	2375.6	2725.6	24719.8	16325.7	14067.7	35153.8	22651.7	27048.1	27834.4	55855.5	222665	209949	187865	197009	192818	287677	102223	106116	118890	0.611595
630.071	0	0	0	0	0	0	0	0	0	0	5642.5	4165.9	3611.3	12271.6	5625.2	8741.7	9481	24710.6	74780.6	73500.5	63453.9	66047.6	62984.9	123548	37351.7	39443.3	47288.1	0.659765
630.191	2568.6	3585.8	3758.2	3945	3844.6	2830.2	4057	3205.2	3071.2	3610.7	7759.1	4705	3965.6	4456.7	5254	5382.5	4584.8	5475.9	13484.1	12776.8	12416	12788.1	12852.9	26715.6	9944.5	10082.6	14891.6	0.746058
630.544	1275.1	2374	1887.3	908.2	1340.2	909.6	0	479.1	645.6	0	3648.9	4075.3	2535.8	1421.3	984.9	1048.1	1175.6	2307.1	3532.7	3529.1	4712.9	3958.8	3746.2	6759.8	2723.4	2627.5	2952.2	0.53315
630.554	1176.3	0	1196.8	1641.5	1032.1	1123.8	831.8	1157.3	1228.4	878	14641	9629.8	8398	16611	11061.4	12726	12281.2	24652.9	95977.1	89070	82263.4	89757.1	86723.4	123940	43239.3	45835.9	50947.5	0.599942
630.618	1489.1	1375.4	1644.1	1984.6	2239.2	1495.8	812.1	1195.2	764.1	0	20909.8	14852.8	12700.5	23300.8	14735.4	18583.2	18032.7	38145.1	185864	188645	167746	175647	175631	287977	95361.8	99603.6	112325	0.642262
631.113	1055.6	2021.6	1561.4	1626.9	2193	1247.2	2004	2039.5	1730.6	2326.8	3053.1	3045.7	1386	1278.6	2760.2	2289.6	1930.7	0	3654.6	2394	3889.8	3117.8	3660.3	8434	3396.3	4654.7	7356.2	0.812466
631.188	1508.4	2667.1	2174.4	2852.4	2122.3	2111.6	2386.4	1950.9	2005.9	2489	3812.2	1770.4	2028.8	2709.4	3341.7	2826.5	3076.3	2601.2	9867.7	8172.9	8233.6	7900.7	8888.6	19116.9	8293.8	7911	9922.5	0.795461
631.527	2478.5	3131.8	2983.6	3552.1	2967.5	4746.4	4163	3630.2	3088.8	3824.2	7587.7	5522.1	2548.4	8135	3683.5	4419.1	4348.5	11493.3	9477.6	8525	7610.3	8859.4	9086.4	20553.1	8237.4	8318.2	9332.5	0.670187
631.565	7867.2	13539.6	12826.7	12785.6	10228.5	12852.2	16047.5	14322.3	13928.3	16632.8	33364.1	23726.2	17549.6	31044.4	18359.1	22584.8	23073.3	49750.2	100105	100852	89687	94135.3	91937.2	144604	52416.2	53896	60626	0.600312
631.622	0	0	0	0	0	0	0	0	0	0	9163.3	6091.4	4854.4	10023.1	6949.8	8327	7739.3	17520.9	84520.4	83023.1	72654.5	75904.7	77039.5	122571	38639.4	41468.9	47339.7	0.623783
632.569	2467.3	3794.9	3432.2	3847.9	3350.4	5123.8	6008.8	5853.4	5431.1	7035	11999.8	9275.1	6425.3	13493.4	7537.2	8333.9	8590	19867.2	45762.6	45048.3	38700.9	41356.7	39018.1	61378.3	22278.5	23707.8	25220.9	0.594777
632.634	2495.4	3096	2767.3	2777.8	2557	1564.7	1336.7	1158.6	852.4	1105.8	12494.3	8464.4	6606.3	10257	6449	7382.9	7400	16025.7	56371.9	55346.8	50874.1	52779.7	51227.8	77926.6	27299.9	28193.1	32346.3	0.610212
633.485	2107.5	2466.9	2581.9	3919.4	0	812.5	1236.4	933.5	1118.8	0	3432.5	2336.5	2367.2	5890.4	3471.1	4488.2	2845.5	5488.9	13407	12629.6	11639.5	12544.5	11771.1	47168.9	16391.8	18228.9	24773.5	0.858132
633.523	822.7	2779.4	1672	2389.4	1371.9	2129.4	1901.4	1865.5	1786.5	2891.4	3396.2	2945.9	1904.2	2530.4	1716.8	1608.9	1690.8	3709.4	5821.6	4980.2	4301	3957.3	3514.2	7597.3	2982.5	3334.9	4236	0.587292
633.581	4375.5	4244.8	4340.5	5279.5	4918.4	2648.7	2004.1	1994.9	1104.8	1024.9	11648	6874.7	5738.6	7268.1	4469.8	4765.9	5280.7	10335.6	23597.8	24953	22853.3	23208	23237.4	30467.2	11404.6	11835.9	13138.6	0.530971
633.637	0	0	1196.5	0	0	0	0	0	0	0	4891.8	3244.2	2409	4678.1	2727.9	3637.5	2418	7566.5	26312.2	24611.4	21973.3	23022.6	23372.2	35026.5	12764.2	11794.9	14905.7	0.61551
634.502	1809.7	3011.1	2549	3715.3	2488.5	0	0	0	0	0	4558.5	2846.8	1125.3	1300.9	0	0	0	2694	8693.5	8773.2	7433.9	8033.7	7777.6	26061.6	9155.8	7838.1	9679.7	0.764258
634.585	984.9	1129.4	1305.7	1964.8	0	0	0	0	0	0	3702.1	2490.3	2275.2	3592.6	1625	2027.1	1710.2	4119.9	11787.8	11187.4	9660.8	11719.2	10073.6	13340	5152.4	5475.3	5752.2	0.542255
635.539	1509.9	0	1884.5	2781.5	2436	812	761.2	0	769.5	0	4552	2392.2	2326	2213.8	1241	0	1208.4	2865.2	13645.3	12631	12263.6	11413.2	11835.1	20254.2	7374.7	8269	9116.7	0.664741
636.556	3392.3	5543.5	5380	5391.2	4734.9	1492.8	617.4	0	659.7	0	10338.4	6234.6	4223.5	3441.9	2527.7	2817.5	2985.7	4202.2	14288.7	14863.7	12968.4	14329.6	13627.3	22143.9	7119.9	8241.4	9827.4	0.561448
638.572	4711.1	6922	6855.9	6547.2	5626.2	5529.3	4203.4	3375.6	3360.2	4290	15182.3	9784.7	7440.1	14618.7	9381.6	11922.4	11457.1	21434.1	56337.7	53817.4	50105.7	52895.1	53309.9	81798.7	24003.8	27128.7	32670.4	0.582452
639.495	1271.1	2273.3	1346.7	1484.1	2129.4	1357.4	1264.6	1274.7	862.5	1046.8	3631.2	2359.1	1826.9	3896	2050.3	3398.1	1790	5435.2	13651	13804.2	12962.7	13337.1	12966.6	33235.4	11962.8	11612.3	13626.5	0.769622
639.576	1143.9	1336.7	1126.9	1261.9	0	1604.3	850.6	0	567.6	0	3247.5	2182.8	1436.5	4405.6	2966.7	3537	3668	7113.6	21806.9	22531.4	18659.6	20485.3	18933	32708.6	8646.6	10426.4	12554.2	0.597212
640.499	1868.8	2452.1	2238	2355.1	2394.8	0	0	477.9	0	0	4892.9	2336.1	2040.6	1437	0	0	0	1278.1	5366.8	5374	5402.7	5789.1	6071	13414.1	5386.9	4643.9	5130.1	0.700004
641.511	691.7	1796.8	1027.8	1164.8	0	1938.3	1809.6	1335.2	1741.4	1919.2	3297.2	1801.5	1889.4	8837.4	4330.8	5415.1	5052.3	11629.5	27939.5	28896.3	28657.6	27199.9	28145.6	78966	28579.5	28054.4	29825.5	0.792362
641.549	0	1092.6	0	0	0	2490.5	2423.6	2225.5	2134.3	2691.6	0	1357.6	1320.9	2089.3	1769	1680.5	1907.6	4295.1	6066	6562.6	5923.7	5129.9	4998.3	8620	3133.8	3028.7	3793.3	0.532147
642.515	7740	12402.5	11022.3	11211.8	9742.6	6861.5	5389.4	4822.7	4764.5	6097.5	25228.7	13985.1	10559.6	14018.1	6794.5	9352.7	8458.6	15401.4	22181.5	22524	20689.6	21528.3	21491.8	41006.2	14388.2	12797.4	17658.4	0.523845
643.527	3912.3	4148.6	3506.8	3546.6	3370.8	11419.9	8820.1	8308.6	7683	9703.2	13054.7	9429.9	8818.5	46416.8	19587.2	25124.3	23113	53791	110251	110859	105194	106377	108748	322943	120240	113998	125247	0.803471
643.565	0	943.3	1019.8	0	0	3885.6	3599.6	3538.1	2967.8	3148.6	3406	1664.1	0	4312.7	2053	2580	2711.3	5556.1	9945.8	10281.3	7753	8056.9	11102.5	13266.2	4424.2	5135.7	5010.2	0.501512
644.53	0	0	0	0	0	4541	3000.6	2851.6	3084.3	3656.8	3214.7	1770.1	1810.2	18507.7	8313.9	11481.9	9853.7	23258.6	46122.4	44755.4	43001.4	44250.3	46022.6	130688	47307.4	44971.3	52472	0.797459
644.595	1957.1	2467.2	2148.7	2416.7	2397.2	0	0	499.9	0	0	6901.1	3332.1	2374.4	2097.2	1109.5	0	0	2348.1	11004.1	9679.8	8171.2	9426	8843.7	26742.3	8843.9	10346.9	10852.8	0.772112
645.418	3031.8	3946.8	4816.5	4691	3122.8	3123.8	2464.4	2401.7	2107	3112	6935.7	3100.4	2656.7	3786.7	4046.4	4641.4	4524.6	5915.5	11249	10906.4	11757.1	10747.9	10915.7	19668.5	6461.2	5291.1	7166.8	0.545625
645.543	4173.2	5436.2	5161	5390.1	4159	7848.5	5660.3	5742.3	5226.7	5935	12369.9	7460.5	6965.9	19098	8645	11096.4	10467.4	24470.1	37427.2	38259.8	34247.1	37018.8	36925	96548.9	37137.7	36741.8	40420.8	0.785991
646.546	0	0	0	0	0	2517.3	1889.3	1695.5	1448.9	2091.5	0	0	1205.1	7788.9	3323.7	4131.4	4181.6	9262.1	15912.5	15492.5	14694.4	15744.2	14062.9	40305	15217.5	15208.4	17019.8	0.789288
649.519	0	0	0	0	0	568.2	0	529.5	0	0	3736.1	3358.6	1600	5586.6	3233.9	4032.4	3906	7078.5	34188.3	30853.1	28331.3	29516.6	29542.1	55024.3	19623.8	20196.7	22595.3	0.696054
651.535	0	0	0	0	0	674.6	779.7	645.9	0	824	18430.2	14087.4	10873.5	13839.6	12649.4	15781.6	14756.5	28844.6	147069	135689	125773	126681	128330	278756	104667	112403	145410	0.780785
652.053	0	0	0	0	0	0	0	0	0	0	3188.8	0	2387.1	5007.2	2309.7	4330.7	5363.1	15219.5	100123	96983.7	80978.5	86877.5	84098.9	281502	76438.6	82508.2	102646	0.77112
652.538	0	0	0	0	0	0	0	0	0	0	8397.1	6630.9	5154.9	6210.5	6297.1	7878.7	7390.4	15408.1	74033.2	73179.5	64438.3	65745.6	64962.3	135165	52084.8	54993.6	70331.1	0.766708
653.551	0	1331.7	0	0	1462.8	0	911.7	666.4	765.3	1117.5	18430.9	13651.9	11532.7	13302.6	12240.4	16372.2	13948.9	26523.7	135957	129512	121243	125712	122922	246494	89798	99288.1	128492	0.755608
654.554	0	0	0	0	0	0	0	469.5	0	0	9722	5457.8	4304.4	6320.8	6042.1	7393.5	7215.5	11718.5	67204.4	65000.1	55648	58696.8	57668.5	118776	43655.2	46619.2	59049.4	0.750318
655.566	0	1014.9	0	0	0	0	0	0	519.6	0	12862.7	9910.7	7191.7	8509.6	7622.6	9414	9229.5	17497.7	87549.9	88155.4	74824.2	81357.2	82115	141895	54958.6	59478	73311.2	0.724487
656.57	0	0	0	0	0	0	0	0	0	0	3960.3	4171.9	2534.4	3732.9	3443.5	4777.6	3935.1	8119.7	40454.7	40979.8	38502.2	38192.5	37003.7	64456.4	26030.1	28147.8	35164.7	0.727418
657.367	0	2170.7	2808.5	2357.7	2088.3	910.6	769.4	894.9	0	1000.4	6070.9	3176.7	2984.1	0	646.6	1260.9	0	0	5213.1	7235.7	7959	9165.7	8775.4	12371	4379.1	4727.3	7347.7	0.615337
657.506	0	1290.8	1097.7	1350.3	1180.2	0	1164.9	716.2	676.7	1533.7	4128.6	1720.5	1512.4	3939.2	2346.5	2248.8	2413.5	6897.7	6357.3	7867.8	5212.5	5739.5	5257.6	14616.7	5446	4880.4	6455.4	0.692713
660.505	1894.1	2847.3	2671.7	3600.3	3091.3	0	687.5	0	690.7	0	4439.1	3848.4	2444.2	1457.6	1210.9	1536	0	1296.9	5977.1	5753.2	4426.1	5015.2	5716.1	18453.4	6375	7668.7	11470.3	0.82237
660.6	1782.7	5251.2	4184.4	5409.4	4446.3	2982.5	4740.2	4074.3	4717.5	5775.3	11937.6	9285.8	6910	7307.7	5377.9	7508.9	6111.5	13263.4	12565.7	11668.4	11222.8	10841.7	10977.8	20614.5	8973.1	8514.3	12166.4	0.590756
661.613	2363.9	3166.2	3406.3	3460.6	3584.1	0	0	642.6	762.6	0	11573.8	6889.2	5536.6	2551.1	2025.3	2310.6	2847.6	4764	15977.9	13690.6	13814.2	12877.2	13525.3	21397.1	9098.7	9083.5	11641.9	0.625727
662.471	1361.6	2099.1	1910.2	1702.2	2732.8	0	0	0	0	0	2866.1	2644.3	2422.7	0	0	0	0	0	5452.3	5620.4	3612.4	5231.7	4976	32789.2	9628.8	9345.9	10668	0.78661
664.117	0	0	0	0	0	1191.7	1775.6	1363.7	894.9	2296.9	29922.5	27938.9	17897.3	33709.4	27875.1	35442.1	31907.1	56630.3	201219	197116	186096	174460	176220	401899	157710	157296	211717	0.786718
664.587	1552.7	2966.8	3565	3931.7	3296.7	770.9	0	0	684.7	0	9687.6	5243.8	3578.9	1455.7	1449	2200.6	1291.2	2747.2	13940.9	14041.6	12196.3	14254.4	15226.5	23879.8	7360.6	7832.8	10384	0.605639
665.101	0	0	0	0	0	0	0	0	0	0	4402.4	4881.9	2560.1	5866.8	5052.4	6104	6459.4	9621.4	40585.8	42141.1	36224	35624.6	34231	62465.8	23547	24516.3	32185.1	0.700633
665.12	0	0	0	0	0	0	0	0	0	0	6892	6049.8	4191.4	7210.8	6133	7861	6471.4	12200.2	44554	41954.1	38789.1	37542	38549.2	85614.2	33096	33287.1	45189.3	0.781474
667.527	0	0	0	1715.6	0	0	0	0	0	0	4246.7	2969.4	2046.9	2907.7	1899.9	2288.6	2339.4	4298	30740.3	31493.5	26609.9	29910.7	27929.2	98928.5	36705.7	35617.6	45335.2	0.846138
670.611	0	0	0	0	0	0	0	0	0	0	5672.2	3325.1	3882.2	6308.2	4797.1	5992.3	5604.1	10703	75795.3	74882.5	65395.5	65555.3	66755.3	262048	99870.3	99003.4	119634	0.864028
671.434	1456	3474.7	2346	3479.3	2850.1	1254.2	1418.9	1222.8	1036.1	1187	3598.3	1929.1	1526.4	934.7	2391.9	3149.5	2359.1	1861.7	3817.5	6797.4	6549.5	5948.9	6757.8	8052.8	3379	4148.8	4328.9	0.542637
671.485	0	1502.5	2478.2	1559.1	1650.9	774	1002.1	1232.2	605.6	1588.7	4467.2	3152.9	2932.7	1468.2	1402.4	1460.1	1231.9	2837.5	3829.7	3733.9	2530.4	2656.2	2922.6	9170.4	3237	2799.4	4162.9	0.639634
671.614	0	0	0	0	0	0	0	0	0	0	0	0	0	2356.8	2316.1	2002.2	2734.7	4435.6	32743.8	32700	30217.7	31265.1	31362.3	111462	42767	43773.3	55190.6	0.869043
672.627	953.9	1655.1	2857.4	1352.4	2166.6	0	0	0	0	0	6838	4701.4	2943.7	1433.6	1462.4	1796.1	1317.9	3861.8	15751.2	15386.3	14180.4	13465.8	14191.8	50814.2	19330.2	19812.8	25895.3	0.858468
673.5	0	2422.1	2610.8	1910	1582.7	826.7	881	918.6	949.5	995.2	6454.9	3525.5	2982.4	1347.9	1708.6	1387.6	1351.9	3510.5	3294.9	4076.9	3524.4	3839.2	5301.6	7128.8	3469.9	3484.8	4167.1	0.550105
673.575	0	1607.4	2364.5	2844.3	1840	0	1147.8	1017.9	1150.1	1794.1	7257.4	5414.6	3762.2	1840.4	939.3	1849.9	1120.7	3453.3	5463.7	4958.3	4281.3	4300.1	5111.8	13446.3	5579.2	5429.2	7165.6	0.715796
673.589	0	0	0	0	0	993.5	1698.3	1579.5	1292.2	2370.5	2199.3	0	1147.5	2711.4	2229.9	3513.5	2709.9	6080.8	5658	5399.3	5270	4705.2	4617.4	17612.9	7030.7	7844.6	9476.7	0.839041
674.47	1820.7	2879.4	3449	3059.3	4113.8	0	753.2	649.1	894.3	1409.4	7116	4000.4	3563	0	0	0	1174	0	3587.9	2853.7	5893	4560.5	5739.1	12050	3871	3445	4790	0.53792
675.532	0	1803.4	2052.6	2017.7	2406	0	860.3	762.9	553	1080.8	4955.3	3349.6	2518.6	1041	1147.8	0	999.7	1952.5	3104.6	3643.5	3848.3	2032.9	4096.5	19820.7	7681.8	8614.6	10900.7	0.855713
675.544	0	0	0	0	0	0	0	0	0	0	9600.8	8062.2	6050.4	9765	8004	11039.2	9794.6	21105.1	145959	142352	123206	136402	127223	300603	87825.2	98238.8	121859	0.72994
676.547	0	1614.3	1204.4	0	1216.7	0	0	0	0	0	6972.1	3583.8	2964.1	3066.8	3011.6	4441.4	3710.2	8809.4	58093.2	60024.2	48960.3	51896.7	53812.1	116004	33925.3	36580	46596.5	0.712264
677.549	3190.8	6031.8	6576.2	6789	7371	0	771.3	1110.8	1267.7	1192.8	17779.9	11289.8	8958.2	2458.6	1969.5	1482.2	1820.9	4058.6	20314.7	19136.7	16382.8	18741.3	19580.1	41763.1	14790.1	16089.7	20012.8	0.699306
678.507	0	0	0	0	0	0	0	645.5	0	0	5612.9	5000.8	3545.2	7065.2	6437.3	8428.9	7107.8	15760.1	98502.6	92286	82512.1	86099.3	85126.6	221656	64359.8	68982.3	89975.2	0.751214
678.552	1140.5	3550	2229.8	2911.8	3071.8	0	0	0	0	0	7713.9	5493.1	5008.6	0	0	0	905.8	1535.1	5521.2	5169	4748.5	3803.3	4763	13096.1	4784.9	4951.6	6813.1	0.637039
679.51	1090.8	2214.2	2877.7	3063.2	2807.4	1406.1	1944.1	1242.4	1189.6	1275.7	8426.4	4634.3	3804.7	3253.6	2927.6	3927.3	3896.8	6734.7	40179.2	40830.3	31775.4	34577.3	36187.2	84407.1	26730.8	27711.6	34445.5	0.738102
681.581	0	2140.7	2526.9	2410.5	2981.9	0	0	0	0	0	5257.2	3042.6	3029.6	0	0	0	0	0	5251.8	6407	5549.5	5896.9	5922.9	11736.8	4576.9	4887.8	5999.5	0.678679
682.562	4915.2	7519.2	6897.5	7572.9	6954.3	1432.9	1149.7	1015	829.7	1099.8	23549.7	13638	10351.5	5506.6	4092.6	6074.2	5039.7	9643	38042.4	39991.5	32180.3	37149	37519.2	57498	22494.5	24695.1	30849.6	0.654735
683.565	0	1494.7	2434.7	0	1735.8	0	0	0	0	0	7680	4371.6	3783.4	1397.3	1283.5	1720.4	1028.4	2949.7	14648.1	14711.5	13879.4	13602.4	14619.9	22480.3	9513.7	10355.1	12550.8	0.696449
686.098	0	0	0	0	0	0	0	0	0	0	7696.6	5541	4533.3	10343.1	6613.9	9343	10346.6	22015.5	100921	98776.6	86840.7	90857.2	85544.3	283156	97493.6	100160	127924	0.824119
686.584	1668.1	3690.6	4213.8	4460.2	4043.2	0	0	0	0	0	4462.8	2423.8	2773.8	0	0	0	0	0	5007.3	5794.1	4649.9	5107.4	4327.4	21023.9	7689.6	9168.6	13472.9	0.833414
687.082	0	0	0	0	0	0	0	0	0	0	0	0	0	2685.6	2028.3	2036.8	3370.8	6770.3	35617.9	35146.2	32630.8	30096.3	32366.9	84332.7	28567.2	30499.2	36839.9	0.790103
689.158	2267.3	4877.6	5184.6	5256	6363.8	3175.2	4237.9	4252.2	4348.1	6308.2	9302.4	8684.8	6378.9	4883.7	6647.3	8241.7	7031.8	6120.6	27280.3	26945.8	27961.9	25976	26213.5	60427.9	23051.2	23881.1	34770.3	0.797135
689.211	0	0	0	0	0	0	1129.8	1336	1062.1	1743.8	5860.3	2442.7	3737.1	3161.9	2733.6	5756.5	3034.4	4560.3	33848	33681.1	27805.5	29486.6	29563.4	87946	27948.1	25797.3	34083.4	0.771756
689.445	0	3475.6	4457.1	3457.2	3954.9	1491	1491.4	1651.6	1497.4	2100.6	4524.1	4623.6	2833.6	2018.8	2793.6	4422.8	3971.2	5250	12318.7	14864.2	12923.5	14219.8	14452.5	26422.8	9416.7	9467.5	12971.3	0.702387
689.559	0	0	0	0	0	0	0	0	0	0	3227.3	1846.8	1819.8	4567.5	3968.1	4698.5	4850.1	10969.9	66493.7	62168.2	52929.1	54558.4	54521.2	117677	36332.8	40453.9	49708.5	0.717062
689.644	1186.5	0	1467.2	2572.2	2332.9	0	0	0	0	0	7592.5	4142.2	3392.5	2088	990.1	1409.8	971.6	1575.2	7410.4	6493.9	7146.6	6928.7	6781.4	10371	5068.7	5057.8	5791.9	0.609331
690.158	0	1721.1	1449.2	1666.2	2377	0	1598.7	1686.1	1605.7	2698.7	3546.4	3659.2	2248.4	1562.2	2482.5	1389.5	2815.2	0	11668.2	12572.1	11609.9	11873.7	10904.8	26337.4	9820.3	9312.4	15587.2	0.783499
690.506	3829.1	6503.9	5351.7	6608.6	5640.8	3281.7	2128.5	2143.7	2315.1	2506.2	14092.6	10436.9	7692.5	10585	7042	10999.6	9061.5	19372.3	56970.7	53793.8	50826	52490.2	50460	75340.4	27196.4	30082.2	37440.2	0.622432
690.543	0	0	0	0	0	0	0	0	0	0	4888.1	2342.8	2954.1	3316.9	2122.5	3408.3	3251.4	8361.6	51601.4	48162.7	45545.3	44560.5	44644.8	105926	31612	31807.4	41399.6	0.723784
691.527	0	2211.7	2232.9	1976	2462.2	849.8	0	0	0	0	5806.8	3554.2	2324.5	0	0	1554.2	0	0	7981.9	8349.2	8251.1	7803.7	8688.4	30006	11135.3	11987.8	14391.2	0.843009
691.547	5171.7	7660.2	7636.3	9350.6	8657.1	0	0	0	0	0	32807.8	17485.2	14065.4	1901.8	1122.5	2388.8	1473.5	3851.3	20343.8	21374.2	18957.5	18084.1	18590.1	45320	13490.4	14763	19808.9	0.559961
692.481	1389.8	2814.5	3558	3135.2	1638.4	0	0	0	0	0	6541.9	4142.1	1864.7	0	0	0	0	0	3134.3	4774	3092.6	4175.4	4237.7	20741.5	6504.2	6531.8	7298.8	0.735077
692.559	0	0	0	0	0	0	0	0	0	0	5892	3952.4	3233.6	7079.5	6391.7	8839.5	7638.5	18565.4	111430	107304	95918.3	100340	99752.5	268308	71629.3	75351.4	94118.4	0.730645
693.526	1708.2	3075.9	2508.6	2949.2	3900.3	0	0	627	0	0	10224	4087.3	3630.5	0	1037.2	0	0	2027.4	13883.4	11526.5	11622.8	11649.7	11097.4	24924.4	8051.6	8185.7	10544.3	0.662539
693.543	0	1602.2	0	2438.3	2525.3	0	0	0	0	0	4573.4	3309	2520.7	0	0	0	0	2075	9626.3	8785.1	8124.2	8050.2	7346.4	27906.5	11682.9	10665.7	13490.9	0.84503
693.563	4772.4	9372	8636.6	9320	9441.1	0	1302.1	1152.6	888.8	1403.5	32001.3	16998.5	13678.6	2811.6	3618	3999.7	3931.1	8473.4	48080.7	45770.6	38978.4	42110.5	42347.5	105055	30226.9	29543.2	38566.1	0.679376
695.462	0	0	0	0	0	0	0	0	0	0	3593.9	4654.6	2311.6	2176.8	1956	2407.8	2020.9	6462.4	50052.2	47803.6	39575.5	41758.5	43101.4	185312	60196.4	60860	77505	0.83811
700.489	1944.9	2917.2	3174.8	2703.1	3354.6	642.8	284.4	223.1	417.4	0	5425.8	9102.4	7596.3	3658.6	1716	1680.6	2405.6	9682.4	25058.5	24587.9	22220.4	21553.1	23886	60563.4	21792.3	0	31921.6	0.665532
702.543	0	135760	171489	111488	188406	0	0	0	0	42384.5	136258	300386	177602	74190.6	57622	75325.6	60112.6	197064	418429	389544	359554	371213	350414	464790	192267	263170	305757	0.549905
703.547	0	37344.7	45645.8	29171.8	53331.5	0	0	0	0	0	0	82325.1	54919.1	48537.2	27505.1	34103.8	37725.5	101034	188815	173742	159244	167105	155840	211460	89691.9	113124	128241	0.59816
705.563	0	0	3636.5	2654.8	5063.4	0	0	0	0	0	0	5118.9	4172.9	7951.9	4222.3	4858.2	5352	17039.9	28037	24073.1	21679.7	24671.5	23815.3	32806.5	9801.5	14219.5	17598.9	0.576335
705.59	0	0	0	0	0	0	0	0	0	0	0	0	0	19267.2	11179	13294.7	14985	49459.7	123380	114563	102288	105886	103856	131835	45824.2	283154	75717.8	0.709352
706.538	0	35354.1	48865	35970.5	55271	0	0	0	0	0	0	0	0	410549	245172	290688	343430	1.05576e+06	2.30636e+06	2.31709e+06	2.05223e+06	2207187	2.0987e+06	3.15368e+06	1.02228e+06	0	1.63727e+06	0.517671
706.586	3820.4	6434.6	7386.3	4180.3	7841.2	1978.6	1864	1280.4	1386.8	1571.9	10461.1	21389	14325.6	7697.7	4490.9	4729.6	5784.1	18028.9	30830	29829.4	27951.3	31780.3	29464.4	39599	13160.8	30042.5	25629.7	0.634592
707.542	0	0	7359.9	6194.8	8604.4	0	0	0	0	0	0	0	0	171911	100764	116714	139721	425686	931434	910233	817822	870600	828407	1.24306e+06	400393	0	671686	0.519782
708.081	0	765.2	0	2729.3	5695.9	0	329.3	799.2	694.7	2093.2	0	0	0	8424.4	2777.5	3865	6171.8	29270.3	57324.4	53129.2	46754.5	45664.4	40748.5	124677	39486.4	0	58252.7	0.648781
708.545	4378.9	7302.3	8471.5	4771.6	8451.4	1745.5	1901.7	1092.8	1230	1452	0	0	0	34847.1	23025.4	23421.5	30021.1	94070.5	193026	185049	175330	170548	163586	255816	81552.2	0	142517	0.518921
709.548	405.3	0	0	0	0	0	285.9	0	396.6	0	2679.1	0	0	5473.1	3429	3939.2	4886	14855.2	32500.1	25519.8	28677.8	27808.8	26194.2	39328.8	13083	0	20738.5	0.507518
711.542	1524.4	2281	0	0	0	0	0	0	0	0	3585	0	0	5554	2370.8	3248.3	3885.2	14218	29312.9	27387.1	26882.3	32360.9	25784.7	66562	21801.8	0	37198.3	0.658399
712.489	976.4	723.6	0	0	0	1277.9	773.3	962.3	721.8	0	3118.6	0	0	12703.9	3395.5	4906.3	7296.6	39176.2	39923.6	36448.9	36416.9	41222.5	36703	58828.7	24050.7	0	36333.5	0.537145
712.526	4430.3	6575.7	9792.3	4738	9133.3	1917.2	1266.1	909.6	784.5	871.8	9969.6	20421.7	11835.7	2119.9	1625.7	1330.4	1259.1	7327.9	18483.2	18793.9	18277.3	18655.1	16495.5	42470.8	16019	0	22652.3	0.554439
714.505	0	5785	8355.4	7761	10216.6	524.2	601	437.6	400.5	0	13870	23484.4	23197.8	6446.9	3838	4353.4	4743.9	15391.2	26799.6	29585.1	25509.4	26490.2	23567.6	49147.5	18974.4	0	30297	0.515493
715.545	4467.1	7658.8	8667.5	6127.9	10491.3	953.2	869.5	564.1	484.5	491	5822.2	13856	10031.9	0	0	0	0	0	21997.9	19006.2	20011.5	19318.8	20459.3	41950.8	13973.8	0	25228.8	0.568362
718.575	0	19494.4	25148.6	16106.7	27749	0	0	0	0	0	0	15533	0	81112	50398	57027.7	67122.2	219160	485680	479344	428240	461302	428089	677709	211309	0	351545	0.522361
719.461	672.3	2276.3	3598.2	2196	2349.5	0	0	261	0	292.5	6778.1	10415.5	7360	2266.5	0	823.2	1253.9	4386.3	9291	7220.9	6838	8840.5	7120.5	17019.8	6052.8	0	11282.9	0.513088
720.545	0	0	0	0	0	1000.7	1693	1005.6	932.3	1321.7	0	0	0	14496.5	8351.3	9594.6	11369.3	26723.5	48399	51139.2	43708.1	43523.4	41862.8	58681.4	22964.3	26112.6	38879.2	0.627783
720.582	0	0	0	0	0	1167.8	0	0	0	1031.6	0	0	29286.1	4543.8	2345.9	2064.4	3272.8	0	19426.4	23146.8	19037.1	21327.8	20662.5	37060	11138.7	10806.4	20158.4	0.591295
720.59	0	18429.6	20644.4	14514.7	26497.9	0	0	0	0	0	0	41737.4	0	86380	50580.6	59989.2	69755.1	221959	487989	490081	434735	462187	440978	650606	208053	0	336566	0.505683
722.597	0	0	0	0	0	2420.4	2060	1405.5	1396.7	1370.9	0	0	0	9218	6074.8	7386.8	7842.9	21436.8	44290.8	44714.4	37993.3	44582.9	41290.9	62600.8	22462.5	0	32729.2	0.52853
723.541	0	0	0	0	0	0	0	2193.2	0	0	0	0	0	6536.2	3864	3725.5	5431.6	15280.7	33981.4	31401.1	30839.1	28610.4	28938.5	70921.1	26719.1	0	43139	0.678489
723.557	2622.6	3849.1	4149.9	3420.1	4418.7	1599.3	1347.5	1289.5	895.2	1378.5	7379.8	0	8676.8	8176.8	3184.8	5083.6	4832.7	16640.9	40018.5	40309.8	35063.7	37495.9	36816	66931.5	26911.5	0	41732.9	0.609371
724.528	3857.6	6014.5	0	3624	0	5562.8	6314	4676.4	4547.6	5231.4	99289.6	0	0	205514	122624	139911	160087	486705	819637	775062	714563	757102	715337	943381	416145	930347	708841	0.727248
725.5	1559.9	3134.2	3657.5	3589.1	4507	1301.2	650.5	1232.4	898.3	1285.5	4709.9	10717.6	8082.1	5100.2	2276.2	2964.9	3492.5	12367.3	22893.6	21121.9	20470.7	19712.2	21381.7	37419.2	14232.2	0	28303.3	0.597687
725.531	0	0	0	0	0	0	1750	0	1232	0	0	0	0	82609.8	49030.5	56548.6	64489.7	194237	338686	327993	298754	314684	294513	394136	175454	227300	271698	0.663835
725.557	4313.3	0	0	0	0	0	3659.1	0	3146.4	0	0	0	0	167558	76631.6	97270.9	121045	441725	941107	918954	782544	877949	823878	1.75081e+06	682411	0	1.1432e+06	0.659234
726.505	1657.6	2017.9	2433	1329.2	2842.9	556.6	703.6	428	436.1	520.5	0	0	0	13749.6	5599.9	8025.1	9185.9	35455	82239.1	84613.5	71410.2	78295.3	76861.9	174875	65749	0	102353	0.66855
726.534	0	0	0	0	0	0	0	0	0	0	0	0	0	13952.7	7810.5	9480.7	11304.4	32158.5	62216.8	63729.2	49406.7	57513.7	53827.7	75367.8	28489.3	36524.1	45091.2	0.637452
726.543	0	3609.9	5058.6	2784.2	5108.1	0	0	190.1	0	0	7400.5	20108.1	12325.3	27757.6	17586.5	19070.6	21472.6	62412.8	109359	110293	101896	112719	102175	140826	54311	85776.5	87667.5	0.664828
727.548	3571.6	6769.8	7875	0	0	1819	1958.1	1524.2	1493.3	0	14387.4	0	0	15044.2	10021.2	10993.2	13612	37853.7	56890.1	54653.9	50318.2	49936.5	48011.8	58200.5	28670	47690.6	43098.3	0.655057
727.563	0	5277.6	5764.2	3568.4	5058.2	0	0	0	0	738.9	0	0	2221.7	14259.5	5566.2	7985.7	8925	31893.5	74176	66821.9	65786.8	65972.7	63723.1	137650	53192.8	0	91418.4	0.661378
727.574	2233.2	3573.7	4340.7	0	0	0	0	0	0	0	4793.1	0	0	6307.5	3611	4279.2	5335.8	18491.9	34524.2	35034.3	31663.3	33404.6	32917.8	64675.5	24536.8	0	40413.4	0.633226
728.559	0	0	0	0	0	427.5	0	0	0	0	0	0	0	47567.8	29068	33913.3	37099.2	103989	191714	178218	169894	179028	169874	207183	80007.1	148884	135696	0.641801
730.526	18323.8	25658.5	30354.9	16735.1	28895.7	20566.4	22996.5	17881.6	20458.9	22539.1	22146.2	52151.4	34617.1	26518.4	23778.9	25615	31291.3	50888.9	30440.1	31863.6	28892.1	21888.7	30909.8	83930.5	26692	33624.3	47723.7	0.532174
730.538	0	15321.9	18765.1	11129.5	19114.8	0	0	0	1983.3	0	0	0	0	97528.5	59586.9	67428.5	76618.1	235020	484240	477331	421164	467070	436350	652098	213316	0	347973	0.514696
731.542	12094.6	0	0	0	0	12260.3	13123.2	9232.9	8799.6	8732.4	0	0	0	45957.6	28975.5	31320.1	39173.1	109189	206585	198266	184212	200667	187637	278236	97176.5	0	151564	0.514289
732.609	0	0	0	0	0	0	0	0	0	0	0	0	0	15054.2	10091.3	11602.3	12975.9	41745.6	92084.7	96153.3	78558	92631.3	83834.4	109388	37334.6	87276	54567.7	0.648213
733.558	59406.8	0	120007	0	132761	12731.3	12065.2	9195.8	9526.2	9345.1	0	0	668368	438053	290066	333578	360138	1.18376e+06	2.32451e+06	2292304	2.05508e+06	2.15851e+06	2.10451e+06	3.07886e+06	1.05754e+06	0	1677716	0.507458
733.593	0	0	0	0	0	0	0	0	0	0	0	0	0	8269	4989.1	5089	6236.1	14493.9	30876.2	19350.7	14106.3	17736.7	19197.4	25519.9	13465.8	13081.8	24060	0.668362
734.471	1034.4	2007	1946.8	2644.8	0	1486.5	889	809.9	781.2	0	2193	0	0	4921.9	2408.5	3050	3740.4	14266.6	19669.2	20183.9	16959.1	20554.1	15155.4	32141	11072.9	0	18808.9	0.562842
734.57	11661.3	20878.2	21820.5	20467.6	31558.7	22292.1	22252.8	16841.9	17048	18150.8	417524	974718	629775	657928	493281	568409	537888	1.82572e+06	3677425	3385320	3.00321e+06	3259552	3.07776e+06	4.5155e+06	1488588	5.72076e+06	2.44955e+06	0.724409
735.573	26781.3	0	0	0	0	12311.8	11795.1	8944.4	9048.5	9820	0	0	0	293981	179886	208636	237784	749991	1.56204e+06	1.53313e+06	1365514	1.48473e+06	1402617	1.95349e+06	653968	1.89087e+06	1.06423e+06	0.702459
736.577	0	0	0	0	0	0	2651.8	2083.1	1935.3	0	0	0	0	62478.5	40268.2	46188.5	54200.3	168239	340384	319814	279424	301859	297036	411724	140523	0	229528	0.502831
738.505	1089.7	2906.8	3884	3259.1	4806.9	0	258.8	209.6	0	0	0	0	0	32179.2	15365.9	17596.4	22265.4	72308.1	131677	134378	123384	125630	119538	225517	96892.6	0	158252	0.637802
738.541	0	1763.2	2020.2	1919.1	3832.1	0	0	0	0	328.3	1684.3	0	0	11289.9	6369.2	7337.6	9349.7	27964.4	54006.5	52073.6	41388.9	49639.1	41937	91581.4	27517.9	35943.1	50027.1	0.719949
738.549	0	0	0	0	0	0	0	0	0	0	0	6262	3880.7	3346.4	2065.7	0	1717.6	5707.3	14579.7	11718.3	14787.2	9666.8	9678	14078.7	11981.6	66905	9975.7	0.6732
739.467	0	1838.2	2812	2439.6	2299.4	695.4	0	0	0	994.1	0	4686.5	3347.4	2442.3	0	0	1778.5	7695.3	23297.6	19996.6	16467.2	22652.1	21768.1	45951.8	17282.5	0	33364.4	0.680173
739.572	2124.4	2944.5	2951.9	2050.6	2668.8	584.5	751.3	817.8	540.7	710	4112.5	9207	6905.2	5246.2	3833.6	4006.7	4694.2	14336.2	28661.8	27780.9	24240.6	26112.1	25437.6	55921	21547	52510.2	32818.8	0.853354
740.498	2949	3474.2	4535	2822.7	5342.6	1193.6	608.1	0	0	584.7	5351.4	11963.8	7555.7	0	0	0	1365.1	4775.8	6228.4	9435	0	6897.8	6610.3	12891.9	8502.3	0	15706.5	0.512052
740.557	6693.8	11834.1	13794.3	7421	13674.8	2947.7	2990.7	2455.1	2629	2834.8	0	0	0	18797.5	8251.7	10064.8	13922	54055.9	114172	118175	100158	105987	101907	231523	85407	0	137092	0.650941
741.523	0	0	0	0	0	0	0	0	0	0	0	0	0	33370.4	17602.5	20304.8	24451.4	79674.7	132303	125317	116251	124266	116965	195256	89454.9	102155	126963	0.742527
741.56	0	2016.8	0	0	0	525.7	503.8	0	608.4	644	0	0	0	8026	4350.5	5458.4	6200.9	22150.7	45577.6	45307	43712	43550.9	43010.7	89242.3	33368	0	55446.1	0.650354
742.538	0	0	0	0	0	0	2511	1749.5	1792.8	0	0	0	0	81258.6	47966.9	51366.4	59983.6	176749	313861	292826	264523	282627	262110	393201	158473	0	261651	0.542274
742.573	18257.4	31056.9	39473.8	23708.8	40405.1	3674.7	3936.5	2813.8	2792.7	3358.7	37399.1	62146	36836.6	30397	0	18527.2	22662	83639.8	162624	165718	149148	160053	148444	281480	100365	0	174820	0.577369
743.576	0	9682.4	11422.1	7061.9	11660.3	1540.6	0	0	0	0	8741	17955	11166.8	17167.6	8902.2	10425.8	12458.4	41625.1	69875.2	76574.4	62994.6	74670	66841.9	121900	43693.4	0	68874.2	0.569297
744.494	3019.3	3958.2	6081.3	3194.9	5522.1	1545	1412.5	1271.9	1308.1	1368.1	5079.2	0	6183.5	9954.9	5127.4	7641.8	8238.3	26866.9	72201.9	61277.7	61655.1	63860	62873.3	151129	54266.2	0	91356.4	0.675522
745.593	0	28036	32283.4	20842.8	34222.8	0	0	0	0	0	0	0	23037.3	51284.2	30729.4	33931.3	39578.8	126120	252817	244321	219559	233182	215186	350793	101152	0	175762	0.501754
746.509	7603.8	11875.7	13465.7	8383	14893.7	3636.6	3298.6	2351.1	2221.7	2632.9	0	0	0	64046.2	29908.4	37240.1	47077.5	172642	306177	299041	260476	270073	260545	476484	204982	0	345847	0.625915
746.606	0	0	0	0	0	0	7564.4	5463.8	5408.6	0	0	0	0	234473	141656	165148	184308	610763	1259751	1.24047e+06	1134634	1.16154e+06	1.12725e+06	1.65745e+06	546424	0	880825	0.512428
747.513	1633.2	3434	3175.5	2216	5187.3	515.9	392.6	888.4	655.6	1079.8	10945.8	0	17187.3	26724.7	12365.8	15318.7	18906.1	66474	119373	116588	106884	108585	100626	188990	77492.5	207802	133432	0.829624
747.609	0	0	0	0	0	0	0	0	3491.7	0	0	0	0	100806	57475.4	65764	77224.7	249358	503080	492874	443878	477206	453025	679080	221639	0	344542	0.51299
748.612	1572.8	2954.8	2896.8	1972.5	3607	747	811.6	554.4	625.3	694.2	0	0	0	17931.2	10521.8	12214.8	13667.7	42344.4	98574	88828.6	76726.9	84645.3	79523	125992	39241.5	0	64787	0.515623
749.509	1383.8	1745.9	1613.2	821.6	2005.1	0	0	0	0	0	0	0	0	14382.3	6759.8	8413.7	9476.9	35923.5	62558.2	63029.2	58082.2	60055.5	56588.1	116575	42624	0	81876.3	0.645271
750.543	0	0	0	0	0	2219.3	1645.5	1596.1	1695.8	1841.1	30633.1	28384.9	19019.8	20755	18500.7	27794.7	19540.7	35253.5	224561	223271	187674	200675	191892	356694	72928.3	100483	153644	0.620023
751.546	1759	2289.1	1980.8	2618.4	2674.7	1600.5	1184.2	1205.4	1261.3	1389	23463.8	19845.4	12256.3	12067.2	11411.7	16471.3	12338.5	18634.7	125964	130123	107713	113910	117702	200292	49991.8	59033.3	92426.3	0.632408
752.559	1248.4	1747.9	1119.1	2167.9	1971.9	3215.3	2336.6	1844.6	1793.8	3030	44710.7	35898.1	25806.9	25284.4	25201.3	36244.1	25989.8	42671.7	262968	278063	243245	242072	257541	423464	92177.3	117721	181766	0.605819
753.562	0	0	0	0	0	0	0	0	0	0	16915.6	12768.5	9991.1	11737.6	13149.3	18871.9	12712.7	21718.7	130913	121776	110010	116833	124366	209507	42969.8	51675.1	91540.1	0.612674
754.536	1740.5	1549	1571.3	1731.9	2468.6	2347	1817.5	1610	1950.5	3007.9	46135.6	33975.3	29183	34646.8	26558.4	44657.7	31718	61582.4	591988	574789	498390	513577	505875	1.88991e+06	357773	447049	753880	0.74826
755.539	2539.5	3504.4	4510.1	5422.4	4686.1	840.5	557.2	411.3	0	676.4	26147.7	18045.4	16234.4	12308.2	11483.2	17795.8	13778.1	30185.5	247723	252733	216089	221641	222002	790057	164251	182746	332503	0.753445
756.552	0	0	0	0	0	1139.7	837.7	1241.1	1163.8	1751.7	36505.9	30430.9	23315.5	30232.4	24623.7	40927.9	30214.3	57814.8	466531	446831	403132	410311	428286	1.3065e+06	249178	317854	545449	0.736024
757.555	1683.7	1498.2	2046.9	1320.5	1925	881	0	1155.9	679.6	1603.8	20801.1	15938.8	12649.7	13942.7	11168.1	17441.2	13678.4	24619.1	215809	215664	183943	198502	185472	610774	111545	128856	239946	0.716388
758.569	8790.8	11468.8	11830.1	9659.6	9283.4	20266.5	18929.5	15718.8	18107.5	22925.4	361025	292526	197232	188426	176646	270774	201178	338280	2.70223e+06	2.62176e+06	2.25342e+06	2.32463e+06	2386112	5142895	967832	1.16445e+06	1.99771e+06	0.642865
759.573	7306.9	8893.2	10026.9	7544.2	8084.6	9885.3	9626.3	7922	7869.6	11501.5	166463	137246	95211.6	85218.5	85404.5	124943	89895.9	163256	1.20838e+06	1.18881e+06	1014003	1.07476e+06	1.05354e+06	2.23077e+06	428392	513462	941631	0.643134
759.637	0	0	0	0	0	0	0	0	0	0	3536.6	3165.2	2460.1	3467.3	2678.1	5383.3	3762.2	5180.1	55796.4	59832.9	46603.2	53596.2	47358.8	88760.8	13740.8	20601.2	32735.4	0.570828
760.585	56718.8	74213.7	73763.5	71944.7	70074.2	101251	92987.4	79917.1	85202.3	109568	1.87074e+06	1.51673e+06	1.07119e+06	937988	920938	1.37363e+06	999756	1.70587e+06	13643151	13340915	11404942	12022158	12007410	25525190	4822333	5715989	9431198	0.630907
761.588	43515.8	53774.8	55050.3	53340.2	50880.1	47750.6	41746.8	37400.5	40807.5	51804.9	912180	712837	513396	417891	420179	605832	442455	740081	6088747	6.06325e+06	5.1591e+06	5418588	5.4538e+06	11558165	2.19235e+06	2.55259e+06	4.39159e+06	0.633272
762.502	2265.6	4784.6	3209.8	3824.2	3709.2	1383.5	0	992.3	1173	1202.3	7824.8	5290.5	4362.5	4439	2887	5073.1	5160.4	10463.4	89882.2	75321.4	70413.3	75452.5	68430.9	216268	46606.2	54421.6	90744.6	0.734204
762.528	0	0	0	0	0	0	0	0	0	0	2822.9	2515.9	1119.3	3157.3	2232.6	3145.7	2071	5391.9	25557.9	19842.5	20142.7	16784.4	21762.6	38505.5	9404	10798.8	13826.2	0.629209
762.591	12365.3	13752.8	15443.4	14330.3	13831.9	10821.2	9298.6	8173.2	9041	11246.3	199621	156627	109889	93278.6	91544.9	134183	102920	160860	1.30013e+06	1297533	1.10774e+06	1.16337e+06	1.16813e+06	2.43466e+06	473158	525129	996040	0.635907
763.594	1772.2	1739.5	1823.9	2780.4	2643.6	1404.3	1099.2	1209.8	1162.9	1492.2	30458.8	24779.8	17888	13710.6	14389.6	21488.2	15838.5	24666.4	208974	210940	183261	190139	188458	421320	81194.4	83336.3	167320	0.643354
763.604	6741.9	6528.5	8933.2	8419.5	9373	3945.7	3244.2	2978.2	2863.9	3868.1	34655.4	25346.1	19703.7	11780	12044.7	16386	12949.6	23337.2	186065	169134	138131	155548	150612	283512	51197.5	64268	114467	0.587962
764.521	1679.5	0	1222.4	0	0	7591	570.5	674.3	677	1045.1	10025.2	8707.4	6301.6	9537.3	7140.8	10422.3	8917	12788.4	92848.2	91685	79149.8	82831.6	80199.9	196628	42361.4	54895.3	85160.2	0.703566
764.607	1068.9	1619.7	0	1473.5	1693.1	964.6	864.4	798.6	777.5	947.9	8201	6114.7	4365	2936.5	3061.3	3774.7	3552.9	5298.8	42915.7	42611.3	38046.4	40521.4	35765.2	61349	13199	9053.8	25689.2	0.535563
765.524	0	0	1206.3	0	0	0	0	0	0	0	6267.4	5525.3	3404.3	3051.4	2765.4	4968.9	3861.5	4523.6	41219.9	44824.9	35252.5	39816	40595.5	82575.9	18512.3	18913.5	36956.4	0.664311
766.536	0	0	0	0	0	13037.7	0	0	0	0	33650.9	30817.1	25363.3	43562.4	38700.4	55066	45953.5	79277.9	552682	527366	454133	479760	471704	1.21337e+06	254176	302750	490156	0.700707
766.573	0	0	0	0	0	0	0	0	0	0	10627.6	9510.4	6730	8223.5	7630.7	12795.2	8922.1	15138.5	122607	130357	107619	112017	120343	315113	63423.6	71704.2	131361	0.711623
767.539	0	0	0	0	0	3926.6	2700.2	0	0	0	20066.2	17136.4	13838	20977.7	16835	26605.2	19899.7	34557.9	255713	231976	194146	210603	216550	518223	107709	139830	217384	0.699367
767.577	896.7	1334.8	1881.2	0	1300.5	0	529.3	0	0	0	7132.8	5630.2	3904.2	3004.5	3691.7	5872.8	5008.8	6264.7	60299.5	65807.4	54641.7	56659.7	54977.6	149014	29638.8	35243.9	60352.6	0.70107
768.491	0	1252.5	1489	0	0	0	0	0	0	0	4304.4	3379.2	2373.3	3627	2375.1	3863.6	2455.2	7893.4	78004.7	70657	56862.8	67143.8	60252.9	194761	34677.2	44708.7	74146.5	0.711406
768.553	4002.9	4449.6	5100.1	3661	3634.2	5544.6	4996.2	4426.9	4507.2	5936.5	92489.9	78218.9	52721	55404	49667.5	72506.2	56559	90287.5	580728	598206	530408	518706	530631	1.16252e+06	258735	318019	504504	0.681339
768.589	0	0	0	0	0	0	0	0	501.9	1075.3	21704.5	16962.8	12639.7	15197.5	14104.5	21206.9	15025	29348.9	252431	257060	205843	220089	215934	633494	132114	142547	274329	0.722998
769.556	2761.1	4835.5	5709	6568.1	5944.1	0	1469.7	2064.8	2333.5	3112.2	49941	38924.6	26738.1	23891.7	23065.1	31119.1	24662.1	40400.1	289834	255758	240384	251498	238994	551602	108766	143707	215404	0.662563
769.592	1309.3	2930.9	2355.7	2306.9	2458.9	0	0	0	0	1389.3	13737.8	10519	8328	7849	6289.4	9862	8257.1	13199.9	116710	121741	99560.8	102518	100856	279342	52358.1	75215.9	126126	0.720366
770.509	0	0	0	0	0	668.5	0	477.2	633.5	835	11728.8	8769	7515.6	10204.8	7013.3	13476.4	10196.4	17435.4	133272	143546	133556	139366	127526	434280	82088.8	101258	162520	0.72967
770.559	1912.9	2378	3031.6	2760.8	2711.2	0	0	0	0	0	11195.2	9688.3	5317.4	5340.3	3568	5382.8	5066.9	5058.6	47161	52538.2	46154.4	44228.2	38047.4	86125.5	16660.7	25472.4	38905.4	0.643892
770.569	0	0	0	0	0	1652	836.5	1227.8	709.6	1384.9	23884.5	21288.6	14511.4	16294.8	14574.7	21974.1	16985.8	27217.8	179604	176062	157377	159378	155122	301924	59233.4	80894.9	117108	0.619021
770.605	0	0	0	0	0	0	0	0	0	0	8306.2	6758.8	5010	7211.7	6541.2	10136.3	7058.2	16006.4	110206	124300	101418	114178	110584	239015	44613.5	55023.7	99124.3	0.658603
771.513	0	1196.1	0	0	1377.9	807.1	0	481.5	0	728	9098.3	6429.7	6406.9	5465.6	4309.4	6699.9	6688.3	9132.7	88204	79911.8	72030.4	74500.5	69950.6	217672	43065.3	59897.4	85563.5	0.730109
771.573	1930.7	5113.6	4486.4	3900.8	4989.7	1540.7	1509.3	1470.1	2117.8	2258.3	22743.1	16731.5	11992.7	9385.1	7867.2	12230.5	8863.2	12981.3	88495.2	87414.6	69789	74551.6	77490	130926	29738.4	34948.5	55223.7	0.590837
771.609	3013.5	3986.4	5211	3861.4	4213.5	0	1871.9	1476.5	1919.5	1859.4	16058.4	11773.7	8981.8	3959.6	3994.1	7788.8	4833.8	7602	58511.6	57320.5	45892.6	54315.8	57206.7	107747	23202.8	22290.4	49845.1	0.634302
772.525	0	0	0	0	1290.7	0	0	0	0	0	12270.6	9322.9	7545	9900.8	6479.9	13737.2	11347.8	20461.9	151423	141082	126418	134327	130283	385783	79300.5	109406	171788	0.748426
772.585	0	0	0	0	0	3188.4	2057.2	2167.2	2149.7	2222.5	41210.7	35333.6	23873.7	28797.1	25104.9	38133.9	27670	49164.1	330623	310204	265193	279470	293486	599956	118659	131835	239788	0.637816
772.622	0	0	0	0	0	0	0	0	0	0	0	0	0	4941.6	4927.1	6574.9	4448.1	12903.4	137117	126770	113971	111830	105986	266450	44240.1	55651.5	100592	0.64856
773.528	0	1217.4	0	0	2241.2	0	0	0	0	0	8085.9	5493.4	4250	6223.7	3574.5	6003.6	5816.9	10169	67112.4	74214.5	62096.6	66830.5	66110.6	186960	39350.8	48795	76204.8	0.730997
773.588	1767.3	2898.6	2168.5	2865.5	1954.4	1360.2	1465.5	1269.1	1468.8	1840.1	29294.9	22092.4	15455.7	12282	12023.9	18279	14136	21909.7	151450	146337	127449	129304	125133	257668	47809.2	58354	102676	0.611993
773.625	4994.2	8166.5	7379.7	8856.3	8336.5	1121.1	0	799.5	769.5	0	23907.5	14527.5	10829.4	3318.2	2519.1	4445.6	3423.1	3254.8	54716.6	64270.1	49837.5	59724.3	60664.2	117801	21554.1	24175.7	48249.9	0.608751
774.541	0	0	0	0	0	0	0	0	0	0	16650.3	15461.2	11718.7	14850.3	12464.8	17504.4	13790	26353.4	187069	183173	145477	159866	158024	358964	78917.7	89632.5	149997	0.676646
774.601	0	0	0	0	0	1047.8	1082.1	1198.8	948.4	1189.7	47938.8	40022.2	29025.6	29626.9	26551.2	42778.4	30171	49813.5	379256	388239	325290	342867	340044	684369	131054	168933	289418	0.637466
774.637	0	0	0	0	0	0	0	0	0	0	6320.6	5541.5	3240.8	4098	4151	6063.3	4680.1	6578.1	65015.3	70589	59125.9	63408.7	57873.7	144054	20607.2	25635.9	51450.8	0.625895
775.545	1179.4	2517.3	1473.1	1546.9	2483.4	0	0	0	0	0	13505.9	11218.3	8696.3	7412.1	7323.4	9811.1	5989.4	11846.1	82271.5	80358.2	78558.3	77143.4	77891.3	170703	38349	44894.9	73518.3	0.684139
775.641	3602.2	5376.9	4725.1	5131.3	5167.2	0	0	0	0	0	16107.9	9908.5	8360.6	0	1619.9	3726.3	2372.1	0	36685.2	32507.3	30075.4	31394.7	26732.7	55987.3	10233.2	10347	23846.7	0.551733
776.548	2560	2916.4	3028.9	2397.4	2539.5	1712.1	1272.4	1320.6	1251.3	1196.5	0	0	0	0	0	0	0	0	13614.5	11758.1	17738.1	10247.8	8720.6	20017	4606.9	6952.2	9931.2	0.594816
776.559	0	0	0	0	0	0	0	0	0	0	24281.4	23451	14729	17640	15264.4	22529.2	15180.9	26087.6	185618	183021	148771	162216	154155	247255	51664.2	69412.7	119154	0.581167
777.562	1772.8	1715.1	3186.8	2884	3486.5	0	667.7	716.4	0	1227.3	20077.3	16529.5	10082.6	9370.8	7644.2	11353.7	9318.6	13814.1	86581.6	91176.5	64357.2	67142.4	74198.6	139671	25146.8	38514	58861.2	0.611559
777.583	1678.4	0	1486.5	2179	2230.1	0	0	0	0	0	10409.6	3645.5	4554	2143.9	0	2202.1	0	0	31580.9	23383.5	22464	19514.5	20581.8	75243.7	19731	19756.9	20572.3	0.71906
778.574	0	0	0	0	0	1277.6	0	0	0	0	11464.7	11423.2	7325.3	10288.6	11352.5	14932.6	10471	15797.8	111260	112475	86743.9	97737.6	100137	169055	35630.8	42496.7	57264	0.576584
779.578	1894.9	4096.3	4129.7	4354.1	5112.2	1355.3	851.4	1236.9	1319.2	1091.7	10385.3	9820.1	6446.1	6134.6	5013.8	8391.9	5618.6	8940.5	56559.8	55675.2	52987	50920.2	42430.1	74062.3	21746.1	20130.5	31391.1	0.563277
780.551	0	0	0	0	0	5006.5	1933.1	2256.6	2516.5	3180.8	42038.9	34489	29249.2	38595.1	27368.9	48523.7	35003	68883	606420	587079	514268	549942	527758	1.84328e+06	371382	422987	738293	0.743497
780.59	0	0	0	0	0	0	0	0	0	0	6719.2	5975	3313.8	4788.1	4539.5	7615.1	4993.5	7260.9	57035.2	56757.2	49245.5	48882.1	41704.8	95828.8	17487.1	20602.8	35464.7	0.602712
781.554	894.4	0	0	0	0	1561.3	1265.2	931	1055.1	1235.5	22397.8	15288.1	13294.6	19591.4	14399.8	22341.4	16196.7	30755.4	276161	264951	236897	256889	232102	856138	170661	189755	341599	0.742111
781.593	994.7	0	2671.9	1557.9	2174.8	0	0	816.7	0	0	8253.1	4960.6	3988.7	2265.6	2291.9	3261.8	2962.2	0	20015.1	31812.6	24496.7	29381.2	22278.1	42320.2	8741.1	9289.9	15330.3	0.550633
782.567	8265	9885	10389.5	10704.3	9888	18123	13136.6	12482.7	13515.6	18319.7	232795	183173	139619	184743	143337	228918	173746	324630	2.83751e+06	2786367	2.40117e+06	2.49858e+06	2.51365e+06	8659077	1.68498e+06	2.01757e+06	3.21681e+06	0.735037
783.57	5712.6	6975	6932.4	8827.8	6955.8	7650.2	6071.4	5975.6	5773.3	8512	108786	84651.7	66276.1	82223.8	69379.4	103622	77457.7	150142	1.27494e+06	1260915	1.08388e+06	1.13256e+06	1.09433e+06	3.75733e+06	752582	891833	1.51492e+06	0.741765
784.573	919.6	2764	1912.3	3809.1	1524.3	1485.2	0	0	0	1227.4	18982.8	15099.8	12049.6	14730.6	10935.6	19671.2	17623.1	27449.7	252855	261143	224246	225040	218711	767431	154269	172231	306724	0.738464
784.585	3481.8	4703.6	4948.6	4834.4	4665.8	7816.3	7783.4	7043.1	6473.6	8773.3	134939	110315	79548.3	78049.9	74517.1	105310	78424.6	131411	1010796	991964	835045	894384	867007	1.85337e+06	373810	418431	718935	0.636375
785.588	5040.2	6960.1	5993.3	6429.3	6428.8	4137.9	3831.8	3606	4207.3	5021.7	77463.3	57631.3	42179.5	38506.6	34819.2	54201.7	39134.3	63031.6	478959	478615	416253	423452	405957	915921	174307	198421	376182	0.642335
785.653	0	0	0	0	0	1501.5	924.9	965.8	938.1	799.4	16305.6	13750.7	9949.8	7979.2	8874.7	15352.5	9508.4	17058.2	133923	154962	114173	131382	125996	220485	36282.1	45213.5	91587.6	0.57048
786.6	22626.3	30222.7	30092.2	27578.4	25784.7	41320.3	36087.5	31452.3	34173.4	43343	678431	540617	380312	349758	337194	502660	363496	615539	4.78321e+06	4.69401e+06	4.02117e+06	4.22434e+06	4.15876e+06	8696273	1.64123e+06	1.85835e+06	3205838	0.619005
786.656	0	0	0	0	0	0	0	0	0	0	9131.6	6490.6	4632	4047.8	3621.6	6334.1	4322.6	7472.6	67278.4	68595	53390.1	57694.4	54625.4	109651	19470	26185.4	40255.2	0.598167
787.604	14533.5	19967.2	20937.5	18204.7	19074.8	19950.6	18997.6	16331.1	17524.6	22591.8	330515	266381	187178	162270	160921	242086	168765	291093	2.17827e+06	2.13023e+06	1.84356e+06	1.93116e+06	1.94772e+06	3.98306e+06	767715	869580	1.536e+06	0.625545
787.668	996.1	0	1464.7	0	0	1891.6	1445.8	898.7	1600.4	1606	28356.2	23887.1	16068.8	15175.9	17380.8	21993.6	15117.9	27458	228439	218498	189600	187090	206716	302874	55669.4	80937.7	132454	0.558866
788.518	0	1313.2	1320.7	1254.5	0	1012.2	889.6	954.6	723.2	1155.6	14163.5	9949.2	9679.7	13061.8	9030.7	15943.8	12872.1	26212.5	223459	215247	169863	189640	180238	561492	119845	140307	221310	0.730655
788.616	0	0	0	0	0	8185.2	7038.2	6819.2	6654.4	9013.2	208998	175957	123779	114144	113967	170376	120912	210781	1.63742e+06	1.58837e+06	1.36632e+06	1.41359e+06	1.42879e+06	2.8979e+06	546168	627836	1.05011e+06	0.613873
788.672	0	0	0	0	0	0	0	0	0	0	11055.3	11493.2	7602.8	7931.6	7783.1	10620.1	9586.3	15292	106554	108179	86996.2	98936.3	90914	152531	34396.5	39908.5	64255.4	0.584294
789.522	0	0	0	0	0	0	0	0	0	0	8291.4	6643.3	4536.2	7229	4257.7	7094.3	4377.6	10222.1	99496.6	101909	79665.3	72905.8	83309.3	244426	54567.1	65162.3	100776	0.738202
789.62	13798.5	13988.5	16665.8	17853.1	17040.1	5615.1	5357.6	3865	4633.2	5497.4	133162	102630	75980.1	59145.3	55704.3	83748	57858.4	103276	785871	789751	645657	691397	687990	1.42295e+06	265460	322890	558857	0.624825
790.535	0	0	0	0	1455.4	1958.7	1816.5	1443.7	1812	2494.1	25355.2	21978.5	16658.2	20321	17225.9	25796.2	19472.3	33963.4	256685	234582	206364	221397	216725	543691	115086	142373	222763	0.701378
790.623	4647	4610.1	3364.3	5459	5940.3	0	792.4	573.8	639.3	0	35093.9	26317	18255.6	14744.6	13389.7	20331.8	14091.1	23813.4	193320	181772	147962	164882	160139	359594	61039.5	80299	138525	0.633234
791.539	969.5	0	0	0	0	823.8	0	0	0	0	13737.6	10708.9	7749.1	9435.2	9153.4	12501.2	8660	18613.4	115749	108633	90696.8	100890	92194.8	250172	48008.5	66321	96085.2	0.693925
791.625	0	0	0	0	0	0	0	0	0	0	5498.5	3728.6	2349.1	1598	2024	2587.7	1399	0	24870.8	28500.2	29387.2	28473.2	27542.6	53258.5	12322.5	13090.4	18064	0.627024
792.553	1268.2	0	2215.8	0	1672.7	2710	1393	1414.6	1998.8	1354	39102.3	35426.9	25380.6	23165.9	24261.4	32226.7	25637.4	38109.3	261637	240834	214102	229832	221934	404517	87796.6	112931	159409	0.612238
792.589	0	0	0	0	0	0	0	0	0	0	9235.6	6280.7	4688	6867.2	6660.9	9225.7	6921.4	11327.5	94334.1	100647	91973.6	84676.4	81831	205377	39624.8	47156.8	76803	0.664045
793.557	1716.3	3327.3	1884.5	1761.4	2504.2	1295.7	974	941.1	874.6	1013.5	21616.1	17434.1	12243.6	13359.5	11234.2	16041.2	12314.8	18576.1	128404	122751	103458	111127	111512	190463	40722.1	49215.4	80092.4	0.594228
793.593	2148.8	2867	1836	2242.8	2672.4	1367.6	0	814.9	941.5	748.2	8983.4	6584.1	5243.9	3703.8	2942.6	4985.8	2540.2	4888.1	51887.3	47334	39879.1	45089.3	40149.4	109903	20870.5	20915.9	37443.5	0.649241
794.507	0	1804.6	0	0	0	0	0	683.2	0	865.6	2579.2	3232.1	1863.6	2455.1	1707.1	3425.4	2634.3	5030.5	54362.5	53664.6	45329.1	39804.9	40016.3	152706	22201	28697.3	46396.8	0.678253
794.569	0	0	0	0	0	2465.6	1788.5	1290.5	1576.1	1990.7	27024.8	22050.1	16194.1	18789.7	16679.6	24439.5	18341.1	28103.6	184208	186451	155153	161752	152858	334968	69925.8	95454.9	141617	0.66132
794.605	0	0	0	0	0	0	0	0	0	0	13746.5	12440.5	7359.7	9437.5	8709.4	13176.1	10375	17420.1	130583	129774	110021	110950	105002	274055	53098.5	57842.8	103740	0.664868
795.572	1534.2	2728.5	0	1690	2001	1307.6	1059.4	1635.6	679.8	1390.7	16487.5	13425.1	8699.9	8466.5	8589	11041.3	7955.1	13014.2	97296.2	84523.5	77110.4	85856.4	82651.9	173577	33052.6	45340.4	68850.6	0.644772
795.609	910.5	1435.9	0	0	0	836.4	763	661.3	662.2	988.7	11045.1	7341.9	4907	5458.1	5375.1	6298.9	4597	9144.3	59732.3	62022.8	60715	60153.8	57044.9	127163	23772	28843.8	50359.3	0.647453
796.524	0	0	2997.6	2630.9	2657.3	1541.9	0	0	594.2	0	7122.8	5398.1	5535.7	5070.5	4656.9	8138.9	5677.1	10738.1	85975.5	84073.4	80946	80618	74397.8	251566	52962.7	64230.3	104822	0.749021
796.584	0	0	0	0	0	814.9	0	647.5	0	0	14490.9	12943.7	10140.9	9028.6	8045.6	13733.7	10455.2	19251	122681	117641	97883.3	95309.6	97232.3	255693	57509.7	70243.3	105620	0.70992
796.621	0	0	0	0	0	0	0	0	0	0	3894.9	4511.8	3190.4	4762.3	5536.4	7004.2	5324.5	8346.7	72960.7	72061.1	66942.7	65663	64149	142137	31434.8	30714.3	54638.9	0.651793
797.528	0	0	1448.8	0	1848.5	0	0	0	0	0	5132.6	3560.7	1567.2	1908.7	2190.3	3512.8	2436.3	0	51385.6	44045.5	37894.5	39206.7	46303.1	138426	27480.3	37737	46570.9	0.73215
797.587	1405.3	0	2133.2	1392	1928.2	0	0	0	0	0	11594.3	8096.7	6431.8	5987.7	4130.7	6090.1	4318.9	6407.9	57353.4	55199.1	43048.3	44618.9	49039.4	121724	29276.9	32413.2	46363.4	0.703808
797.625	0	2039.9	2342.5	1802.2	1959.4	2060.8	2179.6	2376.7	1838.8	2319.7	8940.4	6882.3	4750.3	2661.9	4238.6	4389.9	3720.4	4181.8	34966.8	31981.5	26995.3	30875.4	32255.2	71659.2	11616.3	12904.4	24902.1	0.612343
798.541	0	0	0	0	0	827	0	0	0	0	12482.2	11199.8	8750.6	10630.7	8849.7	15035.2	12916.1	17466.3	189814	191062	159312	171231	165596	604209	113973	129952	219285	0.729646
798.6	0	1431.8	0	1744.5	1741.1	0	0	0	0	0	8381	5530.6	4249.2	2443.6	2337.7	4038.2	1503.9	0	35711.4	29325.1	28922.6	25781.7	29637.9	67352	10618.5	9902	20062.4	0.588573
799.544	0	0	0	0	0	0	0	0	0	0	5300.6	4351.3	4241.1	3480.3	3777.2	5624.9	3993.6	5108.8	67820.1	59687.1	67706.8	59569.4	57297.9	194033	40013.8	50636.6	78941	0.748523
800.549	843.8	0	0	1094	0	504.9	459.8	360.9	379.6	461.8	0	0	0	5810	3054	5069.5	9433.4	19793.4	37816.2	44473	40586.5	47445.5	45524.5	80682.5	24743.2	33139.5	62627.1	0.761404
800.558	0	0	0	0	1999.9	302.4	0	313.1	0	0	1363.4	1967.4	0	17651.3	9266.4	10107.2	23575.3	58751.8	85316.5	89295	98498.5	103067	110315	126477	48973.6	55868.7	116812	0.672919
800.581	0	4013.5	2361.7	2247.8	4360.2	0	0	0	0	346.9	2514.4	2627.8	1997.7	3168.8	565	399.2	1086.6	4307.9	7960.1	9433.2	10211.8	10618.2	12351.2	25376.3	16860.4	21815.2	24057.8	0.949233
800.618	0	0	869.3	0	0	1286.2	1269.3	1160.2	1099	972.6	0	0	0	51365.6	32828.5	32589.8	66004.4	152690	230641	267380	257475	303437	309481	280332	94027.8	96443.4	233311	0.535846
800.654	0	0	0	0	6507.6	0	0	0	0	879.1	5374.9	6825.2	5362.5	4097.9	2878.6	2984.9	6164.7	16434.8	32625	37677.5	33145	43512.5	39960.9	42173.1	12764.1	12076.6	33341.1	0.545714
800.674	0	0	0	0	0	0	0	0	0	0	0	0	0	8051.2	5073.7	5419.4	11762.9	30436.9	59245.1	67844.9	62017.6	70430	77629.1	64964	19665.4	18436	55446.5	0.508039
801.622	5238.4	12090.8	10455.4	0	0	2277.6	2105.3	1908.1	1551.7	1672.1	0	0	0	36537.5	24160.4	24680.5	47666.6	105633	158339	178266	173261	194994	209030	179032	62170.5	60862.9	153999	0.518198
802.537	0	1969.7	0	0	0	0	553.1	309.7	526.6	441.3	1071.4	1623.2	768.7	6566.9	2919.6	3198.4	7475.6	21479.1	43927.8	49028.5	50001	54279.2	58382.1	88992	33465	32783.3	71246.5	0.75199
802.574	0	0	0	0	0	0	0	0	0	0	611.2	1260.3	1671.3	13464	6486.1	7723.1	15079.5	40336.9	55063.1	67921.1	65134.6	77882.4	77294.1	85252	34309.8	41347.3	78752.2	0.666762
802.596	0	30971.4	23444.2	16422.9	24609.2	0	2714.6	2266.8	0	1645	16021.3	17063.9	13741.3	12576.9	780	1177	0	5909	15350.8	17869.3	21083.9	21138.6	24745.7	84077.4	54520.7	74370.5	55792.6	0.896353
802.634	0	0	0	0	0	0	0	0	0	0	6705	0	3535.9	23572.3	15186	13394.6	28071.1	74058.5	117571	130186	127404	140555	143011	138689	42042.6	49269.3	110047	0.538604
803.578	1909.5	3288	2711.1	2486.7	0	271	0	271.5	305.1	0	0	0	0	8021.5	4547.4	4881.6	9948.6	25452.9	33950.8	39590	41380.3	41500.3	43511.5	50705.8	19077.8	24554.8	44517.4	0.659525
803.604	6975.7	9965	9644.8	5508	8345.3	983.6	783.6	664.7	470.1	699	3696.9	0	9272	7984	1945	2183.5	3232.3	8488.2	8561.3	8756.3	10610	11056	13633.9	32026.8	26250.6	37040	30634.9	0.93914
804.468	1836.9	5179.9	4508.4	2938.2	4396.8	0	0	0	0	225.8	0	0	0	1088.3	371.3	874.3	1531.1	4027.1	14630	12412.5	11710.7	14418.8	14616.3	24463.3	7516.8	7310.5	18089.9	0.696583
804.553	0	10187.7	10172.6	8569.6	11694	833.1	598.5	661.1	449.7	305.3	0	0	0	47638.6	24548.6	27077.4	59371.4	155446	270829	317417	304019	360263	367166	526464	186485	190300	463396	0.727538
804.591	0	0	0	0	0	0	0	0	0	0	0	0	0	7214.9	4655.1	5008.5	9012.7	23628.5	40086.1	40673.7	42289.7	46090.3	48018.6	45508.2	16227.9	18305.3	44597.6	0.586173
804.634	0	0	0	0	0	0	0	0	491.1	0	0	0	0	4779.7	2923.5	3064	6018.2	13687.6	24939.7	28979.8	27797.6	31632	33379.5	34377.8	15849.1	13900.3	36991	0.664885
805.556	0	0	0	0	0	0	0	0	0	0	0	0	0	23807.2	12147.6	13702.6	28674.5	75085.8	127603	157142	152707	173115	169147	251072	88562.6	93402.2	218032	0.72671
805.595	2640.5	0	4238.9	2325.7	3525.4	738.9	782.2	297.9	391.4	0	0	0	0	6296.5	3364.8	3866.2	7522	17067.6	20038.6	26322	27088.8	27433.5	27437.7	28834	8542.3	10673.1	25140.4	0.553554
805.619	5391	0	0	0	0	0	0	0	0	0	11435.6	0	0	4495	1710.1	1595.3	4414.1	8175	10420.6	11020.1	9723.4	11716.5	12288.2	21787.2	8799.5	12013.5	15624.3	0.754424
805.637	3076.5	5478.4	4873.5	2372	4964.7	746.6	731	564.3	533.5	487.2	2882.5	3900.1	3116.4	1898.3	1008.7	944.5	2483	5524.3	12127.2	12263.5	13671.8	17285.9	17001.2	15648.7	6300.3	6748.3	18916.4	0.595837
806.569	1364.7	2153.3	2606.9	1132.2	0	5290.9	3317.9	2852.3	2663.6	2783.6	0	0	0	236672	128884	140665	285159	722845	1.20298e+06	1.4202e+06	1.40795e+06	1573924	1.61536e+06	2.06331e+06	723150	752079	1.90849e+06	0.688776
806.607	0	0	0	0	0	0	0	0	0	0	0	0	0	6602.7	3852.4	4166.3	8086.4	20666.4	33615.8	38525.9	35692.6	41941.8	41021.7	33755.3	12287.4	15857.8	33476.2	0.533322
806.649	7430.6	0	0	0	0	1494.4	1339.9	914.8	902.8	0	0	0	0	16967.4	8894.2	10205.9	18242.9	49695	78644.5	93161.2	95073.5	103774	109833	106618	40809.8	45023.3	105258	0.617372
807.572	3064.5	0	0	3978.5	0	0	2234.6	1860.3	1753.1	1898.6	0	0	0	110911	62626.9	68598.9	139447	353586	564633	685625	662412	744798	773548	962625	337004	352626	872886	0.679529
807.636	3369.6	5255.1	4826.9	3105.6	4305.3	941.5	734.7	426.8	595.5	0	0	8653.7	7227.8	26608.6	13406.7	15665.8	30700.1	85713.5	134427	152709	150102	172967	176633	240466	88387.5	100655	216802	0.723145
807.651	1213.3	0	1396	0	826	1003.8	874.1	644.6	562.8	540.2	0	0	0	8324.4	3877.5	5510.4	8269.7	22595.5	37000.4	46439.4	43274.9	50031.7	49515.2	47576	19716.1	22333.1	49809.7	0.619443
808.584	10789.5	0	12275.2	0	0	22844.4	0	11799.1	10768.8	0	0	0	0	923754	478429	533464	1.03154e+06	2.73901e+06	4.71109e+06	5.52843e+06	5.54088e+06	6073999	6214275	8592305	2963066	3312992	7753754	0.71472
808.638	0	0	0	0	0	0	0	0	0	687	3036.4	3738	3259.4	10977.7	4934.3	5250.6	13544	38148.1	68350	77588.7	78189.5	86153.8	87360.6	110369	42266.7	50470.4	116259	0.719965
809.588	6441.5	10929.3	8928.7	7454.7	0	10363.2	7426.5	6567.5	6011.6	0	0	0	0	443242	228779	257782	511026	1.33835e+06	2.29619e+06	2.68727e+06	2.65442e+06	2964877	3.05219e+06	4.24517e+06	1.45934e+06	1562875	3.6865e+06	0.711728
809.652	2236.3	2725.6	2249.3	1356.5	1950.7	1306.2	664.1	574.7	652	468.1	0	0	0	47131.3	21743.1	25388.2	53145.9	147514	226345	252943	262218	302747	306643	333778	125116	150877	340974	0.666544
810.504	1961.8	0	1199.1	1341.2	0	862.9	1332.6	1107.1	0	0	0	0	0	21878.3	8983.3	12574.5	24050.5	73255	124394	145421	143135	164725	160645	231034	77491.4	82360.3	169851	0.692584
810.527	1142.6	1020	1769.2	0	0	463.6	292.6	325.6	309.3	0	0	0	0	33842.3	16068.6	19452	41425.6	108364	149214	179880	173404	187993	190776	197661	80740.1	91006.6	158772	0.605709
810.6	6731.3	0	0	0	0	0	0	0	0	0	0	0	0	533236	312946	358669	653748	1.64194e+06	2.55881e+06	3.00164e+06	3060320	3566271	3571275	3870823	1.30811e+06	1.62328e+06	4.72753e+06	0.6675
810.655	0	0	0	0	0	0	0	0	0	0	4639.5	0	0	21909.7	10582.4	11979.8	24351.3	70577.1	113390	132804	124264	144142	147166	166815	68869.2	75398	175037	0.687235
811.507	1479.8	0	0	0	0	0	0	0	0	0	0	0	0	8318.1	2981	4760.2	10476.2	31019.7	60085.4	65810.1	68000.3	73266.8	73742.7	109356	35782.5	39398.8	91356.6	0.715798
811.53	1584.9	0	2504.8	0	0	537.1	0	0	341.9	0	0	0	0	16555.8	7933.3	9714	19928.5	48152.8	66228.5	82814.3	81047.1	80932.6	85608.1	86813.6	35472.8	43173.4	76960.6	0.613821
811.605	8761.3	17470.5	14662.3	11719.3	15187.2	5848.1	5032.8	4886.3	3907.6	3933.9	0	0	0	259814	148196	153050	315270	770587	1287740	1.50487e+06	1.48047e+06	1.69122e+06	1.72914e+06	1.95831e+06	675295	746300	2.06662e+06	0.662127
811.67	1119.3	1515.7	1810.8	1251.2	790.7	1304.5	958.2	1108.9	735.4	706.5	0	0	18564	61492.7	40052.1	39048	77449.3	208162	390370	443675	429196	476853	501143	419546	135881	148000	384542	0.522102
812.496	3942.6	7551.8	7296.9	3548.1	6208.3	7324.3	6281	5360.1	4931.9	5344	5437.9	8281.2	5647.5	12411.2	7713.5	9071.5	17006.8	38373.9	116845	122630	121020	134600	148318	224328	65795.5	52050.2	161557	0.684941
812.52	3489	7208	4027.1	3962.5	5281.2	1684.7	1174.7	1450.1	1153.9	1474.6	0	0	11918.8	65912.7	26416.1	32204.2	73920.6	207180	335693	381166	372863	426581	445844	547562	214032	218442	490174	0.692641
812.543	2093.1	1950.8	2360.4	1139.8	1781	2794.5	1914.9	2031.2	1784.5	1939.2	0	0	0	149977	70582.9	78483.9	169009	447015	610426	686880	671094	750242	780275	707381	283522	355901	606644	0.574281
812.617	0	0	0	0	0	6400.2	6079.2	4732.6	4206.8	4541.7	0	0	0	228091	146278	144248	280426	673608	1.17186e+06	1298200	1.27278e+06	1.46258e+06	1.49191e+06	1.45601e+06	455422	486323	1.55198e+06	0.588547
812.673	0	0	0	0	0	0	0	0	0	0	0	0	0	32028	20317.8	21401.4	39790.7	106690	201820	231182	216156	246172	259558	221728	73217.1	75327.2	195698	0.526807
813.499	935.4	2035.7	1156.5	1415.2	1197.8	1698.1	1386.5	1333.1	1226.1	1047.3	1756.5	2355.3	2141.6	6297.8	4457.1	5210.5	10139.8	20327.1	53416.5	62896.6	57426.5	68024	72930.5	102189	31364.6	26191.6	72283.2	0.671765
813.524	1772	1820.7	1689.1	1317.1	0	1014.9	633.7	346.6	412.6	0	0	0	0	30498.1	12092.2	16433.9	34671.7	95847.7	161745	179094	173186	201463	199076	263017	98234	101768	217667	0.690208
813.546	1126	3381.4	2664.3	0	0	1391.2	883.2	933.7	867.1	0	0	0	0	68543.6	32858.3	36161.5	77143.9	209334	275985	307795	314878	341098	356416	321323	135276	159421	271356	0.571768
813.621	11047	17695.4	15155.2	10865.8	14795.5	5337.7	5054.4	4532.9	3718.2	3696.3	0	0	0	125728	78562	75576.2	153178	371855	595956	690821	658075	767923	770487	742188	242285	237799	608942	0.544001
813.685	6719.5	8006.8	8264	4901.9	4772.8	10250.4	8534.4	6740.1	6418	6004.2	0	0	0	389159	244311	246644	484974	1281111	2.37941e+06	2.707e+06	2599066	2.92021e+06	3.00739e+06	2583910	808056	886983	2.31172e+06	0.520404
814.494	725.7	0	1143.7	732.4	0	1338.2	0	0	1053.3	0	0	0	0	5824.1	3091.5	3617.3	8084.3	17536.7	36690.5	40297.9	40442.6	42890.2	41240.2	66297.4	22324.2	21306.3	48056.4	0.703067
814.511	844.9	1765.6	1446.6	919.6	854.3	1085.1	1012.4	718.3	814.9	1073.1	1220.6	2558.6	1790.3	10241.9	5202.4	6853.7	12784.8	21898.4	55847.7	58126	59849.6	66255.8	67757	95898.5	33869.5	25142	72833.5	0.679083
814.537	0	2486.4	0	2077.5	2335.1	1096.8	735.9	888.8	908.1	891.4	0	0	0	81031.6	36145.1	42118.9	90232.1	235982	359660	403166	417297	460228	472852	561578	233419	271020	523708	0.699977
814.549	909.7	2040.9	1342.7	1603.9	0	221.6	326.7	383.9	425.3	0	0	0	0	10532.6	5165.2	4433.9	12644.1	36259.8	47966	51459.4	52180.7	57726	59650	50601.2	20288.5	24709.3	43349.4	0.537888
814.573	0	0	0	0	0	0	0	0	0	0	0	0	0	7887.2	5674.1	5977.1	12510.5	33811.9	62667.6	73331.7	75307.3	82487.1	82700.3	135470	44850	46301.6	109964	0.744384
814.633	0	0	0	0	0	4969.6	4003.1	3096.8	2929.6	2807.8	0	0	0	301195	190098	187576	364031	867506	1.47921e+06	1.68889e+06	1.63479e+06	1868003	1.88562e+06	1.80913e+06	582406	623006	1.78246e+06	0.572237
814.689	0	0	3108.8	0	0	4589.3	3957.3	3345.9	2959.5	2745.4	0	0	0	202602	128558	127439	247597	670522	1.23816e+06	1.43331e+06	1.36556e+06	1.50606e+06	1574188	1.30942e+06	413046	468208	1.21112e+06	0.51625
815.514	595.3	0	1239.5	1145.8	0	679.4	618.2	277.7	356.8	682.4	788.4	885.4	970.2	5496.8	2658	3826.1	6573.8	11002.2	23915.4	31796.3	30088.8	29611	31641.3	49325.6	13775.3	11275.2	42060.4	0.682908
815.577	748.4	0	2344.4	1959	0	0	0	0	0	0	0	0	0	6198.6	2719.8	3821.1	6649.9	17480.3	33953.1	40612.7	38845	42207.9	44436.7	70859.8	25530.9	25830.3	56165	0.750601
815.637	9097	0	13892.4	8892	0	4792.1	3994.7	3593.6	3035	3129.7	0	0	0	151886	96881.2	92226.3	184444	460767	749233	857394	827240	942798	966966	908716	290970	310205	776655	0.547156
815.701	0	0	0	0	0	4127	3449.4	2838.3	2786.7	0	0	0	0	137198	90576.4	92550.1	0	489245	876582	1.03066e+06	975863	1.06702e+06	1.08761e+06	899034	284739	316931	922681	0.519116
816.552	0	0	0	0	778	0	0	0	0	0	0	0	0	45010	18810.3	18981.3	46995.9	142018	218212	255751	250187	284108	288586	334303	136275	165859	315980	0.692126
816.588	0	8842.2	8750.1	0	7066	0	0	0	0	0	0	0	1890.7	17265.4	7925.2	9432.3	18032.8	56476	109771	127122	120598	149885	144741	218272	73684.7	77620.3	178333	0.726293
816.608	0	5719.8	4234.1	3090	0	0	0	0	0	394.4	3296.1	2867.5	1999.2	1281.3	0	0	0	6313.5	6954.2	9138.5	5690.5	9334.6	9362.6	10725.9	5757.8	6735.8	9237.3	0.652571
817.556	0	0	1062.7	0	0	0	0	0	0	0	0	0	0	22815	9406.7	10531.6	21882.7	71110.1	109839	126473	126537	139686	143424	172874	70703.1	80689	159384	0.698474
817.592	1615.2	0	2522.1	0	0	235.5	0	0	0	0	0	0	0	11276.1	5674.7	6425.9	12135.5	32119	59448.5	68170.7	65786.9	76241.8	79874.9	122203	38852	37284.4	103903	0.725296
817.653	15192.4	0	0	0	0	0	0	0	0	0	39529.4	42134	27266.1	13864.1	0	0	0	48991.1	110958	117968	116374	137207	139149	140532	45498.6	51117	122844	0.574943
818.509	9391.6	4071.3	2679.2	0	2883.5	12570.1	1989.9	1732.9	1497.5	1688	2585.1	2912.1	2667.3	30424.3	6451.1	7505.2	16872.8	70850.6	62774.2	70545.3	72789	77517.4	85230	107926	40987.5	42959.6	95030.1	0.663494
818.568	0	2603.1	0	0	2676.9	0	0	0	0	0	0	0	0	20877.2	0	12061.2	22924.4	72621.8	119911	134750	138426	152107	158350	175186	73961.5	86943.5	150741	0.673853
818.591	0	0	0	0	5374.7	717.1	0	239.4	247.5	294.5	2200.3	1741.4	1835.2	18533.9	7086	6263.5	12777.4	42962.7	47433.1	53780.1	46272.1	52549.6	52339.8	49313.5	27278.2	35943.5	29079.8	0.55881
818.605	0	0	0	0	1779.7	0	0	0	0	0	0	0	0	28856.2	16770.6	17748.1	34118.5	93226.6	162603	191225	190909	207963	221538	241996	76546.6	87166.1	216368	0.62698
818.657	7530.1	0	7078.9	0	0	0	0	0	0	0	8072.2	11183.4	0	3696.7	0	0	0	9334.4	18340.9	22728.5	21193.7	21815.6	24754.2	25362.2	7824.4	6178.3	26714.4	0.550802
819.513	5605.2	3819.5	2327.7	2077.6	2190.4	7711.6	3288	2225.1	2062.2	1902.4	0	4723.3	3711.4	18698.5	5615.8	6327	11969.9	48176.9	56653.2	64493.6	66347	75543.3	78633	94363.9	34343.6	36536.7	83963.2	0.661743
819.572	0	0	0	0	0	0	0	0	0	0	0	0	0	15038.9	7855	8298.5	16106.5	44541.2	62600.8	74528.4	72305.7	81708.3	84217.3	93304.5	38110.4	45163.2	90939.6	0.675057
819.609	2289.5	0	5066.2	1482.1	0	666	640.5	456	423.8	0	0	0	0	17886.6	9924.7	10092.3	19226.4	53339.9	90480.7	104718	100591	111813	114458	129182	41258.3	46085.6	115688	0.623166
820.462	1782.9	3152.3	2858.8	2489.5	2552.2	0	461.8	509.6	471	0	0	0	0	1665	0	598.6	2212.6	6417.3	20936.7	22361.9	19492.3	23015.3	23057	35975	9534.1	8862.4	28075.5	0.670031
820.585	0	0	0	0	0	0	383.9	350.2	203.8	240.2	0	0	0	18844.1	9942.5	10808.2	21781.7	59966.2	81657.5	99223.7	96362.9	103173	112676	115693	40843.4	47600.7	102199	0.613244
820.622	0	0	0	0	0	0	0	0	0	0	0	0	3381.3	26533.5	17054.6	17184.9	33127.5	85759.5	148017	171984	174322	194680	200496	203114	61512.4	65583.4	168652	0.574004
821.575	1818.7	3380.6	2186.2	2284.7	2828.9	713	1246.5	772.2	0	1066.5	1752.4	1340.1	1388.2	973.6	1256	1090.7	2379.3	2069.4	4266.8	2155.4	0	3017.7	4313.5	10039.5	3122.9	4293.6	6724.1	0.742171
821.589	7284.8	12598.3	10026.6	5489	6847.5	5993.4	5746	4559.7	3897.2	4212	0	0	0	23043.3	15179.1	15851.6	30069.7	54884.6	51805.4	58624	57376	62023	63336.7	68369.3	23443.6	26767.8	57281.9	0.533121
821.626	2515.7	3801.4	3765.8	2136.8	0	1429.5	1314.2	934.9	844.9	0	0	0	0	18393.9	11144.4	10741.8	21037.9	51126	81712	90375.1	94837.9	105846	110708	109117	34788	35720.5	92884.9	0.569778
821.651	2537.2	3712.3	4242.6	2015.8	3578.1	563.3	451.2	514.3	420.6	421.3	0	0	3193.5	11445.9	5341.5	6560.6	11489.7	33514.8	54572.8	65198.6	62174	71023.6	67615.1	90108.7	34654.8	39963.8	83320.7	0.706207
822.524	0	0	0	0	0	0	0	0	0	0	0	0	1707.9	15556.9	7605.3	9677.4	20209.6	64701	101670	104157	107275	112922	111432	247832	86620.5	102945	186659	0.820714
822.54	1568.2	4929.6	4818.8	3274.6	0	1375.7	1503.9	1450.8	1553.5	1733.9	0	0	0	18889.6	10394	13004.4	25826.7	55470	100444	118290	121253	132711	135219	185280	66191.6	72154.5	184313	0.724747
822.601	16561	30494	20806.1	18182.1	17493.5	16939.4	19649.6	15156.6	13953.4	15559.6	0	0	0	67336.2	43589.2	44249.6	91760.2	171591	149678	174207	174180	197958	201403	223348	77156	88643.5	187828	0.565801
822.638	0	0	0	0	0	0	0	0	0	0	0	0	0	16804.5	10527.2	9639.4	21327.5	54933.7	100294	118046	112648	127603	130558	128213	42456	44306.6	113974	0.577135
822.655	0	0	0	0	0	0	0	0	0	0	4171	0	0	3927	1622.9	2196.2	4160.7	12980.7	26372.2	27646.4	28775.7	30653.2	31119.9	38992.5	17167.1	17345.9	41826.2	0.723021
823.527	0	0	0	0	0	0	0	0	0	0	0	0	0	5880	2484.5	3207.6	6892.4	26637.2	44059.5	48981.6	47354.2	48778.8	47192.7	111128	38026.8	46589.8	90142.3	0.82914
823.544	1612.5	3362	2297.4	1315.1	2767.8	0	0	0	0	0	0	3285.4	3228.4	8175	4016.2	4630.4	9717.8	27434.3	52987.8	61815.4	58939.8	66920.7	69646.2	96709.5	35293.5	36694.9	93595.3	0.730833
823.641	1421.7	2711.7	2445.2	0	0	1593.9	1307.6	930.5	814.4	843.3	0	0	0	12060.7	7115.3	7030.8	14434.8	37992.3	56217.4	69805.4	63417.3	69841.7	71639.5	69001.2	22705.2	22363.1	55229	0.530707
823.667	740.8	1494.5	1342.2	0	0	335.6	389	260.7	214.1	255.2	536.1	935.3	1055.1	8148.1	3842.5	4588.8	8593.5	26537.1	42034.5	46336.2	43041.2	50711.6	48850.8	62144.3	25121.5	26804.7	54994.4	0.686544
823.68	6931.8	8107.3	6126.5	4305.2	7226.3	4226.8	3012.5	2977	2403.8	2657.8	0	0	4697.7	22591.2	9468	9231.2	19888.2	34758.1	22745.7	29977.6	31782.7	37244.8	37757.7	49962	24212.1	31676.3	43348.8	0.71945
824.54	1941.1	2825.2	2031.6	1190.3	1712.3	1031.5	765	610.4	487.9	645.6	1591.6	2151.1	1816.1	12409.8	5820.7	6480.7	13892.5	46412	57468.2	65202.2	61677.9	69955.9	64041.2	139245	45780	58276.8	102591	0.795415
824.557	4477.1	5282	4280.9	3317.2	4829.8	4761.7	2646.8	2508.5	2472.5	0	0	0	0	43635.4	23348.6	26668.5	51380	119212	263152	314710	326518	360996	371429	638834	217294	238180	583729	0.785069
824.578	6296.3	10631.1	10214.8	7121.3	8775.9	391.5	868.1	638.6	505	500	3472.5	4158.8	2498.9	2787.2	0	0	0	0	4393.5	9003.1	7386.4	7409.9	10043.8	44647.7	28416.2	38004.1	30089.1	0.927525
824.617	0	0	0	0	0	0	0	0	0	0	2659.7	0	1061.1	14953.2	8297	7061.6	15437	42666.6	72917.4	83735.6	84034.7	95976.4	97288.5	104274	35340.7	44874.7	90245.3	0.629522
824.653	0	0	0	0	1641.8	0	0	0	0	310.2	839.7	0	571.3	8826.9	5408.9	5238.8	10338.2	30153.4	58864.8	66900.3	65986.5	70572.4	76948.4	74094.9	23370.6	24884.9	68898.3	0.580169
824.683	4798.9	5684.3	5250.6	3752.5	3799.5	2688.1	2154.4	1631.7	1415.8	1546.1	0	0	2914.8	12487	5677.7	5961.6	11176.1	19799.1	13891.5	15130.9	17125.1	18796.1	20088.8	25046.3	11907.6	14199.1	23708	0.671672
825.543	2080	1864.2	1905	1565.7	0	0	292.1	0	187.3	0	0	2944.8	3219.9	4582.8	2005.8	2793	6189	20966.1	28052.9	31422.6	29667.4	31877.7	33142.2	63362.4	21382.5	26533.2	52317.6	0.792099
825.561	2314.9	0	0	0	0	0	0	0	0	0	0	0	0	21846.6	10954.6	12657.7	25025.3	57532.8	131501	159186	154298	174695	188219	293046	100960	112444	276249	0.77202
825.62	3635.5	7288.8	5429.9	4429.5	5164.9	1104.9	935.6	798.8	731.9	0	0	0	0	11127.5	5733.9	6325.3	11506.3	26585.6	36212.3	43502.1	42446.9	46741.5	43781.7	43741.3	14465.4	18309.4	48888.1	0.570242
825.658	4739.3	6532.2	6288.4	4809.9	7206.2	2007.3	1804	1533.6	1439	1676.1	0	0	0	9508.5	5425.9	5839.5	11007.5	28873.6	31642.3	44165.1	39095.2	45182.8	46811.8	40519.2	14698.6	14213.8	38662	0.508397
825.696	21439.1	24257.4	17643.9	15132	18276.9	12545.9	9966	9093.2	7543.9	7271.7	0	0	0	77443.9	28817.4	31082.6	57325.2	111579	66411.1	83571.1	89340.7	98639.3	102920	148034	70687.2	95765.6	129426	0.721115
826.574	0	0	0	0	0	0	0	0	0	0	1597.3	2118.3	1864	14034.3	6896.7	7659	15049.8	39175.2	94129.1	111048	112797	124055	123958	209727	73110.5	78827.9	178469	0.772374
826.594	2319.9	3228.4	4869.7	2532.8	3159.5	688.8	1293.5	874.2	716.9	576.1	2256.2	2239.5	2434.2	3440.1	1246.7	1272.5	2707.3	4142	9519.5	9143.2	8289.5	9943.6	12638.7	30998.6	12565.3	17094.1	20680.9	0.895574
826.633	0	0	0	0	0	712.5	0	0	0	0	1537.5	0	0	7905.7	4353.3	4045.2	8256	22276.6	42193.4	44335.1	43210.4	50721.3	53794.8	50846.3	14478.9	18943.7	40611.7	0.556764
826.698	12088.1	10936.4	8929.4	6050.8	6960.4	6528.2	5731.9	5024	3962.5	3908	0	0	4854.6	44013.1	16662.5	18034.2	32971.3	61073.4	39668.2	46774.1	54103.5	53865.8	60721.1	84234.4	42606	54670.4	72878.6	0.731265
827.577	0	1066.7	0	1275	0	0	0	223.1	0	0	0	0	0	8105.8	4153.8	4284	9563.5	22338.9	50872.8	61919.8	56687.9	62223.6	63330.5	105221	36428.3	41820.1	99398	0.772254
827.711	47570.6	50978.8	41316.6	0	0	18585.8	14052.7	11861.2	10128.3	9956.7	0	0	0	98507.4	35148.3	33034.9	68264.1	140096	58135.7	71685.6	82255.3	91457.9	97167.7	153548	73975.9	98201.5	133969	0.665232
828.552	0	1592	2606.4	1985.6	1799.5	0	0	0	0	0	977.3	0	0	14815.1	5363.3	6917.2	14301	50033	105987	118913	119602	131933	132789	221188	73016.9	83994.8	182312	0.75915
828.588	1955	4567.9	4054.6	2677.4	3344.9	696	259.7	477.6	324.4	373.3	888.9	1268.1	995.9	1245.4	697.3	615.1	1895.1	4704.9	8765.2	8590.1	9210.9	9298.7	9833.7	12993.2	5655.1	5581.2	12347.4	0.684972
828.636	3222.3	5187.8	4732.8	3490.5	4413.1	512.6	0	0	0	0	0	0	2386.4	692.1	535.9	0	778.1	0	3288.9	3372.1	3194.2	3420.4	4420.6	8665.4	2222.2	3115.5	5678.8	0.533617
828.648	0	0	1679.3	0	0	300.9	0	0	0	0	0	0	0	10156.7	6329.1	5311.9	11183	30873.1	53445.5	58860.9	56717.8	63786	64987.2	58883.4	19678.7	21709.6	53449.7	0.543994
828.714	25624.2	28168.6	22256.6	15275.8	20133.3	10334	7977.4	6977.3	5773.6	5649.5	0	0	0	57072.9	19443.3	18802.9	40771.2	79239.9	33276.7	40619.5	47438.4	49192.2	51539.1	80702.8	40824	59031.4	70665.4	0.652314
829.554	0	0	0	0	0	0	0	0	0	0	902.1	1137.8	0	5946.3	2924.6	3183.5	5840.6	24234.4	54570.7	61995.3	58377.5	65580.5	65136.7	106039	37932.2	39244.7	96216.7	0.758988
830.491	807.1	1496	1128.6	1100.2	1172.5	3464.1	3602.9	2224	1780.9	1812.9	942.9	851.9	1194.8	3374.1	1733.2	1777.8	4350.7	13492	19524.8	21146.3	19454.8	22720.7	22246.2	38629.2	12866.7	16954.2	39217.9	0.775967
830.568	0	0	1339.7	0	1342.8	886	660.5	528.3	205.1	368.7	0	0	0	53341.4	24732.1	27121.5	57491.2	157763	287082	340842	348362	384365	393342	603080	206511	219708	498990	0.740007
830.649	1785	3022.6	2297.1	1784	0	664	642.3	0	421	0	0	0	0	10678.3	5889.6	6128.3	10382.9	30787.1	62320.4	73354.3	70616.4	79644.5	81697.6	99046.7	33857.4	37466.9	84962.8	0.665115
831.572	817.4	0	4195.7	0	0	443.1	490.4	422.4	424.6	523.9	0	0	4801.7	25619.4	13239.9	14173.1	29256.8	79786.3	144273	172473	169541	188599	193728	286379	101476	111705	253119	0.741376
831.609	1707.5	4224.4	2836.9	2587.7	0	391.5	0	450.8	239.8	238.6	0	0	0	2199.9	791.8	859	1672.1	4078.9	4776.5	6022.4	7865.2	8602	6517.9	8598.7	2944.2	3098.3	8381.7	0.575035
831.635	3833.6	3706.9	4395.1	0	3411.2	495.7	356.8	0	302.1	0	0	2598.7	3482.6	3275.9	1679.4	1803.1	3280.1	8168.1	7972.5	9539.5	10868.8	9503.5	9942.5	11421.3	5873.5	9337.9	16063.4	0.711536
831.652	4561.9	16150.1	11478	8676.3	11914.6	661.1	930.2	697.1	707	702.2	6059.5	8300.5	5231.3	5565.8	3021.9	3354.4	6366.2	14730.9	30371.5	36908.8	37205	41026.1	38776.9	50782.3	17651.3	20166.7	44612.1	0.647025
832.585	0	0	3600.1	0	3431.6	2408	1796	1629	1429.2	1477.5	0	0	23075.7	128930	72601.8	73450	147491	370268	616027	740766	733250	828795	842384	1.00392e+06	340896	368838	908078	0.659932
832.664	0	0	0	0	0	1568.6	1522.6	1331.9	1172.6	1298.7	0	0	0	55761.6	30048.2	33193	57803.9	160457	309192	365159	359735	388415	410512	455026	166008	190677	418956	0.656479
833.588	2308.2	3634	4023	1928.9	0	1635.9	1851.2	1521.8	1246.3	1159.6	0	0	0	66081.3	37822.4	38954.5	75180.3	192820	316810	380504	365146	415695	426200	505557	170920	183814	460497	0.656823
833.651	0	0	0	0	0	0	0	0	0	0	0	0	4062.6	20686.5	9426.7	10033.6	20568.7	61255.6	103927	119657	120462	132928	133040	180644	65683.2	76279.5	165266	0.717289
833.667	2621.7	5342.7	4582.5	2694.4	4439.7	1077.3	875.8	889.8	747.2	809.5	5369.5	6812	5776.5	29840	15981.9	18029.6	30322.9	86509.4	158084	186285	181876	206258	212089	224343	87837.4	100780	221040	0.655875
834.524	0	0	0	0	0	544.1	0	230.4	0	0	0	0	0	41449	15019.2	19224.3	44500.4	145634	229093	267052	258907	276742	282321	338832	125398	148576	292074	0.663926
834.6	0	0	0	0	0	1904.3	1644.6	1279.6	1396.7	839.6	0	0	22477.3	128694	72559.4	76291.9	146868	391843	648997	749778	737600	862608	891166	914466	327592	350077	944712	0.633768
834.654	0	0	0	0	0	0	0	0	0	0	0	0	1436.1	11066.7	4186.1	4990.8	9761.8	31934.8	51043.1	58944.8	62944.4	65567.9	68249.5	89224.1	33699.9	39620.3	86558.8	0.722716
834.681	12802.3	0	18493.7	0	0	1077.8	679.8	681.2	561	674.6	0	0	0	34120.4	17466.5	18164	33726.3	98576.2	169465	203955	198814	222739	237890	229855	86347.8	104339	220992	0.622448
835.604	4630.8	6644.1	6507.3	4033.7	3804.7	2196.1	1901.4	1681.8	1447.3	1321.8	0	0	15393	70691.3	40408.6	42091.1	79257	211139	331083	393235	384092	441332	450496	486809	164645	183658	455799	0.62812
835.667	2990	4195.4	5292.7	2602.1	3852.1	2608	2055	1761.2	1861.9	1947.9	0	0	19614.9	121691	58213	62757.8	128364	370150	622056	685529	680789	756528	780951	1.0189e+06	381069	448046	923388	0.712963
835.682	0	0	0	0	0	1339.8	1079.8	751.5	638.3	557.6	0	0	0	17240.1	9132	9656	14799.2	49082.2	85237.5	96851.4	103474	108076	109247	113935	46705.7	49753.1	113597	0.64031
836.518	0	0	1364.5	817	0	0	0	283.4	361.1	355.1	0	2101.5	1934.5	14717.3	7852.9	10116.2	22802.7	76510.5	131681	150590	143052	161210	169960	209583	79762.9	82113.2	184350	0.687549
836.616	0	0	0	0	0	3014.6	0	0	0	0	0	0	0	132113	74792.1	76012.1	154944	402309	651993	765206	769412	867293	907056	969753	341221	375157	995122	0.647642
836.67	0	0	0	0	0	553.1	428.7	428.4	353.4	508.2	2345.4	2253.3	0	62349.7	28978.5	31846.4	64836.5	189753	305035	352764	338716	393385	393192	508512	194582	230388	493576	0.718357
836.685	1824.1	3548.4	2204.8	1488.5	2359.1	836.7	893.5	630.9	552	563.2	0	1416.1	1577.9	4067.2	2313.3	2507.1	4626.2	12401	21250.1	22449.7	25393.6	25321.7	28018.1	29889	10863.5	13255.2	24236.9	0.627787
837.522	0	0	0	0	0	0	0	0	0	0	490.9	0	0	6547	3622.9	4649.5	10367.5	34082.7	62697.6	71112.9	73208.9	83048.5	80551.2	105055	40116.9	41940	94577.2	0.702023
837.619	0	0	0	0	0	2679.8	2147	1837.1	1745.1	1757.5	0	0	13750	70645.3	41915.2	41865.7	80857.9	206675	331233	390892	381207	433320	444641	504402	171539	190470	459503	0.643883
837.683	1081.8	1515.5	1036.5	813.7	0	1109.5	822.6	784.3	578.1	644.7	0	0	6108.8	43087.3	19811.5	21682.8	45240.1	132884	201432	224884	225902	243526	253208	315539	121594	144726	291142	0.699728
838.511	0	1027	0	1228.9	0	378.4	339	0	333.1	0	0	648.7	647.5	7300.7	2340.1	3193.7	5705	27519.4	87520.5	100119	105045	111771	116333	191786	56715.3	46834.4	143396	0.714281
838.535	3362.6	2125.7	3318.4	1531.7	972.8	3230.8	1514.8	1082.7	957.9	0	0	0	0	17953.8	5065.5	8033.6	14350.5	51348.9	79768	96048.3	96423.2	101197	105654	133597	48475.1	54117.1	123841	0.690187
838.632	0	0	0	0	0	0	0	0	0	0	0	0	0	46341	28905.1	27543.6	55677.6	132455	230882	269302	263788	289759	295426	319028	102410	108955	256616	0.591729
838.686	0	0	0	0	0	0	0	0	0	0	4343	0	1035.3	23415.8	10417.3	12088.8	23047.7	73207.1	116358	126450	123930	138715	143054	177561	67256.6	80476	176627	0.704465
839.514	0	0	0	1069.3	1232.9	0	0	0	0	0	0	0	402.3	6768.3	2402.9	3906.3	5339.3	23833.9	57554.5	67815.3	60149.1	77304.2	73521.8	97504.3	32818.8	26171.1	73947.3	0.653801
839.538	3590.9	0	4131.7	1810.9	2064.9	2359.2	1532.8	1531.9	1131.9	0	0	0	0	11376.5	4307.5	0	11325.6	32790.7	45185.5	50881.2	50608.8	55307.1	59290	67490.9	25536.8	26792.1	68876.8	0.664607
839.636	3237.7	5837.9	6197.4	4451	6491.6	1645	1434.9	1138.7	987.7	877.5	0	0	0	28919.7	17436.3	17876.3	33450.9	83199.3	126667	149446	145696	169134	167499	167789	55083.2	63926.6	150736	0.580785
840.526	0	0	0	0	0	676.5	295.6	549.2	612.4	471.8	0	1064.8	1821.1	33157.8	7574.2	12789	22989.1	115853	409766	451188	442416	476980	488326	819998	245988	200341	563723	0.704024
840.55	0	2176.1	2052.8	972.7	857.2	401	0	0	210.4	0	1056.2	1170.1	1072.6	7921.7	3600.2	3973	8987.2	25429.5	39885.3	47253.3	49709.2	54179.5	52640.2	63088.7	24259.1	27397.6	66514.3	0.686947
840.649	0	0	0	0	0	0	0	0	0	0	2661.9	0	0	15299.3	9565.4	8648.1	17586.5	48954.7	86446.5	103285	97889.3	104006	105923	103244	32802.2	33970.7	89599.1	0.548411
841.51	0	3788.6	3827.7	1971.8	3414.5	0	0	0	0	0	2252.2	2714.7	2341.8	0	520.5	0	1055.4	0	8001.8	8322.4	7243.9	9359.3	8193.7	14516.1	6494.7	2492.1	15293	0.697332
841.529	1221	2230.8	0	1939.8	0	4250.4	4044.3	3472.7	0	2712.5	2230.4	3397.7	2214.1	15590.5	4527	6921.1	11163.2	57951.8	192684	216305	206654	234409	241027	384486	110802	95111.6	277640	0.69723
841.652	2286.7	0	4178.8	3319.2	0	1361.7	1209.6	993.7	959.7	822.9	0	0	5666.4	11695.7	6855.7	6880.3	13159.4	31979.9	46792.6	55082.9	53585.4	57025.8	63799.8	55320.8	18130.2	22214.9	53277.6	0.548095
841.669	2344.4	5293	3556.4	2292.1	3865.3	1645.4	2623.2	2104.6	1687.5	1827	0	1658.8	665.3	14237.8	9464.2	8862.4	15336.3	22889.9	13408.1	13089.6	16302.7	16209.8	17644.6	27931	12710.4	21150.5	27156.4	0.730685
842.522	0	1230.6	0	0	0	0	0	0	0	0	0	0	0	45701.1	27248.8	29715.5	57218.8	104079	165859	190402	195701	207770	223075	249685	79960	74160.4	195080	0.597877
842.566	0	4544.8	3227.1	1934.5	3660.9	1349.9	1331.1	1205.5	891	1241.3	520	1251.8	973	2410.4	1623.4	1919.9	3575.1	8024.3	16183.5	15860.3	16944.9	19289.4	22320.4	25476.2	9205.1	10541.3	24743.1	0.689484
842.591	0	0	0	0	0	0	0	0	0	0	0	0	0	5361.7	2329.8	2340.8	3776.8	14242.6	15544.1	16670.6	14408.5	18295.1	18176.5	14904.4	8451.5	11747.3	10751.8	0.556633
842.663	0	0	0	1150.6	0	0	0	0	0	765.3	0	0	1209.4	18570.8	11323.8	10759.6	22189.3	61761.6	103145	121934	119362	133779	134728	119367	39847.3	44697.1	104339	0.535198
843.527	0	1626.3	1603.3	0	0	398.5	532.5	290.8	321	351	0	3916.3	3548.2	18487.7	11973.4	12099.3	22967.3	43947.8	69491.4	78551.8	83567.9	90169.6	95104.4	109358	35560.8	31942.5	90114.6	0.615551
843.668	6047.6	0	8667.3	6443.7	8668.7	1555.8	1108.3	1009	984.1	1013.8	0	0	0	13701.1	8235.2	7721.7	15191.9	37009.9	55562	63406.1	61347.3	74247.4	73736.3	70887.6	22807.8	23280.6	60730.8	0.542579
843.685	7139.8	13096	9896.7	6279.6	9013.1	3183	4004.3	3469.4	2973.9	2763.2	3370.7	5695.9	3622.8	19553.9	11317.2	10889.5	18880.3	33277.3	13136	11979	15622.9	16507.7	17099.8	24793.7	10970.2	19668.6	29837.1	0.548608
844.618	2830.2	4878.1	4661.5	2239.2	3117.3	1036.3	1028.5	587.5	598.8	747.7	1986.5	3206.4	2408	6386.6	4385.8	3823.7	7274.4	14046.6	17636.8	23371.8	24974	27020.6	24734.5	35745	9553.3	13389.1	30970.6	0.662522
846.543	0	0	0	1112.7	1408.6	0	479.4	0	294.8	322.8	0	0	0	16381.9	10959.6	11268.9	22387.2	31847.4	31275.7	36145.9	39581.7	44674.3	50345.1	43989.9	15465.8	17194.7	43147.5	0.546563
846.599	0	4372	0	0	3450	0	0	0	0	713	906.9	960.3	952	3331.4	1601	1857.4	2744.6	7704.5	16443.1	21250	19145.8	21177.1	22043.5	26372.3	10677.5	11623.1	28261.7	0.701518
846.755	17958.8	20897.4	20341.3	10846.9	14791.1	6635.6	5137.1	4245	3510.5	3472.4	0	14551.8	12946.9	58935.8	27084.2	27123.6	51807.9	97244.1	157845	193600	182384	205223	215325	203158	65377.5	69456	144799	0.514053
847.545	0	0	0	0	0	0	0	0	0	0	0	0	743.7	4126.9	2283.4	2331.9	4001.2	7478.8	13164.5	16535.7	16068.8	19022.4	20164.4	23986.8	7463	10111.7	22265.6	0.685808
847.64	2008.8	2475.6	2683.9	1917	2774.9	408.5	527.4	262.2	245.2	0	0	0	0	2281.7	963.6	1131.1	2162.6	5011.4	8176.6	9146.8	9089.2	8723.6	10657.7	14526.3	3892.5	2689.2	10357.7	0.59387
847.758	9286.2	10467.1	7636.1	5614.1	6663.2	3542	2826.7	2172.7	1649.4	1631.7	0	0	6083.1	31594.2	14838.4	13990.1	26652.2	52730.9	81972.1	98648.4	93513	104021	107057	96939.4	33789.1	36108	77241.1	0.513963
848.54	0	0	0	891.2	0	302.6	0	0	0	0	406.4	1076.3	1540.1	13342.2	5039.4	6555.8	14935	48550.4	77692.6	81202.4	83954	88376	85598.9	181032	61445.2	72127.3	154629	0.808439
849.695	0	0	0	0	0	923.1	717	604.1	466.8	482.1	0	0	0	5747.4	2381.6	2397	4363.3	8688.7	6879	7812.2	6744.1	9972.7	8215.1	15243.1	7297.7	7481.2	9166.9	0.734522
850.557	286.6	141.4	136.1	347.5	137.8	221.2	385	422.9	489.9	433.1	0	5942.1	5916.9	32282.3	15978.4	22353	29018.5	83980.6	204188	161519	144686	143508	137692	613213	187981	206400	317583	0.840988
851.561	0	298.1	0	259.1	319.5	1310.9	0	872.8	723.8	0	0	3619.4	3729.7	20800.9	9971.3	14300.9	17748.9	54789.6	124130	96272.9	86809.9	86234.5	83070.5	379617	112416	122650	191496	0.833642
851.643	1774.9	2440.5	2705.7	2508.5	2270.1	1055.8	1017.1	1348.6	991.3	1296.7	3735.1	3314.8	3059.7	3774.8	2629.7	3508.7	4172	6708.6	20671	17079.1	15269.5	15695.1	15822.7	54546.7	16770.1	16398.2	25219.1	0.797022
851.663	1218.7	2033	2028.9	1443.3	1596.2	555	628.2	585.6	489	523.8	2902.9	2699.5	2304.2	1618.5	1394.4	1492.2	1556.6	1721.2	4798.5	4626.9	4071	4098.2	4104.9	12898.5	5309.7	5034.1	6618.2	0.822231
851.714	4140.9	3497.4	3265.6	2625.3	2679.5	3703.4	2882.7	2548.2	2167.5	2227.2	5006.6	4514	4040.6	23413.9	9516	10523.1	12015.4	23901.2	31790.5	29764.4	28548.7	28521.5	29204.6	107035	45591.8	44897.5	47303	0.854311
851.794	24416	20468	21016.8	16242.9	16701.6	7767.7	5130.8	4323.1	4086.7	4109.5	19499.4	17684.5	15538.4	34059	16960.6	18141.4	20602.5	42010.3	48347.7	43945.2	39375.8	41360	40784.8	81890.5	22948.5	21055.4	33549	0.507691
852.591	2194.9	1896	1862.7	1740.4	1736.6	1785.1	1662.2	1244.2	1149	1319.3	3222	1888.8	1536.4	3166.6	1818.4	2220.2	2694.3	4889.2	14113.5	12672.8	11521.4	11618.7	11932.4	47962.7	13263.5	12498.3	20731.4	0.787978
852.717	3031.4	2463.5	2335	1924.4	1836.6	2246	1623.4	1386.7	1150.8	1062.7	4052.4	3869.9	3292.4	13856.3	5324	6436.4	7506.7	13785.9	19189.1	17257.1	16917.4	16643.9	17512.4	67816.9	27241.8	28171.4	29762.8	0.854408
853.658	2130.1	2642.4	2786.9	2687	2390.5	903	599.2	547.3	476.6	477.8	5412.3	4318.1	3630.7	2562.9	1533.4	1652.9	1973.5	3915	7414.7	5899.1	5226.8	5381.6	5433	18492.8	5913.5	5776.8	8780.6	0.74109
853.693	3276.9	3540.3	3730.8	2797.4	3227.3	1386.8	923.4	986.8	924.6	892.7	5917.1	4898.7	4235.1	3497.5	1960	2142.1	2558.3	5950.9	8037	7083.7	6453.5	6666.1	6630.2	16734.8	4262.8	3659.4	6606	0.559015
853.729	13734.8	10661.3	10227.2	0	8303.1	10343.8	8067.3	7108.4	5982.8	6189.6	0	13222.5	10884.5	70810.8	26381.3	28798.6	34700.6	74077.9	92409.3	84681.4	80013.6	79271.9	82072.1	314676	141206	134802	141696	0.862505
854.57	0	0	0	0	0	792.8	451.1	278.7	0	0	0	2321.3	2095.5	9493.2	4780.9	6084.7	7463.8	21086.7	59215.5	50846.1	44792.9	46170.2	45181.5	165625	46071.2	40420.5	68218.6	0.773011
854.732	7704.8	5487.9	4978.4	4033.2	4106.1	6084.4	4644.4	3952.1	3588.9	3471.8	7173.9	7253.8	6242.4	40971.1	15203.8	17047.9	19855	42944.5	54427.2	47835.5	46383.7	46220.3	47635.4	185205	80066.9	78773.7	83460.4	0.860961
855.574	186.2	310.9	263.2	0	346.9	352.8	270.5	145	159.3	167.6	0	1456.2	1287.2	6164.8	2394.4	2996.7	3510.7	10932.7	30583.7	25930	22542.2	23021.1	21949.5	86338.5	24215.7	20897.9	35208.3	0.774782
855.688	1140.1	1455	1125.9	1037.3	1416.2	931.2	1277.6	1111.4	942.4	1016.3	605.8	603.3	335.7	4661	3248	3387	3610.4	4709.5	2692.7	2337.2	2267.1	2232.1	2404.9	6855	2651.5	3040.5	3860	0.561848
855.745	20050.7	16245.6	15851.3	12511.1	12214.2	10743.4	7670.6	6756.7	5820.4	5818.3	0	15671.7	13131.7	46685.9	17019.4	19067	21996.2	45167.4	31336.1	28511.9	26599	27678.6	28266.2	101661	45229.8	44942.6	44489.3	0.758077
856.508	245.7	237	299.6	383	294.2	588.3	397.9	419.3	422.8	344.9	1613.8	1673.1	2006.1	11302.7	4328.6	6875.6	9116	34958.2	130503	99380.5	82855.4	84632	82180	299906	85730.2	85382.8	135530	0.785202
856.586	0	950.4	1064.6	656.9	741.3	0	0	0	0	345.5	621.5	588.1	895.3	10019.7	5271	6191.6	7633.5	21197.9	69918.2	57111.1	50531.2	52035.7	50462.2	205403	60894.1	55163.6	88698.2	0.801363
856.748	10839.3	7766.9	7752.2	5999	6210.2	6337.1	4358.2	3730.8	3291.8	3483.6	8597.2	7810.3	6557.4	28575.8	10741.4	11516.8	13373.7	28147.3	20761.5	17962	17531.5	16948	17709.4	68367.6	29097.8	28719.7	30431.8	0.779045
857.59	0	0	0	0	0	0	0	0	0	0	0	1518.3	1270.4	6007	2823.4	3591.9	4629.4	12192.2	35050.6	29605.9	26526	27477.6	26582.1	109308	30407.4	28253.9	44535	0.78988
858.528	650.8	680	657.3	691.4	510.4	1085.6	765.2	581.6	582.7	597.2	0	4265.9	4186.2	18749.1	8883.4	11279.8	14544.5	42451.6	121746	95449	83856.3	85939	84620.7	209221	74249.2	68733	99500.7	0.751213
858.602	0	726.5	785.7	559.7	757.7	0	256.4	170	0	0	1432.9	1911.1	1688.4	11047.5	5594.9	7100.6	8314.7	21978.1	65215.8	53602.2	48095.2	48898.1	47963.7	196492	57035.6	52231.4	82900	0.797357
859.533	1001.9	743.9	625.3	510.6	578.2	1438.8	1014.9	921.7	763.6	901.1	5671.6	6574.3	5912.8	24887.9	12158.8	15297.9	19264.1	51299.1	127151	103297	90424.7	92350.3	90643.1	196425	70629.6	69370.2	99112.5	0.725596
859.606	1091.7	0	0	0	0	292.4	377.6	316.4	391.4	371.6	0	2586.1	2012.5	5804.8	3238.1	3962.4	5044.2	12862	34473.8	28876.7	26584.1	26580.2	26195.2	100321	29413.7	26051.1	43094.2	0.790781
860.543	578	665.7	463	349.7	265	1050.3	766.5	704.6	667.3	849.9	2629.5	3203.3	2913.3	13918.4	6217.6	7987.3	10574.8	32223.2	107024	79987.2	68753.8	69757.9	69058.7	159946	63028.8	54308.4	71274.7	0.731455
860.618	0	258.2	462.7	583.3	826.4	0	0	0	0	0	933.3	1470.6	1452.4	9499.7	5066	5665.7	6988.6	20290.2	57802	45566.6	41257.4	42317.7	41126.7	141988	38716.6	34856.1	57926.6	0.758214
860.774	5132.7	4375.3	4624	3289.2	3274.1	2815.4	2031.5	1662.1	1459.4	1482.6	4597.4	4276.6	3888.9	12126.3	6164.7	6652.2	7974.3	12113	17658.5	16352.5	14706.9	15471.6	15272.2	28935.5	9124.7	8126.2	12484.9	0.577438
861.548	422.1	0	0	0	0	0	168.7	131.1	127.2	0	0	2182.3	2028.8	8264.3	4068.1	4912.6	6512.7	18047.3	41189.2	33781	28998.7	29734.4	29358.6	72827.1	25828	24630.8	35417	0.75364
861.622	1250.7	0	1796.6	0	0	285.8	237.7	73.4	136.2	209.2	0	2984.2	2250.2	6044.9	3579.7	3955.1	4717.9	11638.7	31856.2	26255.4	23345.9	24057.3	23169.5	77372.3	21204.4	18977.8	0	0.602168
861.777	2556.9	2026.3	2090.8	1567.6	1458	1427.5	1116.4	961.3	796.8	843	2209.8	2163.5	1989.6	6849.8	3571.3	3951.3	4416.9	6884.7	10672.3	9524.3	8617	8966.3	8977.7	18659.6	5092	4515.2	7210.8	0.580843
862.559	0	432.2	373.2	158.9	287.5	304.6	233.4	0	0	280.2	0	2034.2	1879.2	10832.8	4906.7	6240.1	7876	22086.4	54182.8	41779.9	36827.7	37691.9	37200.7	108035	38797.9	38016	52892.4	0.795547
862.634	0	937.6	717.6	562.5	578.5	0	0	0	0	0	1969.9	2276.4	1761.1	5350.1	3146	3451.9	4311.3	12798.4	42421.8	34142.3	29641.5	30457	29621.9	89084.2	24174.6	21110.9	32803.5	0.719053
862.789	11390.7	8982.1	9230.9	7165.7	7152.1	5596.2	3851.8	3333.4	2916.3	2842.8	8372.4	7892.6	7279.5	23691.8	12090.7	12787.4	15094.3	24673.2	33245.6	30318.9	26473.8	27773	28624.5	58997.7	17088.2	14581	23722.8	0.571935
863.563	0	0	288.4	0	223.5	0	184.4	151.6	143.1	0	894.2	1024.1	1086.1	7195.5	3347.1	4000.3	5304.3	14048.8	30502	24652.8	21897	22034.5	22005.6	55488.4	19583.8	19717.3	26377.9	0.760688
863.639	3136.1	4572.5	4298	0	3771.4	562.7	538.2	487.7	432.6	441.7	0	4535.5	3584.2	4498.3	2665.7	3012.1	3571.5	7925.7	21675.4	17552.9	15864	16078.5	15464.6	49275.7	12686.2	11482.2	19042.9	0.711246
863.793	6705.2	5375.1	5617.8	3980.6	4259.2	3355.1	2220.6	1796	1656	1685.1	4929.2	4733.7	4476.5	13774.6	7388.6	7452.9	8696.1	14920.3	20022	17898.6	16473.2	17038.9	17386.2	34069.3	9965.4	8759.4	13626.7	0.56077
864.575	695.8	1048.4	744.4	602.4	532.2	137.5	90.9	118.8	153.7	118.1	0	1676.6	1653	4595.8	2210	2882.1	3542.2	9493.8	20911.9	14729	13662.3	13932.9	13226.3	56038.2	24337.8	22316.5	29066.5	0.877261
864.649	0	4137.1	4100.8	2838.9	3205.8	0	0	0	0	0	4122.4	4146.6	2942.4	6461.5	4106.5	4490.5	4979.9	14079.1	38802.8	31397.9	28266.2	29658.1	28179.4	91578.4	25438.3	22401.9	38389.6	0.74736
865.653	0	0	0	0	0	609.3	499.3	456.2	408.4	0	0	716.3	816.3	4606.1	2906.7	3278.5	3763.6	9013.3	21916.4	18126.1	16200.4	16500	16022.2	48273.9	13865.2	11874.6	20369.6	0.739153
865.729	1829.1	1656.6	1742.6	1476.9	1182	2008.6	1430.8	1239.4	1050.9	982.9	0	1738.2	1440.4	8009.3	3184.6	3644.9	4460.2	6684.9	5485.8	5126.2	5027.7	4766.2	5184.4	19736.8	8178.5	8115.1	8208	0.78208
866.591	822.3	133	0	0	0	2588.3	184.4	76.1	115	106.7	867.6	1334	1533.7	7189.4	3119.8	3885.2	4894.8	12717.8	25258.7	20601.1	18234.2	18885.4	18316.1	41212.1	17715.8	16873.7	21834.5	0.767878
866.732	2655.9	2558.3	2554.6	1895.3	2006.4	1344.1	1171	964.2	880.2	890.2	3067.4	2948.7	2428.8	5287.7	2431.9	2661.1	3200.5	4982.6	3846.1	3472	3141.1	3109.4	3135.4	10741.3	5147.5	4663.1	5265.1	0.733128
867.548	192.1	0	0	412.6	243.1	577.1	360.2	531.4	415	537.5	2526.6	1853.6	2881.1	12741.7	4509.9	7666.8	7765.2	32413.8	92653.8	77302.2	67775	69406	70704.4	179514	43358.1	32644.3	65097.1	0.663673
867.595	1180.9	630.7	821.9	0	779.5	1655.6	334.4	342.2	220	280.8	0	1652.1	1533.3	4318.9	2092.4	2274.7	3008	7574.1	14948.9	11727.5	10421.8	10303.4	10234.9	23908.3	9420.3	9620.1	12802.2	0.759047
867.67	1582.9	1982.4	2110.3	1912.3	1900	935.5	724	686	530	600.3	3509.5	3172.7	2842.9	2982.8	1819.3	1828	2350.6	5121.5	10611.1	8785.9	7834.5	7683.1	7780.1	22042.6	6023.2	5218.2	9313.5	0.69048
867.686	323.7	655.6	391.8	299.9	524.3	780.4	1193	965.5	847.9	929.1	449.9	621.2	398	5163.6	3824.9	3684.9	4296.3	6794.4	6476.4	5180	5216.2	5251.7	5188.5	24386.2	8984.9	10895.7	13108.3	0.85596
867.744	4800.8	3797.6	3344	2918.4	2717.5	3800.3	2812.7	2505.8	2215.7	2230.1	3762.1	3196.6	2898.1	15813.9	6308.3	7087	8590.9	13902	11111.6	10136.3	9391	9777.7	9813	37713.5	16107.5	16567.6	16236.3	0.789376
868.607	0	3268.6	3180.2	2556.8	2959.8	0	0	0	0	432.3	2220.5	1918.3	1460.3	3235.7	1537.6	1838.6	2339.7	6715.6	12252.9	9330.7	8398.2	8508.2	8576.2	19319.3	8161.7	8590	10567.5	0.760216
868.746	2922.4	2138.6	2025.2	1502.3	1530.2	2489.2	1901.8	1660.5	1540.2	1456.5	1961.7	2196	1824.7	9736.6	4013.3	4619	5490.8	9045.5	9204.8	7694.9	7334.1	7174.3	7367.4	23143.8	9623.4	9837.5	10003.5	0.7658
869.544	1073	821.8	1154.7	833.1	713.3	570.2	511.2	361.1	326.3	450.4	1933.8	2066.7	1838	4443.8	3055	3383.8	4084.3	6330.6	15007	12913.8	11762.8	11742.8	11489.1	41033.2	10340.3	7642.7	15766.2	0.720026
869.61	0	0	0	0	0	288.4	158.1	0	130.4	0	628.3	944.9	754.7	3453.8	2245.6	2539.9	3109.4	6382.8	10428.6	8643.4	8113.9	7905.4	7654	16722.2	6080.6	6057.2	8736.7	0.713327
869.687	1992.6	2379.9	2663.6	1857.7	2056.1	902.4	674	636.8	462.3	550.6	4411.4	3830	3180.5	2301.5	1259.2	1553.9	1738.1	3840.9	6751.6	5539.1	5192.6	5106.5	5152.7	12850.1	3497.7	2989.1	5492.1	0.597512
869.702	1381.2	1668.7	1432.2	1114.5	1277.6	1501.6	1904.5	1637.8	1419.6	1506.7	1208.4	1870.5	1238.5	12221.3	8396.6	8236.4	9641.5	15188.6	16562.9	13015.5	13229.1	12903.9	12507.2	60596.7	22754.1	27941.1	33020.9	0.869876
870.758	0	0	0	0	0	0	0	0	0	0	0	1454	0	6390.7	2490.4	2718.5	3304.1	7110.5	19438.9	17343	15252.8	16188.3	15941.8	37305.7	10828.2	9296.8	15283.1	0.693206
871.702	3901.5	4216.1	4127	3502.6	3642.4	1030.8	870.2	767.4	575.5	704.4	7934	7243.4	5685	3891.1	2492.8	2432.2	3347.8	6885.6	13538.6	11359.9	10123.6	10362.2	10282.1	25669.1	6551.4	6066.7	11125.5	0.612505
871.718	2247.4	2990.1	2571.2	2248.4	2452.9	1882.7	2024	1743.7	1590.1	1622.7	1737.7	2487.2	1625	8220.2	5224.8	5176	6013.4	10002.3	4705.7	3591	3928.8	3421.6	3636.5	15255	6520.9	7905	9432	0.704409
872.774	5474.2	0	0	0	0	3169.2	2481.4	2005.4	1851.8	1867.9	7140.1	6732.5	6075.6	25860.8	12418.3	13131.2	14699.5	26340.8	57103.3	51240.4	46206.1	48014	47438	109622	32248.8	27502.6	44107.1	0.6742
873.698	2052.5	3790.2	3239.5	2698.6	3160.8	554.7	530.3	511.6	423.8	438.7	3964.3	4026	2891.6	2094	1076	1072	1349.7	2558.5	2203.6	2056.1	2115.1	1930.3	2001.1	8973.3	4262.5	4197.5	4301.9	0.658755
873.776	1799.9	1299.7	1421.3	951.6	963.9	1859.9	1315.8	1107.3	1111	1068.1	3397.5	3602.9	3385.8	14187.6	7201.8	7823.7	9116.1	15844.5	35864.7	31341.2	27917.8	28808.3	28970.8	65835.9	19664.2	15978.1	25870.6	0.667185
874.788	11499.7	8615	8855.8	6758.3	6613.8	7710.4	5210.2	4367.4	4128.4	4033.3	18299.5	19444.5	17394.3	71690.5	34504	36132.8	43083.9	89541.7	238923	207919	185731	190699	191038	425640	127011	109395	176386	0.680396
875.499	237.5	0	0	0	0	238.2	136.8	166.9	248.5	231.5	734.7	963.4	670.6	4976.5	3155.7	3554.7	4616.2	6348.6	7749	7095.5	7174.8	6721.8	6568.5	20714	6988.3	4832.2	8699.3	0.721975
875.792	6275.6	4763.7	5004.2	3545	3602.7	4599	3337.5	2738.6	2399.8	2509.9	10960.4	11204.1	10449	43739.4	21114.2	22063.6	26254.8	54129.9	137096	125862	111032	114820	115624	260999	74719.2	64924.2	105713	0.67982
876.572	809.7	866.3	709.3	558.1	575.4	0	0	330	278	392.7	2379.3	2705.5	2745.7	17007.3	8069.1	11060.9	14591	44323.8	103333	77541.1	70217.3	69513.1	66647.5	357367	111297	120276	188531	0.854637
876.803	25574.1	19973.8	20373	15636.7	15712.3	14051.3	9866.5	8056	7490.4	7364.5	28531.7	29095.3	26751.1	115077	53156.8	56779.4	66586.8	145759	378289	312883	280820	287849	287163	660816	197532	176923	258600	0.679217
877.576	2237.3	4346.3	4748.7	3798.1	3755.3	2756.9	3368.2	3533	3462	3312.6	3003.3	3612.1	3370.2	12291	9037.3	11509.9	15564.6	27502.5	52286.3	40883.3	38345.3	37842.7	37163	176452	55032.2	58349.3	91493.6	0.841542
877.728	0	0	0	0	0	2675.6	1922.2	1687.7	1503.8	1461.7	0	0	0	16195.5	6768.1	7358	8939.6	15949.8	20132.2	17135.1	16751	16537.2	17221.4	70693.5	30236.1	30618.3	31483.3	0.859857
877.807	15444.3	12021	12560.1	9223.7	9437.9	8504.2	5978.5	4951	4572.4	4761.7	17984.5	18393.8	16588.8	69542.3	34362	35321.5	42481.3	87212.9	201445	171665	156130	158878	157096	375288	113111	96090	154446	0.689102
878.588	0	0	0	0	0	0	0	0	0	0	0	0	0	4836.7	2006.5	2702.2	3730.1	12727	27925.2	19859.9	17747.7	16744.8	17205.9	108537	34214.6	39100.1	56539.9	0.866368
878.731	1454.5	1398.8	1206	878.4	998	1706.3	1264.2	1080	1050.7	897.4	2420.2	2351.4	1946.5	10124.8	4261.6	4538.6	5634.4	9760	11746.3	10468.8	10263.8	10209.4	10564.8	41291.6	18392.9	18469.1	19018.5	0.866821
879.743	5917.8	4561.8	4256	3403.8	3328.5	5641.2	4008.9	3323.6	3035.7	2895.6	0	8763.1	7712.7	49849.9	18397.3	19962.3	24294.1	51460.8	76158.9	66816.6	64269.2	63407.2	64770.2	277562	126406	121767	127787	0.88388
880.509	198.1	296.3	288.7	173.5	170.2	535.7	439.2	478.4	361	387.9	1082.6	1074.3	1146.2	6137.2	2649.6	3567.5	4829.7	15752.8	46600.8	34144	30603.1	30032.5	29020.1	121024	36798.8	35457.8	55163.9	0.808301
880.747	3683.9	2827.8	2761.9	2141.6	2058.9	3587.7	2518.6	2199.7	1869	1946.5	5408.7	5545.1	4928	31103.8	11602.8	12533.6	15334.8	32673.4	46636.4	40400.7	38820	38941.2	39436.9	168113	75305.4	73870.6	76132.4	0.879773
881.515	233.7	415.7	334.2	334.9	284.4	159.7	78.4	104.1	0	94.6	1945.1	2219.9	2378.7	10498.7	4275.6	5766	7637.5	24413.7	69067.7	53314.6	47178.6	47560.4	46391.3	154220	49083.6	47835.1	72434.7	0.79395
881.724	1982.3	2171.4	2220.5	1594.5	1658.6	906.8	721.6	514.2	531.7	456.5	2827.5	2483.8	1960.9	2787.9	1514	1740.4	2053.1	4128.3	4292.8	3543.4	3223.6	3383.2	3180	9690.2	2434.6	1770.8	3879	0.549214
881.759	12332.9	8895	8761	6500.8	6945.5	9942	7027.9	6195.8	5383.8	5317.8	0	13214.1	11056.8	78383.1	27905.9	31302.3	36470.6	77505.9	103829	90601.8	86783.3	84609.8	88488.7	412390	202027	181625	185977	0.890187
882.522	97	0	242.3	167.7	118.9	531.9	354	307	283.7	280	1126.4	1163	1093.7	5666.9	2407.7	3102.4	3969	14616.6	53976	38745.7	34115.1	34237	32564.6	103322	34508.1	31657.8	43080.3	0.768318
882.763	6899	5123.2	4703	3911.9	4067.7	6032	4299.6	3725.1	3266.3	3550.5	7418.8	7703.7	6520.3	47994	17502.7	19061	22727.3	47904.5	62974.6	54109.6	52933.5	52426.9	53235.1	238324	110059	106100	108993	0.883821
883.532	585.1	545.1	573.1	514.1	507.6	458.2	316.2	327.5	206.8	367.9	1636	1970.2	1614.3	6327.8	3104	3818.1	4841.4	12540.5	31143.3	22305.5	19962.5	20438.6	20133.2	60651.6	22161.2	20561.8	28192.2	0.790167
883.765	0	0	0	0	0	0	0	0	0	0	0	0	0	6974.6	2958.7	2990.9	3754.1	8128.6	12862	11056.5	10441.8	10039.8	10663.6	61288.8	28845.9	27029.3	28387.9	0.905294
884.609	1624.3	1466.3	1518.7	0	1278.6	955.8	544.4	458.6	421.9	468.8	0	3488.6	2945.5	10387.6	4999.3	5949.6	7288.4	19063.6	57085.2	45254.1	40848.3	41643.2	40683.5	123716	41809.2	36970.6	57995.3	0.785366
884.779	5412.2	4005.6	3946.8	2724.4	2899	2598.9	1706.7	1537.6	1247.6	1264.1	3453.5	3067.6	2877.5	9807.6	3717	3929.3	4540.5	8822.7	4726.5	4246.9	4004.9	4053.3	4217.1	14060.6	6159.8	6044.2	6226.7	0.577831
885.548	649.5	0	594.3	507.1	431.7	1701.8	1425.4	990.9	933.6	1069	5812.6	6635	6023.8	25581.7	13030.8	15715.9	19782.2	49958.2	112816	91094.3	80122.1	81508.4	82628.1	183702	67899.2	68088.3	98275	0.751335
885.612	197.5	130.5	152	107.2	143.8	161.3	131.8	125.6	110.9	169	1264.3	953.3	1173	4739.8	2297.9	2900	3286.7	8996.8	25164	20897.5	18456.8	19136.5	18897.5	61213.8	20754.1	18452	28329.9	0.801073
885.675	0	0	0	0	0	0	249.6	0	0	0	0	0	0	4739.7	3613	4046.3	5414.8	11891.9	13593.9	10720.6	10548.5	10524	9859.5	42282.8	14482.5	15176	18775.4	0.820555
886.512	1323.2	1156	1123.6	882	985.3	0	0	0	0	0	2460.8	2356.9	2032.6	3587.6	2520.7	3174.5	4102.9	7232.5	9090.1	7883	7439.3	7478.6	7746.5	13807.8	3453.7	3162.6	5706.8	0.528653
886.552	0	0	0	0	279.6	860.1	850.7	595.3	413.9	0	2845.2	3084.5	2878.5	13445	6516.6	7659.4	9907.4	24662.2	53496.1	41838.9	38130	38462.4	38332	86993.6	30915.1	31366.7	45169.4	0.741955
886.679	1483.6	1872.7	1770.7	1472.8	1640.7	0	509.8	387.8	330.1	280.9	3040.4	2876	2418.6	3650.7	2690.3	2956.1	3883.7	8171.5	8682.3	6656.9	6659.9	6752.3	6281.1	26518.4	9528.5	10104.4	12919.1	0.824575
887.564	831.5	876.8	781.5	467.6	771.2	1002.8	728.7	626.4	683.3	667.7	5858.5	7181.6	6797.2	26684.1	13733.4	16012.5	20492.5	51918.9	99502.8	77796.1	68949.1	70409.6	70389.6	151329	58397.9	59699.3	81695.1	0.739327
888.528	2507.6	2501.4	2582.2	2003.5	1932.1	372.6	319.2	182.5	160.7	248.7	2986	2784.9	2175.1	687.5	339.9	409.7	426.5	1050.2	6184.8	4738.2	3779.7	4049.5	4129.4	23119.3	4915.1	3494.3	7037.2	0.669627
888.568	578.6	659.5	657.2	469.6	510.1	848.6	579.5	423.7	519.7	551	3531.1	4235.8	3578.9	16716.5	8478.1	10286.9	13090.7	31657.7	59701.1	47722.3	42739.5	43931.7	42657.2	80926.9	30542.9	31234.1	43361.3	0.687829
888.804	2653.7	2090.5	2164.4	1616.7	1542.8	1569.8	1078.4	942.3	774.3	772.6	2826.9	2669.9	2508	9046.9	4132.1	4487.6	5149	9496.5	19220.4	16926.6	15372.5	15796.4	15808.9	38050.4	11439.6	10447.2	15490.8	0.690991
889.807	1258	969	995.8	703.7	756.7	810.8	545.2	521.1	430.1	405.3	1377.1	1360.3	1273.2	5206.2	2427	2592	3041.1	5848.1	11892.8	10218.7	9278.6	9513.3	9689.1	22455.4	6919	5862.1	9802.2	0.690595
890.783	5344.9	3699.2	4182.4	3054	3031.6	1408.3	647.1	569.3	438	438.6	3762.2	3193.7	2989.6	3784.2	1287.6	1519.1	1700	3876.2	3115.2	2938.9	2706	2765.7	2812.1	9849.2	4528.8	3517.4	4102.9	0.557919
890.82	3743.9	3051	3146	2422.8	2353.8	1740.2	1180.6	944.2	952.6	921.4	2825.4	2690.4	2380.8	7809.4	3729.6	4117.6	4723	8064.3	12439.4	10742.4	9822.9	9911.4	10163.7	24539.9	7666.7	6616.8	10169	0.662141
891.823	2335.7	1799.1	1727.4	1250	1305.1	1079.9	616.7	604	617	469.5	1624.6	1605.1	1453.4	5093.2	2489.6	2654	3065.4	5327.2	8098.7	7377.1	6661.4	6894.4	6900.9	15917.6	5021.9	4328.4	6513.4	0.656368
895.717	158	195.9	110.2	0	129.9	619.1	1035	728.3	640.1	763.4	751.1	1069.8	665.1	7689.4	5528.2	5261.5	6323.3	10375.5	12599.3	9852	9990.6	9532.7	9346.2	46556.4	17634.4	20514.4	24446	0.873676
895.739	3778.2	4063.1	3821.9	2936.9	3223.7	1316	1100.7	911.9	865.6	922.1	4818.9	3958.9	3397.1	4227.5	1898.3	2142	2627.2	6052.1	2558	2162.6	2346.6	2314.7	2520.2	10576.9	5748.3	5259.1	4963.5	0.637798
896.742	2718.3	2903.9	2752.1	2071.5	2242.3	890.2	623.5	606.5	512.2	524.1	3371	2982.6	2392.2	2754.7	1249.5	1462.9	1663.8	3981.1	1647.9	1447.5	1456	1385	1516.2	6266.4	3355.6	3125.8	3131.8	0.544627
896.772	1875	1529.9	1507	1248	1242.4	2459	1872.4	1664.7	1447.7	1410.2	3728.2	3889.1	3495.5	13201.7	7631.1	7965.5	9294.1	11106.9	23811.9	20763.1	19321.4	19658.6	19247	41559.6	12088.2	10581.9	16638.6	0.629155
897.732	1532.1	1846	1571.9	1275.6	1464.9	1338.8	2053.7	1501.3	1364.5	1521.4	1504.4	2077.2	1269.2	10836.2	7227.6	7132.6	8080	13432	14010.3	11102.4	11469.8	10780.5	10765.6	53986.4	20034.9	24665.2	28128.9	0.866514
897.755	5764	5401.3	5237.8	3822.3	4025.9	1520	937.6	871.9	739.6	758.6	5954	4966.1	4104.3	4382.6	1786.2	1779.6	2302.1	5300.5	2717.2	2445.7	2260.2	2437.7	2456.4	12007.7	5575	5047.7	5830.4	0.542641
897.775	145.4	0	119.8	0	0	1389	995.4	826	719.2	703.4	1234.9	1447.8	1386.1	7263.2	4075	4214.6	4905	5970.1	13039.7	11007.9	10084.3	10616.1	10412.2	23747	6358.8	5483.8	8961.5	0.628672
898.736	5323.5	5100.5	5200.9	3775.5	3925.1	1051.3	1185.2	1001.3	832.2	936.5	3949.4	3572.9	2967.2	6303.8	4031.3	3872.3	4351.8	7001.1	6524.6	4610.4	4744	4457.6	4658	27205.3	11227.2	12716.5	14859.7	0.842329
898.788	2053.1	1440.5	1581.6	1214.9	1225.7	2737.6	2063.7	1585.2	1435.1	1461.9	3908	4177.8	3854	17943.9	9387.6	9919.2	11525.6	15703.6	31995	27285.3	24046.4	25484.2	25087.6	54599.8	16855.3	14076.2	21333.7	0.635315
899.791	506.5	0	0	0	0	1156.2	856.1	655.8	612.3	573.3	1235.1	1470	1353.4	7927.1	4025.9	4358.8	4856.4	6706.5	14194.9	11547.3	10520	10790.9	10379.3	23645.5	6929.7	5793.7	9149.8	0.627567
901.732	0	2538.2	1661.2	1414.5	0	1871.1	1754.5	1509.9	1420.4	1320.5	4814.6	5159.4	3037.4	10332	5440	6269.9	6879.6	9627.6	70848.8	48853.1	45530.1	29429.1	17215.5	62490.1	19943.8	21180.5	22800.9	0.541639
902.736	943.4	2028.3	0	0	0	1363.1	1235.7	1059.1	807.2	1113.1	1630.6	2914	1771.9	6767.2	3745.8	4222.9	4641.6	5861.3	43257.7	33450.3	29870.5	18613.4	11149.1	39041.1	13378.2	14236.7	15193.6	0.553243
903.748	2005.2	2948.4	1984.7	1736.2	1615.6	3139.1	2639.6	2435.6	2039	2172.6	6586.2	6947.3	3883.6	19334.5	9648.3	10684.9	11825.6	19126.9	137182	100089	92698.3	52473.4	33108.3	123783	40757.2	43325.4	46563.1	0.554783
904.663	0	3666.6	0	0	2808.1	0	0	0	0	140.9	7109.4	5501.4	0	1238.6	0	840	1256.9	4204.1	51429.4	33587.4	29446.6	18316.6	10763.1	40722.5	12179.4	13626.7	21371.4	0.550554
904.751	0	0	0	0	0	1885.2	1769.8	1507.7	1190.9	1472.9	647.8	2086.4	1433.2	12173.5	6235	7159.8	7712.8	12117.4	90197.7	65128.3	57399.4	36316.5	21506.7	89071.4	29651.7	30197.2	34089.6	0.59604
905.763	6662.6	10669.2	8497.9	7987.4	7458	4194.5	3575.1	2863	2299.2	2810.2	12835.9	10324.7	5891.6	32841.7	14479.3	16804.4	18026.5	35679.2	276347	203909	179619	110371	68958.9	275861	92197.6	96409.9	102013	0.594168
907.778	10606.5	12042.1	8763.7	7254.9	6473.8	14594.6	12456.5	10238.1	8675.3	9598.4	16508.1	19022.5	10795.3	102214	45413.7	51690.9	57349.9	85422.7	634433	454736	398888	251950	154845	688340	234027	241070	255172	0.629383
908.781	6780.1	7090.8	5681.4	5034.6	3952	9407.6	8486.3	6746	5367.2	6130.5	9877.1	13407.2	7725.5	64780.1	29281.8	33319.5	37197.9	58090.6	413554	299744	265602	163122	99262.5	406734	135494	144461	155601	0.594711
910.797	3762.4	3799.2	2929.1	2169.1	2307.2	3516.7	3201.9	2482.8	2027.4	2203.2	3266.7	3947.5	2724	20585.6	9227.6	9780.8	11082.7	14385.2	72457.9	52099.9	45925.4	28702.4	19071.8	61643.1	27314.6	29674.1	27892.9	0.59208
917.704	0	0	0	0	0	271.5	470.1	357.6	344.9	206.5	0	0	0	2146.2	2599.2	2574.2	2476.8	3008.4	20721	16061.5	13208.8	8482	5006.4	14965.4	5463.2	7059.5	9914.4	0.560045
918.548	0	0	0	0	0	0	0	0	0	0	1820.8	1648.6	1441.3	4991	2896.6	4438	5773.8	20830.6	287398	174230	148112	91823.4	52904.4	253035	72851.5	85659.1	126954	0.607886
919.72	1141.6	0	1122.5	1155.4	1659.2	405.5	919.8	704	488.1	671.7	2018.6	979.9	1012	4474.3	3991.3	3912.2	4405.2	5299.3	33660.4	21997.7	20461.8	13213	8143.4	23689.4	9040.5	11362	14056.7	0.552757
921.735	0	4433.3	4151.1	0	0	2028.1	1249	1066.1	976.3	1034.6	4822.3	5339.6	3357.5	6532.2	5776	5697.8	6111.3	8616.6	56585.7	37250.9	36220.3	23108.4	13178.2	45016.8	17348	21085.5	27439.5	0.599225
922.739	5147.2	7388.5	5652.3	5128.8	4349.6	1238.9	1248.6	959.2	815.9	1032.6	9205.2	8065.8	5370.7	4863	4018.9	4341.4	4654.4	6253.9	29865.8	20959.6	18769.1	12481.3	6721.9	27419.5	9143.7	12693.7	15642.5	0.573297
923.751	998	1555.9	428.6	0	730.9	1704.8	3485.4	2783.7	2205.6	2811	1877.5	3616.2	1579.4	18148.9	15632.2	15801.4	17282.2	19676.7	111030	76564.1	69557.5	43298	26468.4	98257.6	34290	44395.2	53167.2	0.616085
924.754	5245.6	7739.5	5571.6	4660.8	4979	1704.7	2587.7	2056	1678.9	2016.7	9074.2	9715.5	5342.3	12591.9	10465.4	10219.9	11537.8	13545.4	70752.3	46892	43521.9	28098.2	16635.9	68960.9	22735	30481.7	35074.1	0.628322
925.766	0	0	1058.2	327.3	0	420.8	990.9	720.1	612.8	676.7	0	0	0	3970.4	3636.4	3696	3874.4	3125.9	11419.3	7536.4	6313.8	3865.5	2474.5	10564.8	3734.8	5002.9	5202.4	0.586097
926.733	2790.4	3318.8	2588.6	2247.8	2620	588.3	577	384.2	308.1	476.7	3448.1	2929	2117.8	1736.4	955.3	838.1	1096	2634.5	16237.9	11907.9	10632.9	6998.2	4424.1	16717.3	6633.6	7175.3	7617.3	0.622858
927.746	2268.5	4000.6	3494	2658.8	2558.1	350.8	276.3	304.2	158	261.8	4674.8	4923.9	2264.5	5433.1	2477.5	2526.6	3080.4	8768.3	70583.4	49430.9	41660.7	26782.8	17360.4	66742	25997.1	28979.7	30629.5	0.639711
928.749	2794.6	4757.7	3498.2	2538	2780.1	497.6	529.9	405.8	254.1	372.8	4449.5	4514.8	2393.6	3842.2	2058	2178.4	2397.7	6159.5	44359.7	31880.3	28607.8	18378.4	11182.1	44362.3	17520.4	18385.7	19277.8	0.635053
929.761	644.4	0	1336.6	1072.2	0	554.8	421.7	362.1	186.4	345	2449.2	3465.5	1511.6	7556.7	3095.1	3905.3	4262.2	11519	93866.2	66869.8	61958.8	37571.3	23907	92241.5	36860.7	39369.9	39734.8	0.645773
930.765	0	845.5	1177.4	0	0	512.9	473.3	280	182.5	311.8	1010.8	1417.6	1288.9	5221.4	2304.3	2711.1	2885.8	8090.6	66879.6	45554.7	40135.7	25226.6	15360.9	63537.4	23760.4	26297.7	27102.2	0.634278
931.778	878.7	1349.8	1176.8	854.1	904.2	722.3	653.7	410.9	0	556	2438.3	2829.6	1397.4	0	2813.5	3133.9	0	9450.6	78077.1	55058.7	50780.7	30877.6	20074.9	73942.9	29620.7	31452	32825.5	0.636955
933.794	5313.4	7638.8	5461.2	4518.5	4737.8	658.1	491.3	393.3	360	450.8	0	6671.8	4108.4	5639.7	2094.5	2497.8	3043.4	7321	59495.4	41808.5	40002.8	24966.3	14311.9	69035.7	23482.4	26367.3	28851.2	0.659908
935.809	2454.8	3413.3	2624.2	2095.9	2137.7	694.4	800.8	518.2	551.3	426.6	3700.6	3252.2	1740.4	5226.5	2419.1	2752	3188.3	6053.3	48862.2	33213	30680.1	20109.9	12270.5	41439.3	17171.2	18649.2	19390.7	0.602313
943.72	2221.9	3509.9	2954.6	1980.9	2711.7	139	269	117.7	164.5	142.9	0	0	2332.7	1567.2	813.7	851	843	2627.3	22677.6	14890	14169.4	9104.3	5320.4	16816	5249.9	7571.2	9540	0.534523
952.748	3150.7	4226.9	3598.4	3822.4	3144.4	488.2	392.7	335.9	212.9	370.9	5372.7	4021.7	3333.9	1007.4	440.3	559.8	627.6	1258.1	2810.2	4415.1	1038.1	1166.7	1286.5	80647.9	23909.3	17836.2	24514.8	0.751405
954.763	2396.1	2706.5	2696.9	2707.4	2312.8	480.3	247.2	246.4	189.6	187.4	3561.5	2365.2	1850.3	2362.5	864.7	1003.5	1087.5	2750.8	7712.4	10936.3	2751.3	3590.6	3940.7	12252.1	7684.5	5609.4	6079.4	0.719853
956.779	2360.1	2624.2	2727.4	2419.3	2254.2	361.6	182.9	173.5	215	143	3105.1	2106.9	1931.4	2842	1154.2	1516.2	1608.7	3276.5	9444.2	12732.6	3873.7	4140.7	4850.7	13808.3	9979.6	6609.6	8182.6	0.762666
968.704	2094.8	3249	2626.9	2779	2732.4	1371.2	1176.1	1032.1	923.4	1096.2	5663	4418.6	4097.4	8280.6	4546.4	5988.8	6645.9	14296.7	64684.8	90900.1	24597.4	28634.9	30870.9	60206.9	31856.4	21051.3	33104.2	0.542717
992.702	1094.2	1337	1300.3	1265.4	1346.7	0	0	0	0	0	3122.8	2140.5	1551.4	2161.2	1477.3	1949.3	2149.8	3480.8	20268.1	30395.6	7548	9121.6	10071.4	20072.9	10037	6321.6	10204	0.52678
993.705	0	2818.6	2803.8	0	2477.8	0	207.3	0	0	182.2	3529.3	2693.8	2020	1310.3	1029.1	1449.9	1417.3	2143	12334.7	16429.4	4748.1	5385.8	5641.8	18908.1	8008.6	4979	9580.1	0.666811
994.718	1095.8	1471.2	0	0	0	666.6	494.7	543.2	463.5	602.8	6510.3	4985.3	5603.2	16075	8268.2	11615.6	12146.7	30439.8	165699	220758	63259.9	74164.7	76513.3	166240	87610.3	55994.9	91761.5	0.595099
995.722	0	0	0	0	0	383.9	0	298.3	245.8	305.3	3434.5	2872.8	2896.9	9541.9	4560.4	6805.8	7213.9	17469.2	96273	128261	35648.9	42008.1	43004.9	92588.7	50743.8	31410.2	51035.8	0.584282
996.735	1656.3	2072.8	1736.9	1700.8	1636.3	521.1	278.1	304.8	277.9	445	4762.5	4270.6	3972.9	9527.4	4912.5	6727.3	7777.8	18213.3	103826	141052	35700.7	44194	43096.2	102967	51366.4	30021.3	55919.6	0.568621
997.737	0	0	954.3	1193.9	856.1	318.2	174.7	123.8	0	131.2	2621	2447.5	2262.7	5491.2	2727.3	4000.3	4089.5	10311.3	51831.3	70133.8	19271.7	22811.1	23454.5	50857	25835.8	17104.2	28304.3	0.577641
