# Supplementary material for: Imaging‐Guided Live Single‐Cell Lipid Profiling of Leader and Follower Cells During Collective Migration of Triple‐Negative Breast Cancer Cells
Source: Adv Sci (Weinh). 2026 Jun 16:e75862. Online ahead of print. doi: 10.1002/advs.75862 (PMC13336123; doi:10.1002/advs.75862)
Supplement: Supplementary file 2 — Supporting File 2: advs75862‐sup‐0002‐data.zip. [file ADVS-9999-e75862-s002.zip › advs75862-sup-0002-data/Supplementary Excel.2.xlsx]

## Sheet: Sheet1
Matched Mass based on MS1	Delta	Assigned Name based on MS1	Formula	Adduct Ion
628.603	0.0042	CE 15:0	C42H74O2	[M+NH4]+
673.589	0.0036	CE 18:1	C45H78O2Na	[M+Na]+
673.589	0.0008	CE 18:1	C45H78O2Na	[M+Na]+
673.592	0.0032	CE 20:4	C47H76O2	[M+H]+
589.48	0.0002	DG 32:1	C35H66O5Na	[M+Na]+
587.465	0.0003	DG 32:2	C35H64O5Na	[M+Na]+
603.496	0.0002	DG 33:1	C36H68O5Na	[M+Na]+
601.48	0	DG 33:2	C36H66O5Na	[M+Na]+
612.556	0.004	DG 34:1	C37H70O5	[M+NH4]+
617.511	0.0008	DG 34:1	C37H70O5Na	[M+Na]+
615.496	0.0007	DG 34:2	C37H68O5Na	[M+Na]+
573.488	0.0029	DG 34:3	C37H66O5	[M+H-H2O]+
589.483	0.0026	DG 34:4	C37H64O5	[M+H]+
587.467	0.0027	DG 34:5	C37H62O5	[M+H]+
631.527	0.0009	DG 35:1	C38H72O5Na	[M+Na]+
629.511	0.0002	DG 35:2	C38H70O5Na	[M+Na]+
622.54	0.0031	DG 35:3	C38H68O5	[M+NH4]+
603.498	0.0026	DG 35:4	C38H66O5	[M+H]+
601.483	0.0024	DG 35:5	C38H64O5	[M+H]+
645.543	0.0001	DG 36:1	C39H74O5Na	[M+Na]+
643.527	0.0001	DG 36:2	C39H72O5Na	[M+Na]+
601.519	0.0017	DG 36:3	C39H70O5	[M+H-H2O]+
636.556	0.0026	DG 36:3	C39H70O5	[M+NH4]+
641.511	0	DG 36:3	C39H70O5Na	[M+Na]+
617.514	0.0032	DG 36:4	C39H68O5	[M+H]+
639.496	0.0015	DG 36:4	C39H68O5Na	[M+Na]+
615.498	0.0031	DG 36:5	C39H66O5	[M+H]+
631.53	0.0033	DG 37:4	C40H70O5	[M+H]+
629.514	0.0026	DG 37:5	C40H68O5	[M+H]+
629.55	0.0027	DG 38:3	C41H74O5	[M+H-H2O]+
627.535	0.0021	DG 38:4	C41H72O5	[M+H-H2O]+
645.545	0.0025	DG 38:4	C41H72O5	[M+H]+
667.527	0.0014	DG 38:4	C41H72O5Na	[M+Na]+
643.53	0.0025	DG 38:5	C41H70O5	[M+H]+
623.503	0.0035	DG 38:6	C41H68O5	[M+H-H2O]+
641.514	0.0024	DG 38:6	C41H68O5	[M+H]+
621.488	0.0026	DG 38:7	C41H66O5	[M+H-H2O]+
639.498	0.0039	DG 38:7	C41H66O5	[M+H]+
643.566	0.0026	DG 39:3	C42H76O5	[M+H-H2O]+
633.488	0.0035	DG 39:8	C42H66O5	[M+H-H2O]+
691.527	0.0006	DG 40:6	C43H72O5Na	[M+Na]+
649.519	0.0028	DG 40:7	C43H70O5	[M+H-H2O]+
667.53	0.0038	DG 40:7	C43H70O5	[M+H]+
675.535	0.0038	DG 42:8	C45H72O5	[M+H-H2O]+
691.53	0.0018	DG 42:9	C45H70O5	[M+H]+
573.485	0.0005	DG O-32:2	C35H66O4Na	[M+Na]+
466.329	0.0017	LPC O-15:1	C23H48NO6P	[M+H]+
466.329	0.0017	LPE O-18:1	C23H48NO6P	[M+H]+
749.508	0.0002	PC 30:3;O2	C38H70NO10P	[M+NH4]+
712.491	0.0041	PC 31:4	C39H70NO8P	[M+H]+
756.551	0.0008	PC 32:0	C40H80NO8PNa	[M+Na]+
754.536	0.001	PC 32:1	C40H78NO8PNa	[M+Na]+
770.567	0.0016	PC 33:0	C41H82NO8PNa	[M+Na]+
768.551	0.0036	PC 33:1	C41H80NO8PNa	[M+Na]+
760.585	0.0003	PC 34:1	C42H82NO8P	[M+H]+
782.567	0.0011	PC 34:1	C42H82NO8PNa	[M+Na]+
758.569	0.0004	PC 34:2	C42H80NO8P	[M+H]+
780.551	0.0003	PC 34:2	C42H80NO8PNa	[M+Na]+
756.554	0.0032	PC 34:3	C42H78NO8P	[M+H]+
754.538	0.0034	PC 34:4	C42H76NO8P	[M+H]+
796.583	0.0004	PC 35:1	C43H84NO8PNa	[M+Na]+
770.569	0.004	PC 35:3	C43H80NO8P	[M+H]+
746.512	0.0017	PC 35:6	C43H74NO8P	[M+H-H2O]+
810.598	0.0013	PC 36:1	C44H86NO8PNa	[M+Na]+
768.59	0.0031	PC 36:2	C44H84NO8P	[M+H-H2O]+
808.583	0.0012	PC 36:2	C44H84NO8PNa	[M+Na]+
766.574	0.0023	PC 36:3	C44H82NO8P	[M+H-H2O]+
806.567	0.0015	PC 36:3	C44H82NO8PNa	[M+Na]+
782.569	0.0013	PC 36:4	C44H80NO8P	[M+H]+
804.551	0.0005	PC 36:4	C44H80NO8PNa	[M+Na]+
780.554	0.0021	PC 36:4;O	C44H80NO9P	[M+H-H2O]+
780.554	0.0021	PC 36:5	C44H78NO8P	[M+H]+
810.528	0.0037	PC 36:5;O3	C44H78NO11P	[M+H-H2O]+
810.528	0.0037	PC 36:6;O2	C44H76NO10P	[M+H]+
778.574	0.0002	PC 37:4	C45H82NO8P	[M+H-H2O]+
796.585	0.002	PC 37:4	C45H82NO8P	[M+H]+
818.567	0.0041	PC 37:4	C45H82NO8PNa	[M+Na]+
774.543	0.0036	PC 37:6	C45H78NO8P	[M+H-H2O]+
834.598	0.0011	PC 38:3	C46H86NO8PNa	[M+Na]+
810.601	0.0011	PC 38:4	C46H84NO8P	[M+H]+
832.583	0	PC 38:4	C46H84NO8PNa	[M+Na]+
832.583	0.003	PC 38:4	C46H84NO8PNa	[M+Na]+
808.585	0.0012	PC 38:4;O	C46H84NO9P	[M+H-H2O]+
808.585	0.0012	PC 38:5	C46H82NO8P	[M+H]+
830.567	0	PC 38:5	C46H82NO8PNa	[M+Na]+
806.569	0.0009	PC 38:6	C46H80NO8P	[M+H]+
828.551	0	PC 38:6	C46H80NO8PNa	[M+Na]+
804.554	0.0029	PC 38:7	C46H78NO8P	[M+H]+
800.559	0.0007	PC 39:7	C47H80NO8P	[M+H-H2O]+
818.569	0.0034	PC 39:7	C47H80NO8P	[M+H]+
858.598	0.0009	PC 40:5	C48H86NO8PNa	[M+Na]+
834.601	0.0013	PC 40:6	C48H84NO8P	[M+H]+
856.583	0.0013	PC 40:6	C48H84NO8PNa	[M+Na]+
832.585	0.0024	PC 40:7	C48H82NO8P	[M+H]+
832.585	0.0006	PC 40:7	C48H82NO8P	[M+H]+
830.569	0.0024	PC 40:8	C48H80NO8P	[M+H]+
828.554	0.0024	PC 40:9	C48H78NO8P	[M+H]+
828.59	0.0019	PC 41:7	C49H84NO8P	[M+H-H2O]+
858.601	0.0033	PC 42:8	C50H84NO8P	[M+H]+
856.585	0.0037	PC 42:9	C50H82NO8P	[M+H]+
728.557	0.0043	PC O-31:0	C39H80NO7PNa	[M+Na]+
718.574	0.0039	PC O-32:1	C40H80NO7P	[M+H]+
768.588	0.0007	PC O-34:1	C42H84NO7PNa	[M+Na]+
766.572	0.0001	PC O-34:2	C42H82NO7PNa	[M+Na]+
778.572	0.0026	PC O-35:3	C43H82NO7PNa	[M+Na]+
768.59	0.0031	PC O-36:4	C44H82NO7P	[M+H]+
766.574	0.0023	PC O-36:5	C44H80NO7P	[M+H]+
712.491	0.0041	PE 34:4	C39H70NO8P	[M+H]+
756.551	0.0008	PE 35:0	C40H80NO8PNa	[M+Na]+
754.536	0.001	PE 35:1	C40H78NO8PNa	[M+Na]+
770.567	0.0016	PE 36:0	C41H82NO8PNa	[M+Na]+
768.551	0.0036	PE 36:1	C41H80NO8PNa	[M+Na]+
760.585	0.0003	PE 37:1	C42H82NO8P	[M+H]+
782.567	0.0011	PE 37:1	C42H82NO8PNa	[M+Na]+
758.569	0.0004	PE 37:2	C42H80NO8P	[M+H]+
780.551	0.0003	PE 37:2	C42H80NO8PNa	[M+Na]+
756.554	0.0032	PE 37:3	C42H78NO8P	[M+H]+
754.538	0.0034	PE 37:4	C42H76NO8P	[M+H]+
796.583	0.0004	PE 38:1	C43H84NO8PNa	[M+Na]+
770.569	0.004	PE 38:3	C43H80NO8P	[M+H]+
746.512	0.0017	PE 38:6	C43H74NO8P	[M+H-H2O]+
810.598	0.0013	PE 39:1	C44H86NO8PNa	[M+Na]+
768.59	0.0031	PE 39:2	C44H84NO8P	[M+H-H2O]+
808.583	0.0012	PE 39:2	C44H84NO8PNa	[M+Na]+
766.574	0.0023	PE 39:3	C44H82NO8P	[M+H-H2O]+
806.567	0.0015	PE 39:3	C44H82NO8PNa	[M+Na]+
782.569	0.0013	PE 39:4	C44H80NO8P	[M+H]+
804.551	0.0005	PE 39:4	C44H80NO8PNa	[M+Na]+
780.554	0.0021	PE 39:5	C44H78NO8P	[M+H]+
778.574	0.0002	PE 40:4	C45H82NO8P	[M+H-H2O]+
796.585	0.002	PE 40:4	C45H82NO8P	[M+H]+
818.567	0.0041	PE 40:4	C45H82NO8PNa	[M+Na]+
774.543	0.0036	PE 40:6	C45H78NO8P	[M+H-H2O]+
768.496	0.0017	PE 40:9	C45H72NO8P	[M+H-H2O]+
834.598	0.0011	PE 41:3	C46H86NO8PNa	[M+Na]+
810.601	0.0011	PE 41:4	C46H84NO8P	[M+H]+
832.583	0	PE 41:4	C46H84NO8PNa	[M+Na]+
832.583	0.003	PE 41:4	C46H84NO8PNa	[M+Na]+
808.585	0.0012	PE 41:5	C46H82NO8P	[M+H]+
830.567	0	PE 41:5	C46H82NO8PNa	[M+Na]+
806.569	0.0009	PE 41:6	C46H80NO8P	[M+H]+
828.551	0	PE 41:6	C46H80NO8PNa	[M+Na]+
804.554	0.0029	PE 41:7	C46H78NO8P	[M+H]+
800.559	0.0007	PE 42:7	C47H80NO8P	[M+H-H2O]+
818.569	0.0034	PE 42:7	C47H80NO8P	[M+H]+
834.601	0.0013	PE 43:6	C48H84NO8P	[M+H]+
856.583	0.0013	PE 43:6	C48H84NO8PNa	[M+Na]+
822.543	0.0032	PE 44:10	C49H78NO8P	[M+H-H2O]+
857.58	0.0049	PE 44:10	C49H78NO8P	[M+NH4]+
828.59	0.0019	PE 44:7	C49H84NO8P	[M+H-H2O]+
728.557	0.0043	PE O-34:0	C39H80NO7PNa	[M+Na]+
718.574	0.0039	PE O-35:1	C40H80NO7P	[M+H]+
746.51	0.0041	PE O-36:5	C41H74NO7PNa	[M+Na]+
768.588	0.0007	PE O-37:1	C42H84NO7PNa	[M+Na]+
766.572	0.0001	PE O-37:2	C42H82NO7PNa	[M+Na]+
778.572	0.0026	PE O-38:3	C43H82NO7PNa	[M+Na]+
746.512	0.0017	PE O-38:7;O	C43H74NO8P	[M+H-H2O]+
778.574	0.0002	PE O-40:6	C45H80NO7P	[M+H]+
800.557	0.0017	PE O-40:6	C45H80NO7PNa	[M+Na]+
774.543	0.0036	PE O-40:7;O	C45H78NO8P	[M+H-H2O]+
774.543	0.0036	PE O-40:8	C45H76NO7P	[M+H]+
828.588	0.0043	PE O-42:6	C47H84NO7PNa	[M+Na]+
583.324	0.0003	PG 21:1;O	C27H51O11P	[M+H]+
751.548	0.0008	PG 34:0	C40H79O10P	[M+H]+
793.595	0.0006	PG 37:0	C43H85O10P	[M+H]+
810.528	0.0037	PG 38:7	C44H73O10P	[M+NH4]+
831.647	0.0006	PG 41:0	C47H93O10P	[M+H-H2O]+
691.527	0.0006	PG O-32:0	C38H77O9P	[M+H-H2O]+
800.58	0.0005	PG O-38:5	C44H79O9P	[M+NH4]+
824.58	0.0043	PG O-40:7	C46H79O9P	[M+NH4]+
849.694	0.0004	PG O-42:0	C48H97O9P	[M+H]+
695.461	0.0005	PS 28:1	C34H64NO10P	[M+NH4]+
749.508	0.0002	PS 32:2	C38H70NO10P	[M+NH4]+
800.58	0.0005	PS 38:1	C44H84NO10P	[M+H-H2O]+
810.528	0.0037	PS 38:5	C44H76NO10P	[M+H]+
830.494	0.0011	PS 38:6	C44H74NO10PNa	[M+Na]+
824.58	0.0043	PS 40:3	C46H84NO10P	[M+H-H2O]+
830.497	0.0013	PS 40:9	C46H72NO10P	[M+H]+
921.727	0.004	PS 44:0	C50H98NO10P	[M+NH4]+
712.491	0.0041	PS O-33:3	C39H72NO9P	[M+H-H2O]+
760.585	0.0003	PS O-36:0	C42H84NO9P	[M+H-H2O]+
800.578	0.0019	PS O-36:0	C42H84NO9PNa	[M+Na]+
758.569	0.0004	PS O-36:1	C42H82NO9P	[M+H-H2O]+
756.554	0.0032	PS O-36:2	C42H80NO9P	[M+H-H2O]+
754.538	0.0034	PS O-36:3	C42H78NO9P	[M+H-H2O]+
770.569	0.004	PS O-37:2	C43H82NO9P	[M+H-H2O]+
782.569	0.0013	PS O-38:3	C44H82NO9P	[M+H-H2O]+
800.58	0.0005	PS O-38:3	C44H82NO9P	[M+H]+
780.554	0.0021	PS O-38:4	C44H80NO9P	[M+H-H2O]+
810.601	0.0011	PS O-40:3	C46H86NO9P	[M+H-H2O]+
808.585	0.0012	PS O-40:4	C46H84NO9P	[M+H-H2O]+
806.569	0.0009	PS O-40:5	C46H82NO9P	[M+H-H2O]+
824.58	0.0043	PS O-40:5	C46H82NO9P	[M+H]+
804.554	0.0029	PS O-40:6	C46H80NO9P	[M+H-H2O]+
834.601	0.0013	PS O-42:5	C48H86NO9P	[M+H-H2O]+
832.585	0.0024	PS O-42:6	C48H84NO9P	[M+H-H2O]+
832.585	0.0006	PS O-42:6	C48H84NO9P	[M+H-H2O]+
830.569	0.0024	PS O-42:7	C48H82NO9P	[M+H-H2O]+
725.557	0	SM 34:1;O2	C39H79N2O6PNa	[M+Na]+
723.541	0.0003	SM 34:2;O2	C39H77N2O6PNa	[M+Na]+
809.651	0.0007	SM 40:1;O2	C45H91N2O6PNa	[M+Na]+
807.635	0.0005	SM 40:2;O2	C45H89N2O6PNa	[M+Na]+
835.666	0.0011	SM 42:2;O2	C47H93N2O6PNa	[M+Na]+
833.651	0.0022	SM 42:3;O2	C47H91N2O6PNa	[M+Na]+
827.71	0.0002	TG 48:1	C51H96O6Na	[M+Na]+
825.694	0	TG 48:2	C51H94O6Na	[M+Na]+
823.679	0.0001	TG 48:3	C51H92O6Na	[M+Na]+
831.647	0.0006	TG 49:6	C52H88O6Na	[M+Na]+
855.741	0.0005	TG 50:1	C53H100O6Na	[M+Na]+
853.726	0.0008	TG 50:2	C53H98O6Na	[M+Na]+
846.755	0.0006	TG 50:3	C53H96O6	[M+NH4]+
851.71	0.0003	TG 50:3	C53H96O6Na	[M+Na]+
827.712	0.0022	TG 50:4	C53H94O6	[M+H]+
849.694	0.0004	TG 50:4	C53H94O6Na	[M+Na]+
825.697	0.0024	TG 50:5	C53H92O6	[M+H]+
823.681	0.0023	TG 50:6	C53H90O6	[M+H]+
862.786	0.001	TG 51:2	C54H100O6	[M+NH4]+
867.741	0.0004	TG 51:2	C54H100O6Na	[M+Na]+
860.77	0.0004	TG 51:3	C54H98O6	[M+NH4]+
865.726	0.0006	TG 51:3	C54H98O6Na	[M+Na]+
856.739	0.0046	TG 51:5	C54H94O6	[M+NH4]+
854.723	0.0047	TG 51:6	C54H92O6	[M+NH4]+
852.708	0.0046	TG 51:7	C54H90O6	[M+NH4]+
831.65	0.003	TG 51:9	C54H86O6	[M+H]+
883.773	0.0004	TG 52:1	C55H104O6Na	[M+Na]+
876.802	0.0009	TG 52:2	C55H102O6	[M+NH4]+
881.757	0.0008	TG 52:2	C55H102O6Na	[M+Na]+
874.786	0.0006	TG 52:3	C55H100O6	[M+NH4]+
879.741	0.0016	TG 52:3	C55H100O6Na	[M+Na]+
855.744	0.0029	TG 52:4	C55H98O6	[M+H]+
872.77	0.0017	TG 52:4	C55H98O6	[M+NH4]+
877.726	0.001	TG 52:4	C55H98O6Na	[M+Na]+
853.728	0.0032	TG 52:5	C55H96O6	[M+H]+
870.755	0.0049	TG 52:5	C55H96O6	[M+NH4]+
851.712	0.0027	TG 52:6	C55H94O6	[M+H]+
849.697	0.0028	TG 52:7	C55H92O6	[M+H]+
867.744	0.002	TG 53:5	C56H98O6	[M+H]+
865.728	0.0018	TG 53:6	C56H96O6	[M+H]+
843.686	0.0019	TG 53:8	C56H92O6	[M+H-H2O]+
878.723	0.0045	TG 53:8	C56H92O6	[M+NH4]+
841.67	0.0018	TG 53:9	C56H90O6	[M+H-H2O]+
851.655	0.0028	TG 54:11	C57H88O6	[M+H-H2O]+
907.773	0.0002	TG 54:3	C57H104O6Na	[M+Na]+
883.775	0.002	TG 54:4	C57H102O6	[M+H]+
905.757	0.0002	TG 54:4	C57H102O6Na	[M+Na]+
881.759	0.0016	TG 54:5	C57H100O6	[M+H]+
903.741	0.0006	TG 54:5	C57H100O6Na	[M+Na]+
879.744	0.004	TG 54:6	C57H98O6	[M+H]+
896.77	0.0026	TG 54:6	C57H98O6	[M+NH4]+
901.726	0.0007	TG 54:6	C57H98O6Na	[M+Na]+
877.728	0.0034	TG 54:7	C57H96O6	[M+H]+
855.686	0.003	TG 54:9	C57H92O6	[M+H-H2O]+
867.686	0.0018	TG 55:10	C58H92O6	[M+H-H2O]+
871.717	0.0023	TG 55:8	C58H96O6	[M+H-H2O]+
869.702	0.0021	TG 55:9	C58H94O6	[M+H-H2O]+
931.773	0.0007	TG 56:5	C59H104O6Na	[M+Na]+
907.775	0.0022	TG 56:6	C59H102O6	[M+H]+
929.757	0.0001	TG 56:6	C59H102O6Na	[M+Na]+
905.759	0.0022	TG 56:7	C59H100O6	[M+H]+
903.744	0.0018	TG 56:8	C59H98O6	[M+H]+
901.728	0.0017	TG 56:9	C59H96O6	[M+H]+
895.717	0.0029	TG 57:10	C60H96O6	[M+H-H2O]+
897.733	0.0032	TG 57:9	C60H98O6	[M+H-H2O]+
931.775	0.0031	TG 58:8	C61H102O6	[M+H]+
929.759	0.0025	TG 58:9	C61H100O6	[M+H]+
921.733	0.0023	TG 59:11	C62H98O6	[M+H-H2O]+
