# Supplementary material for: Imaging‐Guided Live Single‐Cell Lipid Profiling of Leader and Follower Cells During Collective Migration of Triple‐Negative Breast Cancer Cells
Source: Adv Sci (Weinh). 2026 Jun 16:e75862. Online ahead of print. doi: 10.1002/advs.75862 (PMC13336123; doi:10.1002/advs.75862)
Supplement: Supplementary file 2 — Supporting File 2: advs75862‐sup‐0002‐data.zip. [file ADVS-9999-e75862-s002.zip › advs75862-sup-0002-data/Supplementary Excel.3.xlsx]

## Sheet: Notes
Notes for Excel.3
Sheet 1.The list of MS2 features used for annotation in positive ionization mode.
Sheet 2.The list of MS2 features used for annotation in negative ionization mode.

## Sheet: Sheet 1
Precursor ion (m/z)	Name	Molecular Formula	charge	Ion Adduct	Fragment Ion (m/z)
573.488	DG 16:1_18:2	C37H66O5	1	[M+H-H2O]+	311.259
587.465	DG 14:0_18:2	C35H64O5	1	[M+Na]+	285.243
587.465	DG 14:1_18:1	C35H64O5	1	[M+Na]+	283.227
587.467	DG 16:1_18:4	C37H62O5	1	[M+H]+	311.259
589.48	DG 14:0_18:1	C35H66O5	1	[M+Na]+	285.243
589.483	DG 16:1_18:3	C37H64O5	1	[M+H]+	311.259
601.48	DG 15:0_18:2	C36H66O5	1	[M+Na]+	299.259
603.496	DG 15:0_18:1	C36H68O5	1	[M+Na]+	299.259
612.556	DG 16:0_18:1	C37H70O5	1	[M+NH4]+	313.274
615.496	DG 16:0_18:2	C37H68O5	1	[M+Na]+	313.274
615.496	DG 16:1_18:1	C37H68O5	1	[M+Na]+	311.259
615.498	DG 18:2_18:3	C39H66O5	1	[M+H]+	337.274
617.511	DG 16:0_18:1	C37H70O5	1	[M+Na]+	313.274
617.514	DG 16:0_20:4	C39H68O5	1	[M+H]+	313.274
621.488	DG 18:2_20:5	C41H66O5	1	[M+H-H2O]+	337.274
621.488	DG 18:3_20:4	C41H66O5	1	[M+H-H2O]+	277.217
623.503	DG 16:0_22:6	C41H68O5	1	[M+H-H2O]+	313.274
623.503	DG 18:1_20:5	C41H68O5	1	[M+H-H2O]+	339.29
623.503	DG 18:2_20:4	C41H68O5	1	[M+H-H2O]+	337.274
627.535	DG 16:0_22:4	C41H72O5	1	[M+H-H2O]+	313.274
627.535	DG 18:0_20:4	C41H72O5	1	[M+H-H2O]+	341.306
628.603	CE 15:0	C42H74O2	1	[M+NH4]+	369.352
629.55	DG 18:3_20:0	C41H74O5	1	[M+H-H2O]+	277.217
631.527	DG 17:0_18:1	C38H72O5	1	[M+Na]+	327.29
639.496	DG 16:0_20:4	C39H68O5	1	[M+Na]+	313.274
639.498	DG 18:2_20:5	C41H66O5	1	[M+H]+	337.274
639.498	DG 18:3_20:4	C41H66O5	1	[M+H]+	277.217
641.514	DG 16:0_22:6	C41H68O5	1	[M+H]+	313.274
641.514	DG 18:1_20:5	C41H68O5	1	[M+H]+	339.29
641.514	DG 18:2_20:4	C41H68O5	1	[M+H]+	337.274
643.53	DG 18:1_20:4	C41H70O5	1	[M+H]+	339.29
645.545	DG 16:0_22:4	C41H72O5	1	[M+H]+	313.274
645.545	DG 18:0_20:4	C41H72O5	1	[M+H]+	341.306
667.527	DG 16:0_22:4	C41H72O5	1	[M+Na]+	313.274
667.527	DG 18:0_20:4	C41H72O5	1	[M+Na]+	341.306
673.589	CE 18:1	C45H78O2	1	[M+Na]+	369.352
673.589	CE 18:1	C45H78O2	1	[M+Na]+	369.352
673.592	CE 20:4	C47H76O2	1	[M+H]+	369.352
691.527	DG 40:6	C43H72O5Na	1	[M+Na]+	347.622
691.53	DG 42:9	C45H70O5	1	[M+H]+	347.622
712.491	PC 31:4	C39H70NO8P	1	[M+H]+	184.073
712.491	PE 34:4	C39H70NO8P	1	[M+H]+	571.491
718.574	PC O-32:1	C40H80NO7P	1	[M+H]+	184.073
718.574	PE O-35:1	C40H80NO7P	1	[M+H]+	577.574
723.541	SM 34:2;O2	C39H77N2O6P	1	[M+Na]+	184.073
725.557	SM 34:1;O2	C39H79N2O6P	1	[M+Na]+	184.073
728.557	PC O-31:0	C39H80NO7P	1	[M+Na]+	184.073
728.557	PE O-34:0	C39H80NO7P	1	[M+Na]+	565.575
746.51	PE O-36:5	C41H74NO7P	1	[M+Na]+	583.528
746.512	PC 35:6	C43H74NO8P	1	[M+H-H2O]+	184.073
746.512	PE 38:6	C43H74NO8P	1	[M+H-H2O]+	623.522
746.512	PE O-38:7;O	C43H74NO8P	1	[M+H-H2O]+	623.522
749.508	PC 30:3;O2	C38H70NO10P	1	[M+NH4]+	184.073
754.536	PC 32:1	C40H78NO8P	1	[M+Na]+	184.073
754.536	PE 35:1	C40H78NO8P	1	[M+Na]+	591.554
754.538	PC 34:4	C42H76NO8P	1	[M+H]+	184.073
754.538	PE 37:4	C42H76NO8P	1	[M+H]+	613.538
756.551	PC 32:0	C40H80NO8P	1	[M+Na]+	184.073
756.551	PE 35:0	C40H80NO8P	1	[M+Na]+	593.569
756.554	PC 34:3	C42H78NO8P	1	[M+H]+	184.073
756.554	PE 37:3	C42H78NO8P	1	[M+H]+	615.554
758.569	PC 34:2	C42H80NO8P	1	[M+H]+	184.073
758.569	PE 37:2	C42H80NO8P	1	[M+H]+	617.569
760.585	PC 34:1	C42H82NO8P	1	[M+H]+	184.073
760.585	PE 37:1	C42H82NO8P	1	[M+H]+	619.585
766.572	PC O-34:2	C42H82NO7P	1	[M+Na]+	184.073
766.572	PE O-37:2	C42H82NO7P	1	[M+Na]+	603.59
766.574	PC 36:3	C44H82NO8P	1	[M+H-H2O]+	184.073
766.574	PC O-36:5	C44H80NO7P	1	[M+H]+	184.073
766.574	PE 39:3	C44H82NO8P	1	[M+H-H2O]+	643.585
768.496	PE 40:9	C45H72NO8P	1	[M+H-H2O]+	645.507
768.551	PC 33:1	C41H80NO8P	1	[M+Na]+	184.073
768.551	PE 36:1	C41H80NO8P	1	[M+Na]+	605.569
768.588	PC O-34:1	C42H84NO7P	1	[M+Na]+	184.073
768.588	PE O-37:1	C42H84NO7P	1	[M+Na]+	605.606
768.59	PC 36:2	C44H84NO8P	1	[M+H-H2O]+	184.073
768.59	PC O-36:4	C44H82NO7P	1	[M+H]+	184.073
768.59	PE 39:2	C44H84NO8P	1	[M+H-H2O]+	645.601
770.567	PC 33:0	C41H82NO8P	1	[M+Na]+	184.073
770.567	PE 36:0	C41H82NO8P	1	[M+Na]+	607.585
770.569	PC 35:3	C43H80NO8P	1	[M+H]+	184.073
770.569	PE 38:3	C43H80NO8P	1	[M+H]+	629.569
774.543	PC 37:6	C45H78NO8P	1	[M+H-H2O]+	184.073
774.543	PE 40:6	C45H78NO8P	1	[M+H-H2O]+	651.554
774.543	PE O-40:7;O	C45H78NO8P	1	[M+H-H2O]+	651.554
774.543	PE O-40:8	C45H76NO7P	1	[M+H]+	633.543
778.572	PC O-35:3	C43H82NO7P	1	[M+Na]+	184.073
778.572	PE O-38:3	C43H82NO7P	1	[M+Na]+	615.59
778.574	PC 37:4	C45H82NO8P	1	[M+H-H2O]+	184.073
778.574	PE 40:4	C45H82NO8P	1	[M+H-H2O]+	655.585
778.574	PE O-40:6	C45H80NO7P	1	[M+H]+	637.574
780.551	PC 34:2	C42H80NO8P	1	[M+Na]+	184.073
780.551	PE 37:2	C42H80NO8P	1	[M+Na]+	617.569
780.554	PC 36:4;O	C44H80NO9P	1	[M+H-H2O]+	184.073
780.554	PC 36:5	C44H78NO8P	1	[M+H]+	184.073
780.554	PE 39:5	C44H78NO8P	1	[M+H]+	639.554
782.567	PC 34:1	C42H82NO8P	1	[M+Na]+	184.073
782.567	PE 37:1	C42H82NO8P	1	[M+Na]+	619.585
782.569	PC 36:4	C44H80NO8P	1	[M+H]+	184.073
782.569	PE 39:4	C44H80NO8P	1	[M+H]+	641.569
796.583	PC 35:1	C43H84NO8P	1	[M+Na]+	184.073
796.583	PE 38:1	C43H84NO8P	1	[M+Na]+	633.601
796.585	PC 37:4	C45H82NO8P	1	[M+H]+	184.073
796.585	PE 40:4	C45H82NO8P	1	[M+H]+	655.585
800.557	PE O-40:6	C45H80NO7P	1	[M+Na]+	637.575
800.559	PC 39:7	C47H80NO8P	1	[M+H-H2O]+	184.073
800.559	PE 42:7	C47H80NO8P	1	[M+H-H2O]+	677.569
804.551	PC 36:4	C44H80NO8P	1	[M+Na]+	184.073
804.551	PE 39:4	C44H80NO8P	1	[M+Na]+	641.569
804.554	PC 38:7	C46H78NO8P	1	[M+H]+	184.073
804.554	PE 41:7	C46H78NO8P	1	[M+H]+	663.554
806.567	PC 36:3	C44H82NO8P	1	[M+Na]+	184.073
806.567	PE 39:3	C44H82NO8P	1	[M+Na]+	643.585
806.569	PC 38:6	C46H80NO8P	1	[M+H]+	184.073
806.569	PE 41:6	C46H80NO8P	1	[M+H]+	665.569
807.635	SM 40:2;O2	C45H89N2O6P	1	[M+Na]+	184.073
808.583	PC 36:2	C44H84NO8P	1	[M+Na]+	184.073
808.583	PE 39:2	C44H84NO8P	1	[M+Na]+	645.601
808.585	PC 38:4;O	C46H84NO9P	1	[M+H-H2O]+	184.073
808.585	PC 38:5	C46H82NO8P	1	[M+H]+	184.073
808.585	PE 41:5	C46H82NO8P	1	[M+H]+	667.585
809.651	SM 40:1;O2	C45H91N2O6P	1	[M+Na]+	184.073
810.528	PC 36:5;O3	C44H78NO11P	1	[M+H-H2O]+	184.073
810.528	PC 36:6;O2	C44H76NO10P	1	[M+H]+	184.073
810.598	PC 36:1	C44H86NO8P	1	[M+Na]+	184.073
810.598	PE 39:1	C44H86NO8P	1	[M+Na]+	647.616
810.601	PC 38:4	C46H84NO8P	1	[M+H]+	184.073
810.601	PE 41:4	C46H84NO8P	1	[M+H]+	669.601
818.567	PC 37:4	C45H82NO8P	1	[M+Na]+	184.073
818.567	PE 40:4	C45H82NO8P	1	[M+Na]+	655.585
818.569	PC 39:7	C47H80NO8P	1	[M+H]+	184.073
818.569	PE 42:7	C47H80NO8P	1	[M+H]+	677.569
822.543	PE 44:10	C49H78NO8P	1	[M+H-H2O]+	699.554
828.551	PC 38:6	C46H80NO8P	1	[M+Na]+	184.073
828.551	PE 41:6	C46H80NO8P	1	[M+Na]+	665.569
828.554	PC 40:9	C48H78NO8P	1	[M+H]+	184.073
828.588	PE O-42:6	C47H84NO7P	1	[M+Na]+	665.606
828.59	PC 41:7	C49H84NO8P	1	[M+H-H2O]+	184.073
828.59	PE 44:7	C49H84NO8P	1	[M+H-H2O]+	705.601
830.567	PC 38:5	C46H82NO8P	1	[M+Na]+	184.073
830.567	PE 41:5	C46H82NO8P	1	[M+Na]+	667.585
830.569	PC 40:8	C48H80NO8P	1	[M+H]+	184.073
832.583	PC 38:4	C46H84NO8P	1	[M+Na]+	184.073
832.583	PC 38:4	C46H84NO8P	1	[M+Na]+	184.073
832.583	PE 41:4	C46H84NO8P	1	[M+Na]+	669.601
832.583	PE 41:4	C46H84NO8P	1	[M+Na]+	669.601
832.585	PC 40:7	C48H82NO8P	1	[M+H]+	184.073
832.585	PC 40:7	C48H82NO8P	1	[M+H]+	184.073
833.651	SM 42:3;O2	C47H91N2O6P	1	[M+Na]+	184.073
834.598	PC 38:3	C46H86NO8P	1	[M+Na]+	184.073
834.598	PE 41:3	C46H86NO8P	1	[M+Na]+	671.616
834.601	PC 40:6	C48H84NO8P	1	[M+H]+	184.073
834.601	PE 43:6	C48H84NO8P	1	[M+H]+	693.601
835.666	SM 42:2;O2	C47H93N2O6P	1	[M+Na]+	184.073
856.583	PC 40:6	C48H84NO8P	1	[M+Na]+	184.073
856.583	PE 43:6	C48H84NO8P	1	[M+Na]+	693.601
856.585	PC 42:9	C50H82NO8P	1	[M+H]+	184.073
857.58	PE 44:10	C49H78NO8P	1	[M+NH4]+	699.554
858.598	PC 40:5	C48H86NO8P	1	[M+Na]+	184.073
858.601	PC 42:8	C50H84NO8P	1	[M+H]+	184.073

## Sheet: Sheet 2
Precursor ion (m/z)	Name	Molecular Formula	charge	Ion Adduct	Fragment Ion (m/z)
704.559	PE O-16:0/18:0	C39H80NO7P	-1	[M-H]	283.264
704.559	PE O-18:0/16:0	C39H80NO7P	-1	[M-H]	255.233
710.476	PE 14:0_20:4	C39H70NO8P	-1	[M-H]	303.232
730.465	PS 14:0_18:2	C38H70NO10P	-1	[M-H]	279.231
730.538	PE 17:0_18:1	C40H78NO8P	-1	[M-H]	269.249
732.554	PE 17:0_18:0	C40H80NO8P	-1	[M-H]	269.249
737.461	PG 15:0_16:1	C36H69O10P	-1	[M+HCOO]	253.217
744.554	PE 16:0_20:1	C41H80NO8P	-1	[M-H]	309.279
744.554	PE 18:0_18:1	C41H80NO8P	-1	[M-H]	281.248
746.569	PE 16:0_20:0	C41H82NO8P	-1	[M-H]	311.295
746.569	PE 18:0_18:0	C41H82NO8P	-1	[M-H]	283.264
747.518	PG 16:0_18:1	C40H77O10P	-1	[M-H]	281.248
747.518	PG 16:1_18:0	C40H77O10P	-1	[M-H]	253.217
749.533	PG 16:0_18:0	C40H79O10P	-1	[M-H]	283.264
749.533	PG 17:0_17:0	C40H79O10P	-1	[M-H]	269.249
752.522	PE 17:0_20:4	C42H76NO8P	-1	[M-H]	269.249
754.466	PS 16:1_18:3	C40H70NO10P	-1	[M-H]	277.217
754.538	PE 17:0_20:3	C42H78NO8P	-1	[M-H]	269.249
754.575	PE O-18:0/20:3	C43H82NO7P	-1	[M-H]	305.248
758.498	PS 16:0_18:2	C40H74NO10P	-1	[M-H]	279.232
758.498	PS 16:1_18:1	C40H74NO10P	-1	[M-H]	281.248
762.507	PE 16:0_22:6	C43H74NO8P	-1	[M-H]	327.233
762.507	PE 18:1_20:5	C43H74NO8P	-1	[M-H]	301.217
762.507	PE 18:2_20:4	C43H74NO8P	-1	[M-H]	303.232
768.554	PE 18:0_20:3	C43H80NO8P	-1	[M-H]	305.248
768.554	PE 18:1_20:2	C43H80NO8P	-1	[M-H]	307.264
768.554	PE 18:2_20:1	C43H80NO8P	-1	[M-H]	309.279
772.585	PE 18:0_20:1	C43H84NO8P	-1	[M-H]	309.279
772.585	PE 18:1_20:0	C43H84NO8P	-1	[M-H]	311.295
776.544	PC 14:0_18:1	C40H78NO8P	-1	[M+HCOO]	281.248
776.559	PE O-18:0/22:6	C45H80NO7P	-1	[M-H]	327.233
778.538	PE 17:0_22:5	C44H78NO8P	-1	[M-H]	269.249
778.559	PC 16:0_16:0	C40H80NO8P	-1	[M+HCOO]	255.233
780.554	PE 17:0_22:4	C44H80NO8P	-1	[M-H]	269.249
780.554	PE 19:0_20:4	C44H80NO8P	-1	[M-H]	297.278
782.569	PE 19:0_20:3	C44H82NO8P	-1	[M-H]	297.278
784.491	PE 18:3_22:6	C45H72NO8P	-1	[M-H]	327.23
784.491	PE 18:3_22:6	C45H72NO8P	-1	[M-H]	327.233
784.513	PS 18:0_18:3	C42H76NO10P	-1	[M-H]	277.217
784.513	PS 18:1_18:2	C42H76NO10P	-1	[M-H]	279.232
789.471	PG 18:2_20:6	C44H71O10P	-1	[M-H]	279.231
790.538	PE 18:0_22:6	C45H78NO8P	-1	[M-H]	327.233
790.538	PE 18:1_22:5	C45H78NO8P	-1	[M-H]	329.249
790.538	PE 18:2_22:4	C45H78NO8P	-1	[M-H]	331.264
790.538	PE 20:1_20:5	C45H78NO8P	-1	[M-H]	331.264
790.538	PE 20:2_20:4	C45H78NO8P	-1	[M-H]	303.232
790.538	PE 20:3_20:3	C45H78NO8P	-1	[M-H]	305.248
790.559	PC 15:0_18:1	C41H80NO8P	-1	[M+HCOO]	241.217
791.486	PG 16:1_22:6	C44H73O10P	-1	[M-H]	327.233
792.575	PC 16:0_17:0	C41H82NO8P	-1	[M+HCOO]	269.249
794.569	PE 18:0_22:4	C45H82NO8P	-1	[M-H]	331.264
794.569	PE 20:0_20:4	C45H82NO8P	-1	[M-H]	303.232
794.569	PE 20:1_20:3	C45H82NO8P	-1	[M-H]	305.248
798.528	PC 14:0_20:4	C42H76NO8P	-1	[M+HCOO]	303.232
798.528	PC 16:1_18:3	C42H76NO8P	-1	[M+HCOO]	277.217
798.528	PC 18:0_20:4	C42H76NO8P	-1	[M+HCOO]	303.232
800.451	PS 16:3_22:6	C44H68NO10P	-1	[M-H]	327.233
800.544	PC 16:0_18:3	C42H78NO8P	-1	[M+HCOO]	277.217
800.544	PC 16:1_18:2	C42H78NO8P	-1	[M+HCOO]	253.217
802.488	PS 16:0_18:3	C40H72NO10P	-1	[M+HCOO]	277.217
802.559	PC 16:0_18:2	C42H80NO8P	-1	[M+HCOO]	279.232
802.559	PC 16:1_18:1	C42H80NO8P	-1	[M+HCOO]	281.248
804.482	PS 16:1_22:6	C44H72NO10P	-1	[M-H]	327.233
804.554	PE 19:0_22:6	C46H80NO8P	-1	[M-H]	297.278
804.575	PC 16:0_18:1	C42H82NO8P	-1	[M+HCOO]	281.248
804.575	PC 16:1_18:0	C42H82NO8P	-1	[M+HCOO]	253.217
806.497	PS 16:0_22:6	C44H74NO10P	-1	[M-H]	327.233
806.497	PS 16:0_22:6	C44H74NO10P	-1	[M-H]	255.233
808.512	PS 18:0_20:5	C44H76NO10P	-1	[M-H]	301.217
808.512	PS 18:1_20:4	C44H76NO10P	-1	[M-H]	303.232
814.559	PC 17:1_18:2	C43H80NO8P	-1	[M+HCOO]	279.231
814.559	PC 17:1_18:2	C43H80NO8P	-1	[M+HCOO]	279.232
816.554	PE 20:1_22:6	C47H80NO8P	-1	[M-H]	327.233
816.554	PE 20:2_22:5	C47H80NO8P	-1	[M-H]	329.249
816.575	PS 18:0_20:1	C44H84NO10P	-1	[M-H]	309.279
816.575	PS 18:1_20:0	C44H84NO10P	-1	[M-H]	311.295
818.591	PC 17:0_18:1	C43H84NO8P	-1	[M+HCOO]	269.249
824.544	PC 16:0_20:5	C44H78NO8P	-1	[M+HCOO]	301.217
824.544	PC 16:1_20:4	C44H78NO8P	-1	[M+HCOO]	253.217
826.559	PC 16:0_20:4	C44H80NO8P	-1	[M+HCOO]	303.232
826.559	PC 16:1_20:3	C44H80NO8P	-1	[M+HCOO]	253.217
826.559	PC 18:1_18:3	C44H80NO8P	-1	[M+HCOO]	277.217
826.559	PC 18:2_18:2	C44H80NO8P	-1	[M+HCOO]	279.232
828.481	PS 18:3_22:6	C46H72NO10P	-1	[M-H]	327.233
828.575	PC 16:0_20:3	C44H82NO8P	-1	[M+HCOO]	305.248
828.575	PC 18:0_18:3	C44H82NO8P	-1	[M+HCOO]	277.217
828.575	PC 18:1_18:2	C44H82NO8P	-1	[M+HCOO]	279.232
829.487	PS 16:0_22:6	C44H74NO10PNa	-1	[M-H]	327.233
829.487	PS 16:0_22:6	C44H74NO10PNa	-1	[M-H]	327.233
829.487	PS 16:0_22:6	C44H74NO10PNa	-1	[M-H]	327.233
829.487	PS 16:1_22:5	C44H74NO10PNa	-1	[M-H]	329.249
829.487	PS 18:1_20:5	C44H74NO10PNa	-1	[M-H]	301.217
829.487	PS 18:2_20:4	C44H74NO10PNa	-1	[M-H]	303.233
829.487	PS 18:2_20:4	C44H74NO10PNa	-1	[M-H]	303.233
830.591	PC 16:0_20:2	C44H84NO8P	-1	[M+HCOO]	307.264
830.591	PC 18:0_18:2	C44H84NO8P	-1	[M+HCOO]	279.232
830.591	PC 18:1_18:1	C44H84NO8P	-1	[M+HCOO]	281.248
832.606	PC 16:0_20:1	C44H86NO8P	-1	[M+HCOO]	309.279
832.606	PC 18:0_18:1	C44H86NO8P	-1	[M+HCOO]	281.248
836.544	PC 15:0_22:6	C45H78NO8P	-1	[M+HCOO]	327.23
836.544	PC 15:0_22:6	C45H78NO8P	-1	[M+HCOO]	327.233
838.538	PE 20:4_22:6	C49H78NO8P	-1	[M-H]	327.233
838.538	PE 22:4_22:6	C49H78NO8P	-1	[M-H]	327.23
840.575	PC 17:0_20:4	C45H82NO8P	-1	[M+HCOO]	269.249
840.575	PS 20:0_20:3	C46H84NO10P	-1	[M-H]	305.248
840.575	PC 17:0_20:4	C45H82NO8P	-1	[M+HCOO]	269.249
844.585	PE 22:1_22:6	C49H84NO8P	-1	[M-H]	327.23
848.544	PC 16:1_22:6	C46H78NO8P	-1	[M+HCOO]	327.23
848.544	PC 16:1_22:6	C46H78NO8P	-1	[M+HCOO]	327.233
848.544	PC 18:2_20:5	C46H78NO8P	-1	[M+HCOO]	301.215
848.544	PC 18:2_20:5	C46H78NO8P	-1	[M+HCOO]	301.217
850.559	PC 16:0_22:6	C46H80NO8P	-1	[M+HCOO]	327.233
850.559	PC 18:1_20:5	C46H80NO8P	-1	[M+HCOO]	301.217
850.559	PC 18:2_20:4	C46H80NO8P	-1	[M+HCOO]	303.232
852.575	PC 16:0_22:5	C46H82NO8P	-1	[M+HCOO]	329.249
852.575	PC 18:0_20:5	C46H82NO8P	-1	[M+HCOO]	301.217
852.575	PC 18:1_20:4	C46H82NO8P	-1	[M+HCOO]	303.232
852.575	PC 18:2_20:3	C46H82NO8P	-1	[M+HCOO]	305.248
854.591	PC 16:0_22:4	C46H84NO8P	-1	[M+HCOO]	331.264
854.591	PC 18:0_20:4	C46H84NO8P	-1	[M+HCOO]	303.232
854.591	PC 18:1_20:3	C46H84NO8P	-1	[M+HCOO]	305.248
854.591	PC 18:2_20:2	C46H84NO8P	-1	[M+HCOO]	307.264
856.606	PC 18:0_20:3	C46H86NO8P	-1	[M+HCOO]	305.248
856.606	PC 18:1_20:2	C46H86NO8P	-1	[M+HCOO]	307.264
856.606	PC 18:2_20:1	C46H86NO8P	-1	[M+HCOO]	309.279
872.544	PC 18:3_22:6	C48H78NO8P	-1	[M+HCOO]	327.232
872.544	PC 20:4_20:5	C48H78NO8P	-1	[M+HCOO]	303.232
874.559	PC 20:4_20:4	C48H80NO8P	-1	[M+HCOO]	303.232
876.575	PC 18:1_22:6	C48H82NO8P	-1	[M+HCOO]	327.233
876.575	PC 20:3_20:4	C48H82NO8P	-1	[M+HCOO]	303.232
878.591	PC 18:0_22:6	C48H84NO8P	-1	[M+HCOO]	327.233
878.591	PC 18:1_22:5	C48H84NO8P	-1	[M+HCOO]	329.249
878.591	PC 18:2_22:4	C48H84NO8P	-1	[M+HCOO]	331.264
878.591	PC 20:2_20:4	C48H84NO8P	-1	[M+HCOO]	303.232
880.606	PC 18:0_22:5	C48H86NO8P	-1	[M+HCOO]	329.249
880.606	PC 18:1_22:4	C48H86NO8P	-1	[M+HCOO]	331.264
880.606	PC 20:1_20:4	C48H86NO8P	-1	[M+HCOO]	303.232
900.575	PC 20:3_22:6	C50H82NO8P	-1	[M+HCOO]	327.23
902.591	PC 20:4_22:4	C50H84NO8P	-1	[M+HCOO]	331.264
