# Supplementary material for: Imaging‐Guided Live Single‐Cell Lipid Profiling of Leader and Follower Cells During Collective Migration of Triple‐Negative Breast Cancer Cells
Source: Adv Sci (Weinh). 2026 Jun 16:e75862. Online ahead of print. doi: 10.1002/advs.75862 (PMC13336123; doi:10.1002/advs.75862)
Supplement: Supplementary file 2 — Supporting File 2: advs75862‐sup‐0002‐data.zip. [file ADVS-9999-e75862-s002.zip › advs75862-sup-0002-data/Supplementary Excel.4.xlsx]

## Sheet: Note for this excel file
Notes for Excel 4
Sheet 1: Metabolite data exported from Skyline-Daily (negative ion mode), matched against the lysate-derived target list.
Sheet 2: MS2 fragment detection counts for each putatively annotated metabolite in Sheet 1
Sheet 3: Metabolite data exported from Skyline-Daily (positive ion mode), matched against the lysate-derived target list.
Sheet 4:MS2 fragment detection counts for each putatively annotated metabolite in Sheet 3.

## Sheet: Sheet 1
File Name	Molecule	Product/precursor Mz	Precursor Mz	Precursor Adduct	Area	product_N
bkplate_Splashmix_solvent_LPC19_1uM_20240925_1.raw	15:0-18:1-d7-PC	797	797	[M7D+HCOO]	546300608	Y
bkplate_Splashmix_solvent_LPC19_1uM_20240925_1.raw	15:0-18:1-d7-PC	288	797	[M7D+HCOO]	136688976	N
bkplate_Splashmix_solvent_LPC19_1uM_20240925_1.raw	15:0-18:1-d7-PE	709	709	[M7D-H]	3930997	Y
bkplate_Splashmix_solvent_LPC19_1uM_20240925_1.raw	15:0-18:1-d7-PE	288	709	[M7D-H]	2043605	N
bkplate_Splashmix_solvent_LPC19_1uM_20240925_1.raw	PC15:0	750	750	[M+HCOO]	2303	Y
bkplate_Splashmix_solvent_LPC19_1uM_20240925_1.raw	PC 14:0_18:1	776	776	[M+HCOO]	0	Y
bkplate_Splashmix_solvent_LPC19_1uM_20240925_1.raw	PC 14:0_20:4	798	798	[M+HCOO]	0	Y
bkplate_Splashmix_solvent_LPC19_1uM_20240925_1.raw	PC 14:0_20:4	303	798	[M+HCOO]	0	N
bkplate_Splashmix_solvent_LPC19_1uM_20240925_1.raw	PC 15:0_18:1	790	790	[M+HCOO]	2187	Y
bkplate_Splashmix_solvent_LPC19_1uM_20240925_1.raw	PC 15:0_18:1	792	790	[M+HCOO]	0	N
bkplate_Splashmix_solvent_LPC19_1uM_20240925_1.raw	PC 15:0_22:6	836	836	[M+HCOO]	0	Y
bkplate_Splashmix_solvent_LPC19_1uM_20240925_1.raw	PC 15:0_22:6	327	836	[M+HCOO]	0	N
bkplate_Splashmix_solvent_LPC19_1uM_20240925_1.raw	PC 15:0_22:6	327	836	[M+HCOO]	0	N
bkplate_Splashmix_solvent_LPC19_1uM_20240925_1.raw	PC 16:0_16:0	778	778	[M+HCOO]	1650	Y
bkplate_Splashmix_solvent_LPC19_1uM_20240925_1.raw	PC 16:0_17:0	792	792	[M+HCOO]	0	Y
bkplate_Splashmix_solvent_LPC19_1uM_20240925_1.raw	PC 16:0_18:1	804	804	[M+HCOO]	3459	Y
bkplate_Splashmix_solvent_LPC19_1uM_20240925_1.raw	PC 16:0_18:2	802	802	[M+HCOO]	0	Y
bkplate_Splashmix_solvent_LPC19_1uM_20240925_1.raw	PC 16:0_18:3	800	800	[M+HCOO]	2596	Y
bkplate_Splashmix_solvent_LPC19_1uM_20240925_1.raw	PC 16:0_18:3	277	800	[M+HCOO]	0	N
bkplate_Splashmix_solvent_LPC19_1uM_20240925_1.raw	PC 16:0_20:1	832	832	[M+HCOO]	20608	Y
bkplate_Splashmix_solvent_LPC19_1uM_20240925_1.raw	PC 16:0_20:2	830	830	[M+HCOO]	189873	Y
bkplate_Splashmix_solvent_LPC19_1uM_20240925_1.raw	PC 16:0_20:2	307	830	[M+HCOO]	0	N
bkplate_Splashmix_solvent_LPC19_1uM_20240925_1.raw	PC 16:0_20:3	828	828	[M+HCOO]	42356	Y
bkplate_Splashmix_solvent_LPC19_1uM_20240925_1.raw	PC 16:0_20:3	305	828	[M+HCOO]	0	N
bkplate_Splashmix_solvent_LPC19_1uM_20240925_1.raw	PC 16:0_20:4	826	826	[M+HCOO]	0	Y
bkplate_Splashmix_solvent_LPC19_1uM_20240925_1.raw	PC 16:0_20:4	303	826	[M+HCOO]	0	N
bkplate_Splashmix_solvent_LPC19_1uM_20240925_1.raw	PC 16:0_20:5	824	824	[M+HCOO]	0	Y
bkplate_Splashmix_solvent_LPC19_1uM_20240925_1.raw	PC 16:0_20:5	301	824	[M+HCOO]	0	N
bkplate_Splashmix_solvent_LPC19_1uM_20240925_1.raw	PC 16:0_22:4	854	854	[M+HCOO]	2600	Y
bkplate_Splashmix_solvent_LPC19_1uM_20240925_1.raw	PC 16:0_22:4	331	854	[M+HCOO]	0	N
bkplate_Splashmix_solvent_LPC19_1uM_20240925_1.raw	PC 16:0_22:5	852	852	[M+HCOO]	14243	Y
bkplate_Splashmix_solvent_LPC19_1uM_20240925_1.raw	PC 16:0_22:5	329	852	[M+HCOO]	0	N
bkplate_Splashmix_solvent_LPC19_1uM_20240925_1.raw	PC 16:0_22:6	850	850	[M+HCOO]	208208	Y
bkplate_Splashmix_solvent_LPC19_1uM_20240925_1.raw	PC 16:1_18:0	804	804	[M+HCOO]	3459	Y
bkplate_Splashmix_solvent_LPC19_1uM_20240925_1.raw	PC 16:1_18:1	802	802	[M+HCOO]	0	Y
bkplate_Splashmix_solvent_LPC19_1uM_20240925_1.raw	PC 16:1_18:2	800	800	[M+HCOO]	2596	Y
bkplate_Splashmix_solvent_LPC19_1uM_20240925_1.raw	PC 16:1_18:2	253	800	[M+HCOO]	0	N
bkplate_Splashmix_solvent_LPC19_1uM_20240925_1.raw	PC 16:1_18:3	798	798	[M+HCOO]	0	Y
bkplate_Splashmix_solvent_LPC19_1uM_20240925_1.raw	PC 16:1_18:3	277	798	[M+HCOO]	0	N
bkplate_Splashmix_solvent_LPC19_1uM_20240925_1.raw	PC 16:1_20:3	826	826	[M+HCOO]	0	Y
bkplate_Splashmix_solvent_LPC19_1uM_20240925_1.raw	PC 16:1_20:3	253	826	[M+HCOO]	0	N
bkplate_Splashmix_solvent_LPC19_1uM_20240925_1.raw	PC 16:1_20:4	824	824	[M+HCOO]	0	Y
bkplate_Splashmix_solvent_LPC19_1uM_20240925_1.raw	PC 16:1_20:4	253	824	[M+HCOO]	0	N
bkplate_Splashmix_solvent_LPC19_1uM_20240925_1.raw	PC 16:1_22:6	848	848	[M+HCOO]	33705	Y
bkplate_Splashmix_solvent_LPC19_1uM_20240925_1.raw	PC 16:1_22:6	327	848	[M+HCOO]	0	N
bkplate_Splashmix_solvent_LPC19_1uM_20240925_1.raw	PC 16:1_22:6	327	848	[M+HCOO]	0	N
bkplate_Splashmix_solvent_LPC19_1uM_20240925_1.raw	PC 17:0_18:1	818	818	[M+HCOO]	0	Y
bkplate_Splashmix_solvent_LPC19_1uM_20240925_1.raw	PC 17:0_20:4	840	840	[M+HCOO]	1816	Y
bkplate_Splashmix_solvent_LPC19_1uM_20240925_1.raw	PC 17:1_18:2	814	814	[M+HCOO]	0	Y
bkplate_Splashmix_solvent_LPC19_1uM_20240925_1.raw	PC 17:1_18:2	279	814	[M+HCOO]	0	N
bkplate_Splashmix_solvent_LPC19_1uM_20240925_1.raw	PC 17:1_18:2	279	814	[M+HCOO]	0	N
bkplate_Splashmix_solvent_LPC19_1uM_20240925_1.raw	PC 18:0_18:1	832	832	[M+HCOO]	20608	Y
bkplate_Splashmix_solvent_LPC19_1uM_20240925_1.raw	PC 18:0_18:2	830	830	[M+HCOO]	189873	Y
bkplate_Splashmix_solvent_LPC19_1uM_20240925_1.raw	PC 18:0_18:2	279	830	[M+HCOO]	0	N
bkplate_Splashmix_solvent_LPC19_1uM_20240925_1.raw	PC 18:0_18:3	828	828	[M+HCOO]	42356	Y
bkplate_Splashmix_solvent_LPC19_1uM_20240925_1.raw	PC 18:0_18:3	277	828	[M+HCOO]	0	N
bkplate_Splashmix_solvent_LPC19_1uM_20240925_1.raw	PC 18:0_20:3	856	856	[M+HCOO]	52874	Y
bkplate_Splashmix_solvent_LPC19_1uM_20240925_1.raw	PC 18:0_20:3	305	856	[M+HCOO]	0	N
bkplate_Splashmix_solvent_LPC19_1uM_20240925_1.raw	PC 18:0_20:4	854	854	[M+HCOO]	2600	Y
bkplate_Splashmix_solvent_LPC19_1uM_20240925_1.raw	PC 18:0_20:4	303	854	[M+HCOO]	0	N
bkplate_Splashmix_solvent_LPC19_1uM_20240925_1.raw	PC 18:0_20:4	854	854	[M+HCOO]	2600	Y
bkplate_Splashmix_solvent_LPC19_1uM_20240925_1.raw	PC 18:0_20:4	303	854	[M+HCOO]	0	N
bkplate_Splashmix_solvent_LPC19_1uM_20240925_1.raw	PC 18:0_20:5	852	852	[M+HCOO]	14243	Y
bkplate_Splashmix_solvent_LPC19_1uM_20240925_1.raw	PC 18:0_20:5	301	852	[M+HCOO]	0	N
bkplate_Splashmix_solvent_LPC19_1uM_20240925_1.raw	PC 18:0_22:5	880	880	[M+HCOO]	0	Y
bkplate_Splashmix_solvent_LPC19_1uM_20240925_1.raw	PC 18:0_22:6	878	878	[M+HCOO]	73622	Y
bkplate_Splashmix_solvent_LPC19_1uM_20240925_1.raw	PC 18:1_18:1	830	830	[M+HCOO]	189873	Y
bkplate_Splashmix_solvent_LPC19_1uM_20240925_1.raw	PC 18:1_18:1	281	830	[M+HCOO]	0	N
bkplate_Splashmix_solvent_LPC19_1uM_20240925_1.raw	PC 18:1_18:2	828	828	[M+HCOO]	42356	Y
bkplate_Splashmix_solvent_LPC19_1uM_20240925_1.raw	PC 18:1_18:2	279	828	[M+HCOO]	0	N
bkplate_Splashmix_solvent_LPC19_1uM_20240925_1.raw	PC 18:1_18:3	826	826	[M+HCOO]	0	Y
bkplate_Splashmix_solvent_LPC19_1uM_20240925_1.raw	PC 18:1_18:3	277	826	[M+HCOO]	0	N
bkplate_Splashmix_solvent_LPC19_1uM_20240925_1.raw	PC 18:1_20:2	856	856	[M+HCOO]	52874	Y
bkplate_Splashmix_solvent_LPC19_1uM_20240925_1.raw	PC 18:1_20:2	307	856	[M+HCOO]	0	N
bkplate_Splashmix_solvent_LPC19_1uM_20240925_1.raw	PC 18:1_20:3	854	854	[M+HCOO]	2600	Y
bkplate_Splashmix_solvent_LPC19_1uM_20240925_1.raw	PC 18:1_20:3	305	854	[M+HCOO]	0	N
bkplate_Splashmix_solvent_LPC19_1uM_20240925_1.raw	PC 18:1_20:4	852	852	[M+HCOO]	14243	Y
bkplate_Splashmix_solvent_LPC19_1uM_20240925_1.raw	PC 18:1_20:4	303	852	[M+HCOO]	0	N
bkplate_Splashmix_solvent_LPC19_1uM_20240925_1.raw	PC 18:1_20:5	850	850	[M+HCOO]	208208	Y
bkplate_Splashmix_solvent_LPC19_1uM_20240925_1.raw	PC 18:1_22:4	880	880	[M+HCOO]	0	Y
bkplate_Splashmix_solvent_LPC19_1uM_20240925_1.raw	PC 18:1_22:5	878	878	[M+HCOO]	73622	Y
bkplate_Splashmix_solvent_LPC19_1uM_20240925_1.raw	PC 18:1_22:6	876	876	[M+HCOO]	0	Y
bkplate_Splashmix_solvent_LPC19_1uM_20240925_1.raw	PC 18:2_18:2	826	826	[M+HCOO]	0	Y
bkplate_Splashmix_solvent_LPC19_1uM_20240925_1.raw	PC 18:2_18:2	279	826	[M+HCOO]	0	N
bkplate_Splashmix_solvent_LPC19_1uM_20240925_1.raw	PC 18:2_20:1	856	856	[M+HCOO]	52874	Y
bkplate_Splashmix_solvent_LPC19_1uM_20240925_1.raw	PC 18:2_20:1	309	856	[M+HCOO]	0	N
bkplate_Splashmix_solvent_LPC19_1uM_20240925_1.raw	PC 18:2_20:2	854	854	[M+HCOO]	2600	Y
bkplate_Splashmix_solvent_LPC19_1uM_20240925_1.raw	PC 18:2_20:2	307	854	[M+HCOO]	0	N
bkplate_Splashmix_solvent_LPC19_1uM_20240925_1.raw	PC 18:2_20:3	852	852	[M+HCOO]	14243	Y
bkplate_Splashmix_solvent_LPC19_1uM_20240925_1.raw	PC 18:2_20:3	305	852	[M+HCOO]	0	N
bkplate_Splashmix_solvent_LPC19_1uM_20240925_1.raw	PC 18:2_20:4	850	850	[M+HCOO]	208208	Y
bkplate_Splashmix_solvent_LPC19_1uM_20240925_1.raw	PC 18:2_20:5	848	848	[M+HCOO]	33705	Y
bkplate_Splashmix_solvent_LPC19_1uM_20240925_1.raw	PC 18:2_20:5	301	848	[M+HCOO]	0	N
bkplate_Splashmix_solvent_LPC19_1uM_20240925_1.raw	PC 18:2_20:5	301	848	[M+HCOO]	0	N
bkplate_Splashmix_solvent_LPC19_1uM_20240925_1.raw	PC 18:2_22:4	878	878	[M+HCOO]	73622	Y
bkplate_Splashmix_solvent_LPC19_1uM_20240925_1.raw	PC 18:3_22:6	872	872	[M+HCOO]	15482	Y
bkplate_Splashmix_solvent_LPC19_1uM_20240925_1.raw	PC 18:3_22:6	327	872	[M+HCOO]	0	N
bkplate_Splashmix_solvent_LPC19_1uM_20240925_1.raw	PC 20:1_20:4	880	880	[M+HCOO]	0	Y
bkplate_Splashmix_solvent_LPC19_1uM_20240925_1.raw	PC 20:2_20:4	878	878	[M+HCOO]	73622	Y
bkplate_Splashmix_solvent_LPC19_1uM_20240925_1.raw	PC 20:3_20:4	876	876	[M+HCOO]	0	Y
bkplate_Splashmix_solvent_LPC19_1uM_20240925_1.raw	PC 20:3_22:6	900	900	[M+HCOO]	0	Y
bkplate_Splashmix_solvent_LPC19_1uM_20240925_1.raw	PC 20:3_22:6	327	900	[M+HCOO]	0	N
bkplate_Splashmix_solvent_LPC19_1uM_20240925_1.raw	PC 20:4_20:4	874	874	[M+HCOO]	0	Y
bkplate_Splashmix_solvent_LPC19_1uM_20240925_1.raw	PC 20:4_20:5	872	872	[M+HCOO]	15482	Y
bkplate_Splashmix_solvent_LPC19_1uM_20240925_1.raw	PC 20:4_20:5	303	872	[M+HCOO]	0	N
bkplate_Splashmix_solvent_LPC19_1uM_20240925_1.raw	PC 20:4_22:4	902	902	[M+HCOO]	0	Y
bkplate_Splashmix_solvent_LPC19_1uM_20240925_1.raw	PE 14:0_20:4	710	710	[M-H]	4121	Y
bkplate_Splashmix_solvent_LPC19_1uM_20240925_1.raw	PE 14:0_20:4	303	710	[M-H]	0	N
bkplate_Splashmix_solvent_LPC19_1uM_20240925_1.raw	PE 16:0_20:0	746	746	[M-H]	28933	Y
bkplate_Splashmix_solvent_LPC19_1uM_20240925_1.raw	PE 16:0_20:0	311	746	[M-H]	0	N
bkplate_Splashmix_solvent_LPC19_1uM_20240925_1.raw	PE 16:0_20:1	744	744	[M-H]	822	Y
bkplate_Splashmix_solvent_LPC19_1uM_20240925_1.raw	PE 16:0_20:1	309	744	[M-H]	0	N
bkplate_Splashmix_solvent_LPC19_1uM_20240925_1.raw	PE 16:0_22:6	762	762	[M-H]	2310	Y
bkplate_Splashmix_solvent_LPC19_1uM_20240925_1.raw	PE 16:0_22:6	327	762	[M-H]	0	N
bkplate_Splashmix_solvent_LPC19_1uM_20240925_1.raw	PE 17:0_18:0	732	732	[M-H]	30955	Y
bkplate_Splashmix_solvent_LPC19_1uM_20240925_1.raw	PE 17:0_18:1	730	730	[M-H]	0	Y
bkplate_Splashmix_solvent_LPC19_1uM_20240925_1.raw	PE 17:0_18:1	269	730	[M-H]	0	N
bkplate_Splashmix_solvent_LPC19_1uM_20240925_1.raw	PE 17:0_20:3	754	754	[M-H]	426097	Y
bkplate_Splashmix_solvent_LPC19_1uM_20240925_1.raw	PE 17:0_20:4	752	752	[M-H]	7615	Y
bkplate_Splashmix_solvent_LPC19_1uM_20240925_1.raw	PE 17:0_20:4	269	752	[M-H]	0	N
bkplate_Splashmix_solvent_LPC19_1uM_20240925_1.raw	PE 17:0_22:4	780	780	[M-H]	9708	Y
bkplate_Splashmix_solvent_LPC19_1uM_20240925_1.raw	PE 17:0_22:4	269	780	[M-H]	0	N
bkplate_Splashmix_solvent_LPC19_1uM_20240925_1.raw	PE 17:0_22:5	778	778	[M-H]	0	Y
bkplate_Splashmix_solvent_LPC19_1uM_20240925_1.raw	PE 18:0_18:0	746	746	[M-H]	28933	Y
bkplate_Splashmix_solvent_LPC19_1uM_20240925_1.raw	PE 18:0_18:0	283	746	[M-H]	0	N
bkplate_Splashmix_solvent_LPC19_1uM_20240925_1.raw	PE 18:0_18:1	744	744	[M-H]	822	Y
bkplate_Splashmix_solvent_LPC19_1uM_20240925_1.raw	PE 18:0_18:1	281	744	[M-H]	0	N
bkplate_Splashmix_solvent_LPC19_1uM_20240925_1.raw	PE 18:0_20:1	772	772	[M-H]	0	Y
bkplate_Splashmix_solvent_LPC19_1uM_20240925_1.raw	PE 18:0_20:3	768	768	[M-H]	16220	Y
bkplate_Splashmix_solvent_LPC19_1uM_20240925_1.raw	PE 18:0_22:4	794	794	[M-H]	0	Y
bkplate_Splashmix_solvent_LPC19_1uM_20240925_1.raw	PE 18:0_22:4	331	794	[M-H]	0	N
bkplate_Splashmix_solvent_LPC19_1uM_20240925_1.raw	PE 18:0_22:6	790	790	[M-H]	29178	Y
bkplate_Splashmix_solvent_LPC19_1uM_20240925_1.raw	PE 18:1_20:0	772	772	[M-H]	0	Y
bkplate_Splashmix_solvent_LPC19_1uM_20240925_1.raw	PE 18:1_20:2	768	768	[M-H]	16220	Y
bkplate_Splashmix_solvent_LPC19_1uM_20240925_1.raw	PE 18:1_20:5	762	762	[M-H]	2310	Y
bkplate_Splashmix_solvent_LPC19_1uM_20240925_1.raw	PE 18:1_20:5	301	762	[M-H]	0	N
bkplate_Splashmix_solvent_LPC19_1uM_20240925_1.raw	PE 18:1_22:5	790	790	[M-H]	29178	Y
bkplate_Splashmix_solvent_LPC19_1uM_20240925_1.raw	PE 18:2_20:1	768	768	[M-H]	16220	Y
bkplate_Splashmix_solvent_LPC19_1uM_20240925_1.raw	PE 18:2_20:4	762	762	[M-H]	2310	Y
bkplate_Splashmix_solvent_LPC19_1uM_20240925_1.raw	PE 18:2_20:4	303	762	[M-H]	0	N
bkplate_Splashmix_solvent_LPC19_1uM_20240925_1.raw	PE 18:2_22:4	790	790	[M-H]	29178	Y
bkplate_Splashmix_solvent_LPC19_1uM_20240925_1.raw	PE 18:3_22:6	784	784	[M-H]	38765	Y
bkplate_Splashmix_solvent_LPC19_1uM_20240925_1.raw	PE 19:0_20:3	782	782	[M-H]	0	Y
bkplate_Splashmix_solvent_LPC19_1uM_20240925_1.raw	PE 19:0_20:3	297	782	[M-H]	0	N
bkplate_Splashmix_solvent_LPC19_1uM_20240925_1.raw	PE 19:0_20:4	780	780	[M-H]	9708	Y
bkplate_Splashmix_solvent_LPC19_1uM_20240925_1.raw	PE 19:0_20:4	297	780	[M-H]	0	N
bkplate_Splashmix_solvent_LPC19_1uM_20240925_1.raw	PE 19:0_22:6	804	804	[M-H]	2433	Y
bkplate_Splashmix_solvent_LPC19_1uM_20240925_1.raw	PE 19:0_22:6	297	804	[M-H]	0	N
bkplate_Splashmix_solvent_LPC19_1uM_20240925_1.raw	PE 20:0_20:4	794	794	[M-H]	0	Y
bkplate_Splashmix_solvent_LPC19_1uM_20240925_1.raw	PE 20:0_20:4	303	794	[M-H]	0	N
bkplate_Splashmix_solvent_LPC19_1uM_20240925_1.raw	PE 20:1_20:3	794	794	[M-H]	0	Y
bkplate_Splashmix_solvent_LPC19_1uM_20240925_1.raw	PE 20:1_20:3	305	794	[M-H]	0	N
bkplate_Splashmix_solvent_LPC19_1uM_20240925_1.raw	PE 20:1_20:5	790	790	[M-H]	29178	Y
bkplate_Splashmix_solvent_LPC19_1uM_20240925_1.raw	PE 20:1_22:6	816	816	[M-H]	117891	Y
bkplate_Splashmix_solvent_LPC19_1uM_20240925_1.raw	PE 20:1_22:6	327	816	[M-H]	0	N
bkplate_Splashmix_solvent_LPC19_1uM_20240925_1.raw	PE 20:2_20:4	790	790	[M-H]	29178	Y
bkplate_Splashmix_solvent_LPC19_1uM_20240925_1.raw	PE 20:2_22:5	816	816	[M-H]	117891	Y
bkplate_Splashmix_solvent_LPC19_1uM_20240925_1.raw	PE 20:2_22:5	329	816	[M-H]	0	N
bkplate_Splashmix_solvent_LPC19_1uM_20240925_1.raw	PE 20:3_20:3	790	790	[M-H]	29178	Y
bkplate_Splashmix_solvent_LPC19_1uM_20240925_1.raw	PE 20:4_22:6	838	838	[M-H]	21058	Y
bkplate_Splashmix_solvent_LPC19_1uM_20240925_1.raw	PE 20:4_22:6	327	838	[M-H]	0	N
bkplate_Splashmix_solvent_LPC19_1uM_20240925_1.raw	PE 22:1_22:6	844	844	[M-H]	0	Y
bkplate_Splashmix_solvent_LPC19_1uM_20240925_1.raw	PE 22:1_22:6	327	844	[M-H]	0	N
bkplate_Splashmix_solvent_LPC19_1uM_20240925_1.raw	PE 22:4_22:6	838	838	[M-H]	21058	Y
bkplate_Splashmix_solvent_LPC19_1uM_20240925_1.raw	PE 22:4_22:6	327	838	[M-H]	0	N
bkplate_Splashmix_solvent_LPC19_1uM_20240925_1.raw	PE O-16:0/18:0	704	704	[M-H]	113256	Y
bkplate_Splashmix_solvent_LPC19_1uM_20240925_1.raw	PE O-18:0/16:0	704	704	[M-H]	113256	Y
bkplate_Splashmix_solvent_LPC19_1uM_20240925_1.raw	PE O-18:0/20:3	754	754	[M-H]	14077	Y
bkplate_Splashmix_solvent_LPC19_1uM_20240925_1.raw	PE O-18:0/20:3	305	754	[M-H]	0	N
bkplate_Splashmix_solvent_LPC19_1uM_20240925_1.raw	PE O-18:0/22:6	776	776	[M-H]	0	Y
bkplate_Splashmix_solvent_LPC19_1uM_20240925_1.raw	PG 15:0_16:1	737	737	[M+HCOO]	16565	Y
bkplate_Splashmix_solvent_LPC19_1uM_20240925_1.raw	PG 15:0_16:1	253	737	[M+HCOO]	0	N
bkplate_Splashmix_solvent_LPC19_1uM_20240925_1.raw	PG 16:0_18:0	749	749	[M-H]	1548	Y
bkplate_Splashmix_solvent_LPC19_1uM_20240925_1.raw	PG 16:0_18:0	283	749	[M-H]	0	N
bkplate_Splashmix_solvent_LPC19_1uM_20240925_1.raw	PG 16:0_18:1	747	747	[M-H]	0	Y
bkplate_Splashmix_solvent_LPC19_1uM_20240925_1.raw	PG 16:0_18:1	281	747	[M-H]	0	N
bkplate_Splashmix_solvent_LPC19_1uM_20240925_1.raw	PG 16:1_18:0	747	747	[M-H]	0	Y
bkplate_Splashmix_solvent_LPC19_1uM_20240925_1.raw	PG 16:1_18:0	253	747	[M-H]	0	N
bkplate_Splashmix_solvent_LPC19_1uM_20240925_1.raw	PG 16:1_22:6	791	791	[M-H]	6709	Y
bkplate_Splashmix_solvent_LPC19_1uM_20240925_1.raw	PG 17:0_17:0	749	749	[M-H]	1548	Y
bkplate_Splashmix_solvent_LPC19_1uM_20240925_1.raw	PG 17:0_17:0	269	749	[M-H]	0	N
bkplate_Splashmix_solvent_LPC19_1uM_20240925_1.raw	PG 18:2_20:6	789	789	[M-H]	69878	Y
bkplate_Splashmix_solvent_LPC19_1uM_20240925_1.raw	PG 18:2_20:6	279	789	[M-H]	0	N
HCC1143SC_Splashmix_solvent_20241002_1.raw	15:0-18:1-d7-PC	797	797	[M7D+HCOO]	178441264	Y
HCC1143SC_Splashmix_solvent_20241002_1.raw	15:0-18:1-d7-PC	288	797	[M7D+HCOO]	35313296	N
HCC1143SC_Splashmix_solvent_20241002_1.raw	15:0-18:1-d7-PE	709	709	[M7D-H]	3328624	Y
HCC1143SC_Splashmix_solvent_20241002_1.raw	15:0-18:1-d7-PE	288	709	[M7D-H]	3041269	N
HCC1143SC_Splashmix_solvent_20241002_1.raw	PC15:0	750	750	[M+HCOO]	46619112	Y
HCC1143SC_Splashmix_solvent_20241002_1.raw	PC15:0	241	750	[M+HCOO]	12607030	N
HCC1143SC_Splashmix_solvent_20241002_1.raw	PC 14:0_18:1	776	776	[M+HCOO]	427639	Y
HCC1143SC_Splashmix_solvent_20241002_1.raw	PC 14:0_20:4	798	798	[M+HCOO]	59783	Y
HCC1143SC_Splashmix_solvent_20241002_1.raw	PC 15:0_18:1	790	790	[M+HCOO]	89861	Y
HCC1143SC_Splashmix_solvent_20241002_1.raw	PC 15:0_18:1	792	790	[M+HCOO]	0	N
HCC1143SC_Splashmix_solvent_20241002_1.raw	PC 15:0_18:1	241	790	[M+HCOO]	0	N
HCC1143SC_Splashmix_solvent_20241002_1.raw	PC 15:0_22:6	836	836	[M+HCOO]	760954	Y
HCC1143SC_Splashmix_solvent_20241002_1.raw	PC 16:0_16:0	778	778	[M+HCOO]	496646	Y
HCC1143SC_Splashmix_solvent_20241002_1.raw	PC 16:0_16:0	255	778	[M+HCOO]	113637	N
HCC1143SC_Splashmix_solvent_20241002_1.raw	PC 16:0_17:0	792	792	[M+HCOO]	545855	Y
HCC1143SC_Splashmix_solvent_20241002_1.raw	PC 16:0_18:1	804	804	[M+HCOO]	7181043	Y
HCC1143SC_Splashmix_solvent_20241002_1.raw	PC 16:0_18:1	281	804	[M+HCOO]	1278281	N
HCC1143SC_Splashmix_solvent_20241002_1.raw	PC 16:0_18:2	802	802	[M+HCOO]	35322	Y
HCC1143SC_Splashmix_solvent_20241002_1.raw	PC 16:0_18:2	279	802	[M+HCOO]	26005	N
HCC1143SC_Splashmix_solvent_20241002_1.raw	PC 16:0_18:3	800	800	[M+HCOO]	44142	Y
HCC1143SC_Splashmix_solvent_20241002_1.raw	PC 16:0_18:3	277	800	[M+HCOO]	0	N
HCC1143SC_Splashmix_solvent_20241002_1.raw	PC 16:0_20:1	832	832	[M+HCOO]	625521	Y
HCC1143SC_Splashmix_solvent_20241002_1.raw	PC 16:0_20:1	309	832	[M+HCOO]	0	N
HCC1143SC_Splashmix_solvent_20241002_1.raw	PC 16:0_20:2	830	830	[M+HCOO]	2439901	Y
HCC1143SC_Splashmix_solvent_20241002_1.raw	PC 16:0_20:2	307	830	[M+HCOO]	0	N
HCC1143SC_Splashmix_solvent_20241002_1.raw	PC 16:0_20:3	828	828	[M+HCOO]	400302	Y
HCC1143SC_Splashmix_solvent_20241002_1.raw	PC 16:0_20:3	305	828	[M+HCOO]	0	N
HCC1143SC_Splashmix_solvent_20241002_1.raw	PC 16:0_20:4	826	826	[M+HCOO]	14350	Y
HCC1143SC_Splashmix_solvent_20241002_1.raw	PC 16:0_20:4	303	826	[M+HCOO]	19260	N
HCC1143SC_Splashmix_solvent_20241002_1.raw	PC 16:0_20:5	824	824	[M+HCOO]	263228	Y
HCC1143SC_Splashmix_solvent_20241002_1.raw	PC 16:0_22:4	854	854	[M+HCOO]	1494202	Y
HCC1143SC_Splashmix_solvent_20241002_1.raw	PC 16:0_22:4	331	854	[M+HCOO]	50373	N
HCC1143SC_Splashmix_solvent_20241002_1.raw	PC 16:0_22:5	852	852	[M+HCOO]	445400	Y
HCC1143SC_Splashmix_solvent_20241002_1.raw	PC 16:0_22:5	329	852	[M+HCOO]	0	N
HCC1143SC_Splashmix_solvent_20241002_1.raw	PC 16:0_22:6	850	850	[M+HCOO]	430005	Y
HCC1143SC_Splashmix_solvent_20241002_1.raw	PC 16:0_22:6	327	850	[M+HCOO]	0	N
HCC1143SC_Splashmix_solvent_20241002_1.raw	PC 16:1_18:0	804	804	[M+HCOO]	1478099	Y
HCC1143SC_Splashmix_solvent_20241002_1.raw	PC 16:1_18:0	253	804	[M+HCOO]	13599	N
HCC1143SC_Splashmix_solvent_20241002_1.raw	PC 16:1_18:1	802	802	[M+HCOO]	35322	Y
HCC1143SC_Splashmix_solvent_20241002_1.raw	PC 16:1_18:1	281	802	[M+HCOO]	19676	N
HCC1143SC_Splashmix_solvent_20241002_1.raw	PC 16:1_18:2	800	800	[M+HCOO]	44142	Y
HCC1143SC_Splashmix_solvent_20241002_1.raw	PC 16:1_18:2	253	800	[M+HCOO]	0	N
HCC1143SC_Splashmix_solvent_20241002_1.raw	PC 16:1_18:3	798	798	[M+HCOO]	59783	Y
HCC1143SC_Splashmix_solvent_20241002_1.raw	PC 16:1_20:3	826	826	[M+HCOO]	557913	Y
HCC1143SC_Splashmix_solvent_20241002_1.raw	PC 16:1_20:3	253	826	[M+HCOO]	0	N
HCC1143SC_Splashmix_solvent_20241002_1.raw	PC 16:1_20:4	824	824	[M+HCOO]	263228	Y
HCC1143SC_Splashmix_solvent_20241002_1.raw	PC 16:1_22:6	848	848	[M+HCOO]	129329	Y
HCC1143SC_Splashmix_solvent_20241002_1.raw	PC 17:0_18:1	818	818	[M+HCOO]	380190	Y
HCC1143SC_Splashmix_solvent_20241002_1.raw	PC 17:0_20:4	840	840	[M+HCOO]	240991	Y
HCC1143SC_Splashmix_solvent_20241002_1.raw	PC 17:0_20:4	269	840	[M+HCOO]	0	N
HCC1143SC_Splashmix_solvent_20241002_1.raw	PC 17:1_18:2	814	814	[M+HCOO]	0	Y
HCC1143SC_Splashmix_solvent_20241002_1.raw	PC 17:1_18:2	279	814	[M+HCOO]	0	N
HCC1143SC_Splashmix_solvent_20241002_1.raw	PC 17:1_18:2	279	814	[M+HCOO]	0	N
HCC1143SC_Splashmix_solvent_20241002_1.raw	PC 18:0_18:1	832	832	[M+HCOO]	2081454	Y
HCC1143SC_Splashmix_solvent_20241002_1.raw	PC 18:0_18:1	281	832	[M+HCOO]	1619644	N
HCC1143SC_Splashmix_solvent_20241002_1.raw	PC 18:0_18:2	830	830	[M+HCOO]	2439901	Y
HCC1143SC_Splashmix_solvent_20241002_1.raw	PC 18:0_18:2	279	830	[M+HCOO]	0	N
HCC1143SC_Splashmix_solvent_20241002_1.raw	PC 18:0_18:3	828	828	[M+HCOO]	400302	Y
HCC1143SC_Splashmix_solvent_20241002_1.raw	PC 18:0_18:3	277	828	[M+HCOO]	0	N
HCC1143SC_Splashmix_solvent_20241002_1.raw	PC 18:0_20:3	856	856	[M+HCOO]	11826	Y
HCC1143SC_Splashmix_solvent_20241002_1.raw	PC 18:0_20:3	305	856	[M+HCOO]	49148	N
HCC1143SC_Splashmix_solvent_20241002_1.raw	PC 18:0_20:4	854	854	[M+HCOO]	1494202	Y
HCC1143SC_Splashmix_solvent_20241002_1.raw	PC 18:0_20:4	303	854	[M+HCOO]	188659	N
HCC1143SC_Splashmix_solvent_20241002_1.raw	PC 18:0_20:4	854	854	[M+HCOO]	1494202	Y
HCC1143SC_Splashmix_solvent_20241002_1.raw	PC 18:0_20:4	303	854	[M+HCOO]	188659	N
HCC1143SC_Splashmix_solvent_20241002_1.raw	PC 18:0_20:5	852	852	[M+HCOO]	445400	Y
HCC1143SC_Splashmix_solvent_20241002_1.raw	PC 18:0_20:5	301	852	[M+HCOO]	0	N
HCC1143SC_Splashmix_solvent_20241002_1.raw	PC 18:0_22:5	880	880	[M+HCOO]	444230	Y
HCC1143SC_Splashmix_solvent_20241002_1.raw	PC 18:0_22:5	329	880	[M+HCOO]	0	N
HCC1143SC_Splashmix_solvent_20241002_1.raw	PC 18:0_22:6	878	878	[M+HCOO]	1059165	Y
HCC1143SC_Splashmix_solvent_20241002_1.raw	PC 18:0_22:6	327	878	[M+HCOO]	0	N
HCC1143SC_Splashmix_solvent_20241002_1.raw	PC 18:1_18:1	830	830	[M+HCOO]	2439901	Y
HCC1143SC_Splashmix_solvent_20241002_1.raw	PC 18:1_18:1	281	830	[M+HCOO]	0	N
HCC1143SC_Splashmix_solvent_20241002_1.raw	PC 18:1_18:2	828	828	[M+HCOO]	400302	Y
HCC1143SC_Splashmix_solvent_20241002_1.raw	PC 18:1_18:2	279	828	[M+HCOO]	0	N
HCC1143SC_Splashmix_solvent_20241002_1.raw	PC 18:1_18:3	826	826	[M+HCOO]	557913	Y
HCC1143SC_Splashmix_solvent_20241002_1.raw	PC 18:1_18:3	277	826	[M+HCOO]	0	N
HCC1143SC_Splashmix_solvent_20241002_1.raw	PC 18:1_20:2	856	856	[M+HCOO]	1096690	Y
HCC1143SC_Splashmix_solvent_20241002_1.raw	PC 18:1_20:2	307	856	[M+HCOO]	0	N
HCC1143SC_Splashmix_solvent_20241002_1.raw	PC 18:1_20:3	854	854	[M+HCOO]	63857	Y
HCC1143SC_Splashmix_solvent_20241002_1.raw	PC 18:1_20:3	305	854	[M+HCOO]	6173	N
HCC1143SC_Splashmix_solvent_20241002_1.raw	PC 18:1_20:4	852	852	[M+HCOO]	445400	Y
HCC1143SC_Splashmix_solvent_20241002_1.raw	PC 18:1_20:4	303	852	[M+HCOO]	0	N
HCC1143SC_Splashmix_solvent_20241002_1.raw	PC 18:1_20:5	850	850	[M+HCOO]	430005	Y
HCC1143SC_Splashmix_solvent_20241002_1.raw	PC 18:1_20:5	301	850	[M+HCOO]	0	N
HCC1143SC_Splashmix_solvent_20241002_1.raw	PC 18:1_22:4	880	880	[M+HCOO]	444230	Y
HCC1143SC_Splashmix_solvent_20241002_1.raw	PC 18:1_22:4	331	880	[M+HCOO]	0	N
HCC1143SC_Splashmix_solvent_20241002_1.raw	PC 18:1_22:5	878	878	[M+HCOO]	1059165	Y
HCC1143SC_Splashmix_solvent_20241002_1.raw	PC 18:1_22:5	329	878	[M+HCOO]	0	N
HCC1143SC_Splashmix_solvent_20241002_1.raw	PC 18:1_22:6	876	876	[M+HCOO]	0	Y
HCC1143SC_Splashmix_solvent_20241002_1.raw	PC 18:2_18:2	826	826	[M+HCOO]	557913	Y
HCC1143SC_Splashmix_solvent_20241002_1.raw	PC 18:2_18:2	279	826	[M+HCOO]	0	N
HCC1143SC_Splashmix_solvent_20241002_1.raw	PC 18:2_20:1	856	856	[M+HCOO]	1096690	Y
HCC1143SC_Splashmix_solvent_20241002_1.raw	PC 18:2_20:1	309	856	[M+HCOO]	0	N
HCC1143SC_Splashmix_solvent_20241002_1.raw	PC 18:2_20:2	854	854	[M+HCOO]	2798385	Y
HCC1143SC_Splashmix_solvent_20241002_1.raw	PC 18:2_20:2	307	854	[M+HCOO]	0	N
HCC1143SC_Splashmix_solvent_20241002_1.raw	PC 18:2_20:3	852	852	[M+HCOO]	445400	Y
HCC1143SC_Splashmix_solvent_20241002_1.raw	PC 18:2_20:3	305	852	[M+HCOO]	0	N
HCC1143SC_Splashmix_solvent_20241002_1.raw	PC 18:2_20:4	850	850	[M+HCOO]	430005	Y
HCC1143SC_Splashmix_solvent_20241002_1.raw	PC 18:2_20:4	303	850	[M+HCOO]	0	N
HCC1143SC_Splashmix_solvent_20241002_1.raw	PC 18:2_20:5	848	848	[M+HCOO]	129329	Y
HCC1143SC_Splashmix_solvent_20241002_1.raw	PC 18:2_22:4	878	878	[M+HCOO]	1059165	Y
HCC1143SC_Splashmix_solvent_20241002_1.raw	PC 18:2_22:4	331	878	[M+HCOO]	0	N
HCC1143SC_Splashmix_solvent_20241002_1.raw	PC 18:3_22:6	872	872	[M+HCOO]	44064	Y
HCC1143SC_Splashmix_solvent_20241002_1.raw	PC 18:3_22:6	327	872	[M+HCOO]	0	N
HCC1143SC_Splashmix_solvent_20241002_1.raw	PC 20:1_20:4	880	880	[M+HCOO]	444230	Y
HCC1143SC_Splashmix_solvent_20241002_1.raw	PC 20:1_20:4	303	880	[M+HCOO]	0	N
HCC1143SC_Splashmix_solvent_20241002_1.raw	PC 20:2_20:4	878	878	[M+HCOO]	1059165	Y
HCC1143SC_Splashmix_solvent_20241002_1.raw	PC 20:2_20:4	303	878	[M+HCOO]	0	N
HCC1143SC_Splashmix_solvent_20241002_1.raw	PC 20:3_20:4	876	876	[M+HCOO]	0	Y
HCC1143SC_Splashmix_solvent_20241002_1.raw	PC 20:3_22:6	900	900	[M+HCOO]	175329	Y
HCC1143SC_Splashmix_solvent_20241002_1.raw	PC 20:4_20:4	874	874	[M+HCOO]	16619	Y
HCC1143SC_Splashmix_solvent_20241002_1.raw	PC 20:4_20:4	303	874	[M+HCOO]	0	N
HCC1143SC_Splashmix_solvent_20241002_1.raw	PC 20:4_20:5	872	872	[M+HCOO]	44064	Y
HCC1143SC_Splashmix_solvent_20241002_1.raw	PC 20:4_20:5	303	872	[M+HCOO]	0	N
HCC1143SC_Splashmix_solvent_20241002_1.raw	PC 20:4_22:4	902	902	[M+HCOO]	0	Y
HCC1143SC_Splashmix_solvent_20241002_1.raw	PE 14:0_20:4	710	710	[M-H]	7678094	Y
HCC1143SC_Splashmix_solvent_20241002_1.raw	PE 14:0_20:4	303	710	[M-H]	0	N
HCC1143SC_Splashmix_solvent_20241002_1.raw	PE 16:0_20:0	746	746	[M-H]	218733	Y
HCC1143SC_Splashmix_solvent_20241002_1.raw	PE 16:0_20:0	311	746	[M-H]	0	N
HCC1143SC_Splashmix_solvent_20241002_1.raw	PE 16:0_20:1	744	744	[M-H]	3906106	Y
HCC1143SC_Splashmix_solvent_20241002_1.raw	PE 16:0_20:1	309	744	[M-H]	0	N
HCC1143SC_Splashmix_solvent_20241002_1.raw	PE 16:0_22:6	762	762	[M-H]	208560	Y
HCC1143SC_Splashmix_solvent_20241002_1.raw	PE 16:0_22:6	327	762	[M-H]	0	N
HCC1143SC_Splashmix_solvent_20241002_1.raw	PE 17:0_18:0	732	732	[M-H]	1148922	Y
HCC1143SC_Splashmix_solvent_20241002_1.raw	PE 17:0_18:0	269	732	[M-H]	0	N
HCC1143SC_Splashmix_solvent_20241002_1.raw	PE 17:0_18:1	730	730	[M-H]	119810	Y
HCC1143SC_Splashmix_solvent_20241002_1.raw	PE 17:0_18:1	269	730	[M-H]	0	N
HCC1143SC_Splashmix_solvent_20241002_1.raw	PE 17:0_20:3	754	754	[M-H]	413922	Y
HCC1143SC_Splashmix_solvent_20241002_1.raw	PE 17:0_20:4	752	752	[M-H]	52991	Y
HCC1143SC_Splashmix_solvent_20241002_1.raw	PE 17:0_20:4	269	752	[M-H]	0	N
HCC1143SC_Splashmix_solvent_20241002_1.raw	PE 17:0_22:4	780	780	[M-H]	771139	Y
HCC1143SC_Splashmix_solvent_20241002_1.raw	PE 17:0_22:5	778	778	[M-H]	167603	Y
HCC1143SC_Splashmix_solvent_20241002_1.raw	PE 18:0_18:0	746	746	[M-H]	683423	Y
HCC1143SC_Splashmix_solvent_20241002_1.raw	PE 18:0_18:0	283	746	[M-H]	77072	N
HCC1143SC_Splashmix_solvent_20241002_1.raw	PE 18:0_18:1	744	744	[M-H]	10545307	Y
HCC1143SC_Splashmix_solvent_20241002_1.raw	PE 18:0_18:1	281	744	[M-H]	4609547	N
HCC1143SC_Splashmix_solvent_20241002_1.raw	PE 18:0_20:1	772	772	[M-H]	2287922	Y
HCC1143SC_Splashmix_solvent_20241002_1.raw	PE 18:0_20:1	309	772	[M-H]	14453	N
HCC1143SC_Splashmix_solvent_20241002_1.raw	PE 18:0_20:3	768	768	[M-H]	349910	Y
HCC1143SC_Splashmix_solvent_20241002_1.raw	PE 18:0_20:3	305	768	[M-H]	0	N
HCC1143SC_Splashmix_solvent_20241002_1.raw	PE 18:0_22:4	794	794	[M-H]	804440	Y
HCC1143SC_Splashmix_solvent_20241002_1.raw	PE 18:0_22:4	331	794	[M-H]	0	N
HCC1143SC_Splashmix_solvent_20241002_1.raw	PE 18:0_22:6	790	790	[M-H]	211117	Y
HCC1143SC_Splashmix_solvent_20241002_1.raw	PE 18:0_22:6	327	790	[M-H]	0	N
HCC1143SC_Splashmix_solvent_20241002_1.raw	PE 18:1_20:0	772	772	[M-H]	439835	Y
HCC1143SC_Splashmix_solvent_20241002_1.raw	PE 18:1_20:0	311	772	[M-H]	0	N
HCC1143SC_Splashmix_solvent_20241002_1.raw	PE 18:1_20:2	768	768	[M-H]	349910	Y
HCC1143SC_Splashmix_solvent_20241002_1.raw	PE 18:1_20:2	307	768	[M-H]	0	N
HCC1143SC_Splashmix_solvent_20241002_1.raw	PE 18:1_20:5	762	762	[M-H]	208560	Y
HCC1143SC_Splashmix_solvent_20241002_1.raw	PE 18:1_20:5	301	762	[M-H]	0	N
HCC1143SC_Splashmix_solvent_20241002_1.raw	PE 18:1_22:5	790	790	[M-H]	211117	Y
HCC1143SC_Splashmix_solvent_20241002_1.raw	PE 18:1_22:5	329	790	[M-H]	0	N
HCC1143SC_Splashmix_solvent_20241002_1.raw	PE 18:2_20:1	768	768	[M-H]	349910	Y
HCC1143SC_Splashmix_solvent_20241002_1.raw	PE 18:2_20:1	309	768	[M-H]	0	N
HCC1143SC_Splashmix_solvent_20241002_1.raw	PE 18:2_20:4	762	762	[M-H]	208560	Y
HCC1143SC_Splashmix_solvent_20241002_1.raw	PE 18:2_20:4	303	762	[M-H]	0	N
HCC1143SC_Splashmix_solvent_20241002_1.raw	PE 18:2_22:4	790	790	[M-H]	211117	Y
HCC1143SC_Splashmix_solvent_20241002_1.raw	PE 18:2_22:4	331	790	[M-H]	0	N
HCC1143SC_Splashmix_solvent_20241002_1.raw	PE 18:3_22:6	784	784	[M-H]	387964	Y
HCC1143SC_Splashmix_solvent_20241002_1.raw	PE 19:0_20:3	782	782	[M-H]	1301	Y
HCC1143SC_Splashmix_solvent_20241002_1.raw	PE 19:0_20:3	297	782	[M-H]	0	N
HCC1143SC_Splashmix_solvent_20241002_1.raw	PE 19:0_20:4	780	780	[M-H]	771139	Y
HCC1143SC_Splashmix_solvent_20241002_1.raw	PE 19:0_22:6	804	804	[M-H]	856673	Y
HCC1143SC_Splashmix_solvent_20241002_1.raw	PE 20:0_20:4	794	794	[M-H]	1744032	Y
HCC1143SC_Splashmix_solvent_20241002_1.raw	PE 20:0_20:4	303	794	[M-H]	14769	N
HCC1143SC_Splashmix_solvent_20241002_1.raw	PE 20:1_20:3	794	794	[M-H]	804440	Y
HCC1143SC_Splashmix_solvent_20241002_1.raw	PE 20:1_20:3	305	794	[M-H]	0	N
HCC1143SC_Splashmix_solvent_20241002_1.raw	PE 20:1_20:5	790	790	[M-H]	211117	Y
HCC1143SC_Splashmix_solvent_20241002_1.raw	PE 20:1_20:5	331	790	[M-H]	0	N
HCC1143SC_Splashmix_solvent_20241002_1.raw	PE 20:1_22:6	816	816	[M-H]	577168	Y
HCC1143SC_Splashmix_solvent_20241002_1.raw	PE 20:2_20:4	790	790	[M-H]	211117	Y
HCC1143SC_Splashmix_solvent_20241002_1.raw	PE 20:2_20:4	303	790	[M-H]	0	N
HCC1143SC_Splashmix_solvent_20241002_1.raw	PE 20:2_22:5	816	816	[M-H]	577168	Y
HCC1143SC_Splashmix_solvent_20241002_1.raw	PE 20:3_20:3	790	790	[M-H]	211117	Y
HCC1143SC_Splashmix_solvent_20241002_1.raw	PE 20:3_20:3	305	790	[M-H]	0	N
HCC1143SC_Splashmix_solvent_20241002_1.raw	PE 20:4_22:6	838	838	[M-H]	408782	Y
HCC1143SC_Splashmix_solvent_20241002_1.raw	PE 22:1_22:6	844	844	[M-H]	39010	Y
HCC1143SC_Splashmix_solvent_20241002_1.raw	PE 22:1_22:6	327	844	[M-H]	0	N
HCC1143SC_Splashmix_solvent_20241002_1.raw	PE 22:4_22:6	838	838	[M-H]	408782	Y
HCC1143SC_Splashmix_solvent_20241002_1.raw	PE O-16:0/18:0	704	704	[M-H]	20524	Y
HCC1143SC_Splashmix_solvent_20241002_1.raw	PE O-16:0/18:0	283	704	[M-H]	0	N
HCC1143SC_Splashmix_solvent_20241002_1.raw	PE O-18:0/16:0	704	704	[M-H]	20524	Y
HCC1143SC_Splashmix_solvent_20241002_1.raw	PE O-18:0/16:0	255	704	[M-H]	0	N
HCC1143SC_Splashmix_solvent_20241002_1.raw	PE O-18:0/20:3	754	754	[M-H]	177715	Y
HCC1143SC_Splashmix_solvent_20241002_1.raw	PE O-18:0/20:3	305	754	[M-H]	0	N
HCC1143SC_Splashmix_solvent_20241002_1.raw	PE O-18:0/22:6	776	776	[M-H]	589204	Y
HCC1143SC_Splashmix_solvent_20241002_1.raw	PE O-18:0/22:6	327	776	[M-H]	0	N
HCC1143SC_Splashmix_solvent_20241002_1.raw	PG 15:0_16:1	737	737	[M+HCOO]	33313034	Y
HCC1143SC_Splashmix_solvent_20241002_1.raw	PG 15:0_16:1	253	737	[M+HCOO]	0	N
HCC1143SC_Splashmix_solvent_20241002_1.raw	PG 16:0_18:0	749	749	[M-H]	29216	Y
HCC1143SC_Splashmix_solvent_20241002_1.raw	PG 16:0_18:0	283	749	[M-H]	0	N
HCC1143SC_Splashmix_solvent_20241002_1.raw	PG 16:0_18:1	747	747	[M-H]	85699	Y
HCC1143SC_Splashmix_solvent_20241002_1.raw	PG 16:0_18:1	281	747	[M-H]	0	N
HCC1143SC_Splashmix_solvent_20241002_1.raw	PG 16:1_18:0	747	747	[M-H]	85699	Y
HCC1143SC_Splashmix_solvent_20241002_1.raw	PG 16:1_18:0	253	747	[M-H]	0	N
HCC1143SC_Splashmix_solvent_20241002_1.raw	PG 16:1_22:6	791	791	[M-H]	1016936	Y
HCC1143SC_Splashmix_solvent_20241002_1.raw	PG 16:1_22:6	327	791	[M-H]	0	N
HCC1143SC_Splashmix_solvent_20241002_1.raw	PG 17:0_17:0	749	749	[M-H]	29216	Y
HCC1143SC_Splashmix_solvent_20241002_1.raw	PG 17:0_17:0	269	749	[M-H]	0	N
HCC1143SC_Splashmix_solvent_20241002_1.raw	PG 18:2_20:6	789	789	[M-H]	1206806	Y
HCC1143SC_Splashmix_solvent_20241002_1.raw	PG 18:2_20:6	279	789	[M-H]	0	N
HCC1143SC_Splashmix_solvent_20241002_2.raw	15:0-18:1-d7-PC	797	797	[M7D+HCOO]	254316960	Y
HCC1143SC_Splashmix_solvent_20241002_2.raw	15:0-18:1-d7-PC	288	797	[M7D+HCOO]	49469172	N
HCC1143SC_Splashmix_solvent_20241002_2.raw	15:0-18:1-d7-PE	709	709	[M7D-H]	9478697	Y
HCC1143SC_Splashmix_solvent_20241002_2.raw	15:0-18:1-d7-PE	288	709	[M7D-H]	9968387	N
HCC1143SC_Splashmix_solvent_20241002_2.raw	PC15:0	750	750	[M+HCOO]	64588280	Y
HCC1143SC_Splashmix_solvent_20241002_2.raw	PC15:0	241	750	[M+HCOO]	25128814	N
HCC1143SC_Splashmix_solvent_20241002_2.raw	PC 14:0_18:1	776	776	[M+HCOO]	0	Y
HCC1143SC_Splashmix_solvent_20241002_2.raw	PC 14:0_18:1	281	776	[M+HCOO]	0	N
HCC1143SC_Splashmix_solvent_20241002_2.raw	PC 14:0_20:4	798	798	[M+HCOO]	0	Y
HCC1143SC_Splashmix_solvent_20241002_2.raw	PC 14:0_20:4	303	798	[M+HCOO]	0	N
HCC1143SC_Splashmix_solvent_20241002_2.raw	PC 15:0_18:1	790	790	[M+HCOO]	371749	Y
HCC1143SC_Splashmix_solvent_20241002_2.raw	PC 15:0_18:1	792	790	[M+HCOO]	221553	N
HCC1143SC_Splashmix_solvent_20241002_2.raw	PC 15:0_18:1	241	790	[M+HCOO]	0	N
HCC1143SC_Splashmix_solvent_20241002_2.raw	PC 15:0_22:6	836	836	[M+HCOO]	4056396	Y
HCC1143SC_Splashmix_solvent_20241002_2.raw	PC 16:0_16:0	778	778	[M+HCOO]	1335995	Y
HCC1143SC_Splashmix_solvent_20241002_2.raw	PC 16:0_16:0	255	778	[M+HCOO]	0	N
HCC1143SC_Splashmix_solvent_20241002_2.raw	PC 16:0_17:0	792	792	[M+HCOO]	181044	Y
HCC1143SC_Splashmix_solvent_20241002_2.raw	PC 16:0_18:1	804	804	[M+HCOO]	3174313	Y
HCC1143SC_Splashmix_solvent_20241002_2.raw	PC 16:0_18:1	281	804	[M+HCOO]	2160103	N
HCC1143SC_Splashmix_solvent_20241002_2.raw	PC 16:0_18:2	802	802	[M+HCOO]	45076	Y
HCC1143SC_Splashmix_solvent_20241002_2.raw	PC 16:0_18:2	279	802	[M+HCOO]	17274	N
HCC1143SC_Splashmix_solvent_20241002_2.raw	PC 16:0_18:3	800	800	[M+HCOO]	682950	Y
HCC1143SC_Splashmix_solvent_20241002_2.raw	PC 16:0_18:3	277	800	[M+HCOO]	0	N
HCC1143SC_Splashmix_solvent_20241002_2.raw	PC 16:0_20:1	832	832	[M+HCOO]	4573233	Y
HCC1143SC_Splashmix_solvent_20241002_2.raw	PC 16:0_20:1	309	832	[M+HCOO]	0	N
HCC1143SC_Splashmix_solvent_20241002_2.raw	PC 16:0_20:2	830	830	[M+HCOO]	1511635	Y
HCC1143SC_Splashmix_solvent_20241002_2.raw	PC 16:0_20:2	307	830	[M+HCOO]	0	N
HCC1143SC_Splashmix_solvent_20241002_2.raw	PC 16:0_20:3	828	828	[M+HCOO]	317015	Y
HCC1143SC_Splashmix_solvent_20241002_2.raw	PC 16:0_20:3	305	828	[M+HCOO]	0	N
HCC1143SC_Splashmix_solvent_20241002_2.raw	PC 16:0_20:4	826	826	[M+HCOO]	367485	Y
HCC1143SC_Splashmix_solvent_20241002_2.raw	PC 16:0_20:4	303	826	[M+HCOO]	0	N
HCC1143SC_Splashmix_solvent_20241002_2.raw	PC 16:0_20:5	824	824	[M+HCOO]	52378	Y
HCC1143SC_Splashmix_solvent_20241002_2.raw	PC 16:0_22:4	854	854	[M+HCOO]	54007	Y
HCC1143SC_Splashmix_solvent_20241002_2.raw	PC 16:0_22:4	331	854	[M+HCOO]	11766	N
HCC1143SC_Splashmix_solvent_20241002_2.raw	PC 16:0_22:5	852	852	[M+HCOO]	1368202	Y
HCC1143SC_Splashmix_solvent_20241002_2.raw	PC 16:0_22:5	329	852	[M+HCOO]	0	N
HCC1143SC_Splashmix_solvent_20241002_2.raw	PC 16:0_22:6	850	850	[M+HCOO]	406476	Y
HCC1143SC_Splashmix_solvent_20241002_2.raw	PC 16:0_22:6	327	850	[M+HCOO]	0	N
HCC1143SC_Splashmix_solvent_20241002_2.raw	PC 16:1_18:0	804	804	[M+HCOO]	6300282	Y
HCC1143SC_Splashmix_solvent_20241002_2.raw	PC 16:1_18:0	253	804	[M+HCOO]	0	N
HCC1143SC_Splashmix_solvent_20241002_2.raw	PC 16:1_18:1	802	802	[M+HCOO]	0	Y
HCC1143SC_Splashmix_solvent_20241002_2.raw	PC 16:1_18:1	281	802	[M+HCOO]	4250	N
HCC1143SC_Splashmix_solvent_20241002_2.raw	PC 16:1_18:2	800	800	[M+HCOO]	682950	Y
HCC1143SC_Splashmix_solvent_20241002_2.raw	PC 16:1_18:2	253	800	[M+HCOO]	0	N
HCC1143SC_Splashmix_solvent_20241002_2.raw	PC 16:1_18:3	798	798	[M+HCOO]	0	Y
HCC1143SC_Splashmix_solvent_20241002_2.raw	PC 16:1_18:3	277	798	[M+HCOO]	0	N
HCC1143SC_Splashmix_solvent_20241002_2.raw	PC 16:1_20:3	826	826	[M+HCOO]	367485	Y
HCC1143SC_Splashmix_solvent_20241002_2.raw	PC 16:1_20:3	253	826	[M+HCOO]	0	N
HCC1143SC_Splashmix_solvent_20241002_2.raw	PC 16:1_20:4	824	824	[M+HCOO]	52378	Y
HCC1143SC_Splashmix_solvent_20241002_2.raw	PC 16:1_22:6	848	848	[M+HCOO]	201566	Y
HCC1143SC_Splashmix_solvent_20241002_2.raw	PC 17:0_18:1	818	818	[M+HCOO]	240415	Y
HCC1143SC_Splashmix_solvent_20241002_2.raw	PC 17:0_18:1	269	818	[M+HCOO]	0	N
HCC1143SC_Splashmix_solvent_20241002_2.raw	PC 17:0_20:4	840	840	[M+HCOO]	11434774	Y
HCC1143SC_Splashmix_solvent_20241002_2.raw	PC 17:0_20:4	269	840	[M+HCOO]	0	N
HCC1143SC_Splashmix_solvent_20241002_2.raw	PC 17:1_18:2	814	814	[M+HCOO]	0	Y
HCC1143SC_Splashmix_solvent_20241002_2.raw	PC 17:1_18:2	279	814	[M+HCOO]	0	N
HCC1143SC_Splashmix_solvent_20241002_2.raw	PC 17:1_18:2	279	814	[M+HCOO]	0	N
HCC1143SC_Splashmix_solvent_20241002_2.raw	PC 18:0_18:1	832	832	[M+HCOO]	1180644	Y
HCC1143SC_Splashmix_solvent_20241002_2.raw	PC 18:0_18:1	281	832	[M+HCOO]	1226125	N
HCC1143SC_Splashmix_solvent_20241002_2.raw	PC 18:0_18:2	830	830	[M+HCOO]	2592044	Y
HCC1143SC_Splashmix_solvent_20241002_2.raw	PC 18:0_18:2	279	830	[M+HCOO]	120565	N
HCC1143SC_Splashmix_solvent_20241002_2.raw	PC 18:0_18:3	828	828	[M+HCOO]	317015	Y
HCC1143SC_Splashmix_solvent_20241002_2.raw	PC 18:0_18:3	277	828	[M+HCOO]	0	N
HCC1143SC_Splashmix_solvent_20241002_2.raw	PC 18:0_20:3	856	856	[M+HCOO]	1441688	Y
HCC1143SC_Splashmix_solvent_20241002_2.raw	PC 18:0_20:3	305	856	[M+HCOO]	0	N
HCC1143SC_Splashmix_solvent_20241002_2.raw	PC 18:0_20:4	854	854	[M+HCOO]	54007	Y
HCC1143SC_Splashmix_solvent_20241002_2.raw	PC 18:0_20:4	303	854	[M+HCOO]	67193	N
HCC1143SC_Splashmix_solvent_20241002_2.raw	PC 18:0_20:4	854	854	[M+HCOO]	54007	Y
HCC1143SC_Splashmix_solvent_20241002_2.raw	PC 18:0_20:4	303	854	[M+HCOO]	67193	N
HCC1143SC_Splashmix_solvent_20241002_2.raw	PC 18:0_20:5	852	852	[M+HCOO]	1368202	Y
HCC1143SC_Splashmix_solvent_20241002_2.raw	PC 18:0_20:5	301	852	[M+HCOO]	0	N
HCC1143SC_Splashmix_solvent_20241002_2.raw	PC 18:0_22:5	880	880	[M+HCOO]	702862	Y
HCC1143SC_Splashmix_solvent_20241002_2.raw	PC 18:0_22:5	329	880	[M+HCOO]	0	N
HCC1143SC_Splashmix_solvent_20241002_2.raw	PC 18:0_22:6	878	878	[M+HCOO]	921679	Y
HCC1143SC_Splashmix_solvent_20241002_2.raw	PC 18:1_18:1	830	830	[M+HCOO]	2592044	Y
HCC1143SC_Splashmix_solvent_20241002_2.raw	PC 18:1_18:1	281	830	[M+HCOO]	221262	N
HCC1143SC_Splashmix_solvent_20241002_2.raw	PC 18:1_18:2	828	828	[M+HCOO]	317015	Y
HCC1143SC_Splashmix_solvent_20241002_2.raw	PC 18:1_18:2	279	828	[M+HCOO]	0	N
HCC1143SC_Splashmix_solvent_20241002_2.raw	PC 18:1_18:3	826	826	[M+HCOO]	367485	Y
HCC1143SC_Splashmix_solvent_20241002_2.raw	PC 18:1_18:3	277	826	[M+HCOO]	0	N
HCC1143SC_Splashmix_solvent_20241002_2.raw	PC 18:1_20:2	856	856	[M+HCOO]	1441688	Y
HCC1143SC_Splashmix_solvent_20241002_2.raw	PC 18:1_20:2	307	856	[M+HCOO]	0	N
HCC1143SC_Splashmix_solvent_20241002_2.raw	PC 18:1_20:3	854	854	[M+HCOO]	54007	Y
HCC1143SC_Splashmix_solvent_20241002_2.raw	PC 18:1_20:3	305	854	[M+HCOO]	10017	N
HCC1143SC_Splashmix_solvent_20241002_2.raw	PC 18:1_20:4	852	852	[M+HCOO]	1368202	Y
HCC1143SC_Splashmix_solvent_20241002_2.raw	PC 18:1_20:4	303	852	[M+HCOO]	0	N
HCC1143SC_Splashmix_solvent_20241002_2.raw	PC 18:1_20:5	850	850	[M+HCOO]	406476	Y
HCC1143SC_Splashmix_solvent_20241002_2.raw	PC 18:1_20:5	301	850	[M+HCOO]	0	N
HCC1143SC_Splashmix_solvent_20241002_2.raw	PC 18:1_22:4	880	880	[M+HCOO]	702862	Y
HCC1143SC_Splashmix_solvent_20241002_2.raw	PC 18:1_22:4	331	880	[M+HCOO]	0	N
HCC1143SC_Splashmix_solvent_20241002_2.raw	PC 18:1_22:5	878	878	[M+HCOO]	921679	Y
HCC1143SC_Splashmix_solvent_20241002_2.raw	PC 18:1_22:6	876	876	[M+HCOO]	109878	Y
HCC1143SC_Splashmix_solvent_20241002_2.raw	PC 18:2_18:2	826	826	[M+HCOO]	367485	Y
HCC1143SC_Splashmix_solvent_20241002_2.raw	PC 18:2_18:2	279	826	[M+HCOO]	0	N
HCC1143SC_Splashmix_solvent_20241002_2.raw	PC 18:2_20:1	856	856	[M+HCOO]	1441688	Y
HCC1143SC_Splashmix_solvent_20241002_2.raw	PC 18:2_20:1	309	856	[M+HCOO]	0	N
HCC1143SC_Splashmix_solvent_20241002_2.raw	PC 18:2_20:2	854	854	[M+HCOO]	148845	Y
HCC1143SC_Splashmix_solvent_20241002_2.raw	PC 18:2_20:2	307	854	[M+HCOO]	0	N
HCC1143SC_Splashmix_solvent_20241002_2.raw	PC 18:2_20:3	852	852	[M+HCOO]	1368202	Y
HCC1143SC_Splashmix_solvent_20241002_2.raw	PC 18:2_20:3	305	852	[M+HCOO]	0	N
HCC1143SC_Splashmix_solvent_20241002_2.raw	PC 18:2_20:4	850	850	[M+HCOO]	406476	Y
HCC1143SC_Splashmix_solvent_20241002_2.raw	PC 18:2_20:4	303	850	[M+HCOO]	0	N
HCC1143SC_Splashmix_solvent_20241002_2.raw	PC 18:2_20:5	848	848	[M+HCOO]	201566	Y
HCC1143SC_Splashmix_solvent_20241002_2.raw	PC 18:2_22:4	878	878	[M+HCOO]	921679	Y
HCC1143SC_Splashmix_solvent_20241002_2.raw	PC 18:3_22:6	872	872	[M+HCOO]	0	Y
HCC1143SC_Splashmix_solvent_20241002_2.raw	PC 18:3_22:6	327	872	[M+HCOO]	0	N
HCC1143SC_Splashmix_solvent_20241002_2.raw	PC 20:1_20:4	880	880	[M+HCOO]	702862	Y
HCC1143SC_Splashmix_solvent_20241002_2.raw	PC 20:1_20:4	303	880	[M+HCOO]	0	N
HCC1143SC_Splashmix_solvent_20241002_2.raw	PC 20:2_20:4	878	878	[M+HCOO]	921679	Y
HCC1143SC_Splashmix_solvent_20241002_2.raw	PC 20:3_20:4	876	876	[M+HCOO]	109878	Y
HCC1143SC_Splashmix_solvent_20241002_2.raw	PC 20:3_22:6	900	900	[M+HCOO]	0	Y
HCC1143SC_Splashmix_solvent_20241002_2.raw	PC 20:4_20:4	874	874	[M+HCOO]	0	Y
HCC1143SC_Splashmix_solvent_20241002_2.raw	PC 20:4_20:4	303	874	[M+HCOO]	0	N
HCC1143SC_Splashmix_solvent_20241002_2.raw	PC 20:4_20:5	872	872	[M+HCOO]	0	Y
HCC1143SC_Splashmix_solvent_20241002_2.raw	PC 20:4_20:5	303	872	[M+HCOO]	0	N
HCC1143SC_Splashmix_solvent_20241002_2.raw	PC 20:4_22:4	902	902	[M+HCOO]	0	Y
HCC1143SC_Splashmix_solvent_20241002_2.raw	PE 14:0_20:4	710	710	[M-H]	22591364	Y
HCC1143SC_Splashmix_solvent_20241002_2.raw	PE 14:0_20:4	303	710	[M-H]	0	N
HCC1143SC_Splashmix_solvent_20241002_2.raw	PE 16:0_20:0	746	746	[M-H]	1315942	Y
HCC1143SC_Splashmix_solvent_20241002_2.raw	PE 16:0_20:0	311	746	[M-H]	148642	N
HCC1143SC_Splashmix_solvent_20241002_2.raw	PE 16:0_20:1	744	744	[M-H]	4519025	Y
HCC1143SC_Splashmix_solvent_20241002_2.raw	PE 16:0_20:1	309	744	[M-H]	0	N
HCC1143SC_Splashmix_solvent_20241002_2.raw	PE 16:0_22:6	762	762	[M-H]	0	Y
HCC1143SC_Splashmix_solvent_20241002_2.raw	PE 16:0_22:6	327	762	[M-H]	0	N
HCC1143SC_Splashmix_solvent_20241002_2.raw	PE 17:0_18:0	732	732	[M-H]	4502175	Y
HCC1143SC_Splashmix_solvent_20241002_2.raw	PE 17:0_18:0	269	732	[M-H]	9066	N
HCC1143SC_Splashmix_solvent_20241002_2.raw	PE 17:0_18:1	730	730	[M-H]	0	Y
HCC1143SC_Splashmix_solvent_20241002_2.raw	PE 17:0_18:1	269	730	[M-H]	0	N
HCC1143SC_Splashmix_solvent_20241002_2.raw	PE 17:0_20:3	754	754	[M-H]	808884	Y
HCC1143SC_Splashmix_solvent_20241002_2.raw	PE 17:0_20:4	752	752	[M-H]	2217103	Y
HCC1143SC_Splashmix_solvent_20241002_2.raw	PE 17:0_20:4	269	752	[M-H]	0	N
HCC1143SC_Splashmix_solvent_20241002_2.raw	PE 17:0_22:4	780	780	[M-H]	0	Y
HCC1143SC_Splashmix_solvent_20241002_2.raw	PE 17:0_22:4	269	780	[M-H]	0	N
HCC1143SC_Splashmix_solvent_20241002_2.raw	PE 17:0_22:5	778	778	[M-H]	21765	Y
HCC1143SC_Splashmix_solvent_20241002_2.raw	PE 18:0_18:0	746	746	[M-H]	1333937	Y
HCC1143SC_Splashmix_solvent_20241002_2.raw	PE 18:0_18:0	283	746	[M-H]	0	N
HCC1143SC_Splashmix_solvent_20241002_2.raw	PE 18:0_18:1	744	744	[M-H]	1157308	Y
HCC1143SC_Splashmix_solvent_20241002_2.raw	PE 18:0_18:1	281	744	[M-H]	2421819	N
HCC1143SC_Splashmix_solvent_20241002_2.raw	PE 18:0_20:1	772	772	[M-H]	1743259	Y
HCC1143SC_Splashmix_solvent_20241002_2.raw	PE 18:0_20:1	309	772	[M-H]	0	N
HCC1143SC_Splashmix_solvent_20241002_2.raw	PE 18:0_20:3	768	768	[M-H]	374905	Y
HCC1143SC_Splashmix_solvent_20241002_2.raw	PE 18:0_20:3	305	768	[M-H]	0	N
HCC1143SC_Splashmix_solvent_20241002_2.raw	PE 18:0_22:4	794	794	[M-H]	200927	Y
HCC1143SC_Splashmix_solvent_20241002_2.raw	PE 18:0_22:4	331	794	[M-H]	0	N
HCC1143SC_Splashmix_solvent_20241002_2.raw	PE 18:0_22:6	790	790	[M-H]	936047	Y
HCC1143SC_Splashmix_solvent_20241002_2.raw	PE 18:0_22:6	327	790	[M-H]	25096	N
HCC1143SC_Splashmix_solvent_20241002_2.raw	PE 18:1_20:0	772	772	[M-H]	1743259	Y
HCC1143SC_Splashmix_solvent_20241002_2.raw	PE 18:1_20:0	311	772	[M-H]	0	N
HCC1143SC_Splashmix_solvent_20241002_2.raw	PE 18:1_20:2	768	768	[M-H]	374905	Y
HCC1143SC_Splashmix_solvent_20241002_2.raw	PE 18:1_20:2	307	768	[M-H]	0	N
HCC1143SC_Splashmix_solvent_20241002_2.raw	PE 18:1_20:5	762	762	[M-H]	0	Y
HCC1143SC_Splashmix_solvent_20241002_2.raw	PE 18:1_20:5	301	762	[M-H]	0	N
HCC1143SC_Splashmix_solvent_20241002_2.raw	PE 18:1_22:5	790	790	[M-H]	82360	Y
HCC1143SC_Splashmix_solvent_20241002_2.raw	PE 18:1_22:5	329	790	[M-H]	0	N
HCC1143SC_Splashmix_solvent_20241002_2.raw	PE 18:2_20:1	768	768	[M-H]	374905	Y
HCC1143SC_Splashmix_solvent_20241002_2.raw	PE 18:2_20:1	309	768	[M-H]	0	N
HCC1143SC_Splashmix_solvent_20241002_2.raw	PE 18:2_20:4	762	762	[M-H]	0	Y
HCC1143SC_Splashmix_solvent_20241002_2.raw	PE 18:2_20:4	303	762	[M-H]	0	N
HCC1143SC_Splashmix_solvent_20241002_2.raw	PE 18:2_22:4	790	790	[M-H]	82360	Y
HCC1143SC_Splashmix_solvent_20241002_2.raw	PE 18:2_22:4	331	790	[M-H]	0	N
HCC1143SC_Splashmix_solvent_20241002_2.raw	PE 18:3_22:6	784	784	[M-H]	1054479	Y
HCC1143SC_Splashmix_solvent_20241002_2.raw	PE 19:0_20:3	782	782	[M-H]	1189314	Y
HCC1143SC_Splashmix_solvent_20241002_2.raw	PE 19:0_20:3	297	782	[M-H]	0	N
HCC1143SC_Splashmix_solvent_20241002_2.raw	PE 19:0_20:4	780	780	[M-H]	0	Y
HCC1143SC_Splashmix_solvent_20241002_2.raw	PE 19:0_20:4	297	780	[M-H]	0	N
HCC1143SC_Splashmix_solvent_20241002_2.raw	PE 19:0_22:6	804	804	[M-H]	0	Y
HCC1143SC_Splashmix_solvent_20241002_2.raw	PE 19:0_22:6	297	804	[M-H]	0	N
HCC1143SC_Splashmix_solvent_20241002_2.raw	PE 20:0_20:4	794	794	[M-H]	200927	Y
HCC1143SC_Splashmix_solvent_20241002_2.raw	PE 20:0_20:4	303	794	[M-H]	0	N
HCC1143SC_Splashmix_solvent_20241002_2.raw	PE 20:1_20:3	794	794	[M-H]	200927	Y
HCC1143SC_Splashmix_solvent_20241002_2.raw	PE 20:1_20:3	305	794	[M-H]	0	N
HCC1143SC_Splashmix_solvent_20241002_2.raw	PE 20:1_20:5	790	790	[M-H]	82360	Y
HCC1143SC_Splashmix_solvent_20241002_2.raw	PE 20:1_20:5	331	790	[M-H]	0	N
HCC1143SC_Splashmix_solvent_20241002_2.raw	PE 20:1_22:6	816	816	[M-H]	0	Y
HCC1143SC_Splashmix_solvent_20241002_2.raw	PE 20:1_22:6	327	816	[M-H]	0	N
HCC1143SC_Splashmix_solvent_20241002_2.raw	PE 20:2_20:4	790	790	[M-H]	82360	Y
HCC1143SC_Splashmix_solvent_20241002_2.raw	PE 20:2_20:4	303	790	[M-H]	0	N
HCC1143SC_Splashmix_solvent_20241002_2.raw	PE 20:2_22:5	816	816	[M-H]	0	Y
HCC1143SC_Splashmix_solvent_20241002_2.raw	PE 20:2_22:5	329	816	[M-H]	0	N
HCC1143SC_Splashmix_solvent_20241002_2.raw	PE 20:3_20:3	790	790	[M-H]	82360	Y
HCC1143SC_Splashmix_solvent_20241002_2.raw	PE 20:3_20:3	305	790	[M-H]	0	N
HCC1143SC_Splashmix_solvent_20241002_2.raw	PE 20:4_22:6	838	838	[M-H]	339310	Y
HCC1143SC_Splashmix_solvent_20241002_2.raw	PE 22:1_22:6	844	844	[M-H]	90203	Y
HCC1143SC_Splashmix_solvent_20241002_2.raw	PE 22:4_22:6	838	838	[M-H]	339310	Y
HCC1143SC_Splashmix_solvent_20241002_2.raw	PE O-16:0/18:0	704	704	[M-H]	979184	Y
HCC1143SC_Splashmix_solvent_20241002_2.raw	PE O-16:0/18:0	283	704	[M-H]	0	N
HCC1143SC_Splashmix_solvent_20241002_2.raw	PE O-18:0/16:0	704	704	[M-H]	979184	Y
HCC1143SC_Splashmix_solvent_20241002_2.raw	PE O-18:0/16:0	255	704	[M-H]	0	N
HCC1143SC_Splashmix_solvent_20241002_2.raw	PE O-18:0/20:3	754	754	[M-H]	104867	Y
HCC1143SC_Splashmix_solvent_20241002_2.raw	PE O-18:0/22:6	776	776	[M-H]	100239	Y
HCC1143SC_Splashmix_solvent_20241002_2.raw	PE O-18:0/22:6	327	776	[M-H]	0	N
HCC1143SC_Splashmix_solvent_20241002_2.raw	PG 15:0_16:1	737	737	[M+HCOO]	89640296	Y
HCC1143SC_Splashmix_solvent_20241002_2.raw	PG 15:0_16:1	253	737	[M+HCOO]	0	N
HCC1143SC_Splashmix_solvent_20241002_2.raw	PG 16:0_18:0	749	749	[M-H]	0	Y
HCC1143SC_Splashmix_solvent_20241002_2.raw	PG 16:0_18:0	283	749	[M-H]	0	N
HCC1143SC_Splashmix_solvent_20241002_2.raw	PG 16:0_18:1	747	747	[M-H]	0	Y
HCC1143SC_Splashmix_solvent_20241002_2.raw	PG 16:0_18:1	281	747	[M-H]	0	N
HCC1143SC_Splashmix_solvent_20241002_2.raw	PG 16:1_18:0	747	747	[M-H]	0	Y
HCC1143SC_Splashmix_solvent_20241002_2.raw	PG 16:1_18:0	253	747	[M-H]	0	N
HCC1143SC_Splashmix_solvent_20241002_2.raw	PG 16:1_22:6	791	791	[M-H]	1295119	Y
HCC1143SC_Splashmix_solvent_20241002_2.raw	PG 16:1_22:6	327	791	[M-H]	0	N
HCC1143SC_Splashmix_solvent_20241002_2.raw	PG 17:0_17:0	749	749	[M-H]	0	Y
HCC1143SC_Splashmix_solvent_20241002_2.raw	PG 17:0_17:0	269	749	[M-H]	0	N
HCC1143SC_Splashmix_solvent_20241002_2.raw	PG 18:2_20:6	789	789	[M-H]	17406442	Y
HCC1143SC_Splashmix_solvent_20241002_2.raw	PG 18:2_20:6	279	789	[M-H]	0	N
HCC1143SC_Splashmix_solvent_20241002_4.raw	15:0-18:1-d7-PC	797	797	[M7D+HCOO]	37472364	Y
HCC1143SC_Splashmix_solvent_20241002_4.raw	15:0-18:1-d7-PC	288	797	[M7D+HCOO]	12182457	N
HCC1143SC_Splashmix_solvent_20241002_4.raw	15:0-18:1-d7-PE	709	709	[M7D-H]	135631	Y
HCC1143SC_Splashmix_solvent_20241002_4.raw	15:0-18:1-d7-PE	288	709	[M7D-H]	0	N
HCC1143SC_Splashmix_solvent_20241002_4.raw	PC15:0	750	750	[M+HCOO]	14756968	Y
HCC1143SC_Splashmix_solvent_20241002_4.raw	PC15:0	241	750	[M+HCOO]	13179548	N
HCC1143SC_Splashmix_solvent_20241002_4.raw	PC 14:0_18:1	776	776	[M+HCOO]	78925	Y
HCC1143SC_Splashmix_solvent_20241002_4.raw	PC 14:0_18:1	281	776	[M+HCOO]	0	N
HCC1143SC_Splashmix_solvent_20241002_4.raw	PC 14:0_20:4	798	798	[M+HCOO]	222369	Y
HCC1143SC_Splashmix_solvent_20241002_4.raw	PC 14:0_20:4	303	798	[M+HCOO]	0	N
HCC1143SC_Splashmix_solvent_20241002_4.raw	PC 15:0_18:1	790	790	[M+HCOO]	676	Y
HCC1143SC_Splashmix_solvent_20241002_4.raw	PC 15:0_18:1	792	790	[M+HCOO]	13118	N
HCC1143SC_Splashmix_solvent_20241002_4.raw	PC 15:0_18:1	241	790	[M+HCOO]	0	N
HCC1143SC_Splashmix_solvent_20241002_4.raw	PC 15:0_22:6	836	836	[M+HCOO]	0	Y
HCC1143SC_Splashmix_solvent_20241002_4.raw	PC 15:0_22:6	327	836	[M+HCOO]	0	N
HCC1143SC_Splashmix_solvent_20241002_4.raw	PC 15:0_22:6	327	836	[M+HCOO]	0	N
HCC1143SC_Splashmix_solvent_20241002_4.raw	PC 16:0_16:0	778	778	[M+HCOO]	2195127	Y
HCC1143SC_Splashmix_solvent_20241002_4.raw	PC 16:0_16:0	255	778	[M+HCOO]	0	N
HCC1143SC_Splashmix_solvent_20241002_4.raw	PC 16:0_17:0	792	792	[M+HCOO]	30769	Y
HCC1143SC_Splashmix_solvent_20241002_4.raw	PC 16:0_17:0	269	792	[M+HCOO]	0	N
HCC1143SC_Splashmix_solvent_20241002_4.raw	PC 16:0_18:1	804	804	[M+HCOO]	16021306	Y
HCC1143SC_Splashmix_solvent_20241002_4.raw	PC 16:0_18:1	281	804	[M+HCOO]	4249316	N
HCC1143SC_Splashmix_solvent_20241002_4.raw	PC 16:0_18:2	802	802	[M+HCOO]	5166	Y
HCC1143SC_Splashmix_solvent_20241002_4.raw	PC 16:0_18:2	279	802	[M+HCOO]	0	N
HCC1143SC_Splashmix_solvent_20241002_4.raw	PC 16:0_18:3	800	800	[M+HCOO]	47289	Y
HCC1143SC_Splashmix_solvent_20241002_4.raw	PC 16:0_18:3	277	800	[M+HCOO]	0	N
HCC1143SC_Splashmix_solvent_20241002_4.raw	PC 16:0_20:1	832	832	[M+HCOO]	2541	Y
HCC1143SC_Splashmix_solvent_20241002_4.raw	PC 16:0_20:1	309	832	[M+HCOO]	0	N
HCC1143SC_Splashmix_solvent_20241002_4.raw	PC 16:0_20:2	830	830	[M+HCOO]	1772	Y
HCC1143SC_Splashmix_solvent_20241002_4.raw	PC 16:0_20:2	307	830	[M+HCOO]	0	N
HCC1143SC_Splashmix_solvent_20241002_4.raw	PC 16:0_20:3	828	828	[M+HCOO]	36049	Y
HCC1143SC_Splashmix_solvent_20241002_4.raw	PC 16:0_20:3	305	828	[M+HCOO]	0	N
HCC1143SC_Splashmix_solvent_20241002_4.raw	PC 16:0_20:4	826	826	[M+HCOO]	294	Y
HCC1143SC_Splashmix_solvent_20241002_4.raw	PC 16:0_20:4	303	826	[M+HCOO]	0	N
HCC1143SC_Splashmix_solvent_20241002_4.raw	PC 16:0_20:5	824	824	[M+HCOO]	38254	Y
HCC1143SC_Splashmix_solvent_20241002_4.raw	PC 16:0_20:5	301	824	[M+HCOO]	0	N
HCC1143SC_Splashmix_solvent_20241002_4.raw	PC 16:0_22:4	854	854	[M+HCOO]	0	Y
HCC1143SC_Splashmix_solvent_20241002_4.raw	PC 16:0_22:4	331	854	[M+HCOO]	0	N
HCC1143SC_Splashmix_solvent_20241002_4.raw	PC 16:0_22:5	852	852	[M+HCOO]	9127	Y
HCC1143SC_Splashmix_solvent_20241002_4.raw	PC 16:0_22:5	329	852	[M+HCOO]	0	N
HCC1143SC_Splashmix_solvent_20241002_4.raw	PC 16:0_22:6	850	850	[M+HCOO]	11204	Y
HCC1143SC_Splashmix_solvent_20241002_4.raw	PC 16:0_22:6	327	850	[M+HCOO]	0	N
HCC1143SC_Splashmix_solvent_20241002_4.raw	PC 16:1_18:0	804	804	[M+HCOO]	33738	Y
HCC1143SC_Splashmix_solvent_20241002_4.raw	PC 16:1_18:0	253	804	[M+HCOO]	0	N
HCC1143SC_Splashmix_solvent_20241002_4.raw	PC 16:1_18:1	802	802	[M+HCOO]	5166	Y
HCC1143SC_Splashmix_solvent_20241002_4.raw	PC 16:1_18:1	281	802	[M+HCOO]	0	N
HCC1143SC_Splashmix_solvent_20241002_4.raw	PC 16:1_18:2	800	800	[M+HCOO]	47289	Y
HCC1143SC_Splashmix_solvent_20241002_4.raw	PC 16:1_18:2	253	800	[M+HCOO]	0	N
HCC1143SC_Splashmix_solvent_20241002_4.raw	PC 16:1_18:3	798	798	[M+HCOO]	222369	Y
HCC1143SC_Splashmix_solvent_20241002_4.raw	PC 16:1_18:3	277	798	[M+HCOO]	0	N
HCC1143SC_Splashmix_solvent_20241002_4.raw	PC 16:1_20:3	826	826	[M+HCOO]	294	Y
HCC1143SC_Splashmix_solvent_20241002_4.raw	PC 16:1_20:3	253	826	[M+HCOO]	0	N
HCC1143SC_Splashmix_solvent_20241002_4.raw	PC 16:1_20:4	824	824	[M+HCOO]	38254	Y
HCC1143SC_Splashmix_solvent_20241002_4.raw	PC 16:1_20:4	253	824	[M+HCOO]	0	N
HCC1143SC_Splashmix_solvent_20241002_4.raw	PC 16:1_22:6	848	848	[M+HCOO]	3511290	Y
HCC1143SC_Splashmix_solvent_20241002_4.raw	PC 16:1_22:6	327	848	[M+HCOO]	0	N
HCC1143SC_Splashmix_solvent_20241002_4.raw	PC 16:1_22:6	327	848	[M+HCOO]	0	N
HCC1143SC_Splashmix_solvent_20241002_4.raw	PC 17:0_18:1	818	818	[M+HCOO]	2962	Y
HCC1143SC_Splashmix_solvent_20241002_4.raw	PC 17:0_18:1	269	818	[M+HCOO]	0	N
HCC1143SC_Splashmix_solvent_20241002_4.raw	PC 17:0_20:4	840	840	[M+HCOO]	1294	Y
HCC1143SC_Splashmix_solvent_20241002_4.raw	PC 17:0_20:4	269	840	[M+HCOO]	0	N
HCC1143SC_Splashmix_solvent_20241002_4.raw	PC 17:1_18:2	814	814	[M+HCOO]	27377	Y
HCC1143SC_Splashmix_solvent_20241002_4.raw	PC 17:1_18:2	279	814	[M+HCOO]	0	N
HCC1143SC_Splashmix_solvent_20241002_4.raw	PC 17:1_18:2	279	814	[M+HCOO]	0	N
HCC1143SC_Splashmix_solvent_20241002_4.raw	PC 18:0_18:1	832	832	[M+HCOO]	794209	Y
HCC1143SC_Splashmix_solvent_20241002_4.raw	PC 18:0_18:1	281	832	[M+HCOO]	21193	N
HCC1143SC_Splashmix_solvent_20241002_4.raw	PC 18:0_18:2	830	830	[M+HCOO]	1772	Y
HCC1143SC_Splashmix_solvent_20241002_4.raw	PC 18:0_18:2	279	830	[M+HCOO]	0	N
HCC1143SC_Splashmix_solvent_20241002_4.raw	PC 18:0_18:3	828	828	[M+HCOO]	36049	Y
HCC1143SC_Splashmix_solvent_20241002_4.raw	PC 18:0_18:3	277	828	[M+HCOO]	0	N
HCC1143SC_Splashmix_solvent_20241002_4.raw	PC 18:0_20:3	856	856	[M+HCOO]	0	Y
HCC1143SC_Splashmix_solvent_20241002_4.raw	PC 18:0_20:3	305	856	[M+HCOO]	0	N
HCC1143SC_Splashmix_solvent_20241002_4.raw	PC 18:0_20:4	854	854	[M+HCOO]	0	Y
HCC1143SC_Splashmix_solvent_20241002_4.raw	PC 18:0_20:4	303	854	[M+HCOO]	0	N
HCC1143SC_Splashmix_solvent_20241002_4.raw	PC 18:0_20:4	854	854	[M+HCOO]	0	Y
HCC1143SC_Splashmix_solvent_20241002_4.raw	PC 18:0_20:4	303	854	[M+HCOO]	0	N
HCC1143SC_Splashmix_solvent_20241002_4.raw	PC 18:0_20:5	852	852	[M+HCOO]	9127	Y
HCC1143SC_Splashmix_solvent_20241002_4.raw	PC 18:0_20:5	301	852	[M+HCOO]	0	N
HCC1143SC_Splashmix_solvent_20241002_4.raw	PC 18:0_22:5	880	880	[M+HCOO]	4	Y
HCC1143SC_Splashmix_solvent_20241002_4.raw	PC 18:0_22:5	329	880	[M+HCOO]	0	N
HCC1143SC_Splashmix_solvent_20241002_4.raw	PC 18:0_22:6	878	878	[M+HCOO]	5717	Y
HCC1143SC_Splashmix_solvent_20241002_4.raw	PC 18:1_18:1	830	830	[M+HCOO]	0	Y
HCC1143SC_Splashmix_solvent_20241002_4.raw	PC 18:1_18:1	281	830	[M+HCOO]	18965	N
HCC1143SC_Splashmix_solvent_20241002_4.raw	PC 18:1_18:2	828	828	[M+HCOO]	36049	Y
HCC1143SC_Splashmix_solvent_20241002_4.raw	PC 18:1_18:2	279	828	[M+HCOO]	0	N
HCC1143SC_Splashmix_solvent_20241002_4.raw	PC 18:1_18:3	826	826	[M+HCOO]	294	Y
HCC1143SC_Splashmix_solvent_20241002_4.raw	PC 18:1_18:3	277	826	[M+HCOO]	0	N
HCC1143SC_Splashmix_solvent_20241002_4.raw	PC 18:1_20:2	856	856	[M+HCOO]	0	Y
HCC1143SC_Splashmix_solvent_20241002_4.raw	PC 18:1_20:2	307	856	[M+HCOO]	0	N
HCC1143SC_Splashmix_solvent_20241002_4.raw	PC 18:1_20:3	854	854	[M+HCOO]	0	Y
HCC1143SC_Splashmix_solvent_20241002_4.raw	PC 18:1_20:3	305	854	[M+HCOO]	0	N
HCC1143SC_Splashmix_solvent_20241002_4.raw	PC 18:1_20:4	852	852	[M+HCOO]	9127	Y
HCC1143SC_Splashmix_solvent_20241002_4.raw	PC 18:1_20:4	303	852	[M+HCOO]	0	N
HCC1143SC_Splashmix_solvent_20241002_4.raw	PC 18:1_20:5	850	850	[M+HCOO]	11204	Y
HCC1143SC_Splashmix_solvent_20241002_4.raw	PC 18:1_20:5	301	850	[M+HCOO]	0	N
HCC1143SC_Splashmix_solvent_20241002_4.raw	PC 18:1_22:4	880	880	[M+HCOO]	4	Y
HCC1143SC_Splashmix_solvent_20241002_4.raw	PC 18:1_22:4	331	880	[M+HCOO]	0	N
HCC1143SC_Splashmix_solvent_20241002_4.raw	PC 18:1_22:5	878	878	[M+HCOO]	5717	Y
HCC1143SC_Splashmix_solvent_20241002_4.raw	PC 18:1_22:6	876	876	[M+HCOO]	8779	Y
HCC1143SC_Splashmix_solvent_20241002_4.raw	PC 18:1_22:6	327	876	[M+HCOO]	0	N
HCC1143SC_Splashmix_solvent_20241002_4.raw	PC 18:2_18:2	826	826	[M+HCOO]	294	Y
HCC1143SC_Splashmix_solvent_20241002_4.raw	PC 18:2_18:2	279	826	[M+HCOO]	0	N
HCC1143SC_Splashmix_solvent_20241002_4.raw	PC 18:2_20:1	856	856	[M+HCOO]	0	Y
HCC1143SC_Splashmix_solvent_20241002_4.raw	PC 18:2_20:1	309	856	[M+HCOO]	0	N
HCC1143SC_Splashmix_solvent_20241002_4.raw	PC 18:2_20:2	854	854	[M+HCOO]	0	Y
HCC1143SC_Splashmix_solvent_20241002_4.raw	PC 18:2_20:2	307	854	[M+HCOO]	0	N
HCC1143SC_Splashmix_solvent_20241002_4.raw	PC 18:2_20:3	852	852	[M+HCOO]	9127	Y
HCC1143SC_Splashmix_solvent_20241002_4.raw	PC 18:2_20:3	305	852	[M+HCOO]	0	N
HCC1143SC_Splashmix_solvent_20241002_4.raw	PC 18:2_20:4	850	850	[M+HCOO]	11204	Y
HCC1143SC_Splashmix_solvent_20241002_4.raw	PC 18:2_20:4	303	850	[M+HCOO]	0	N
HCC1143SC_Splashmix_solvent_20241002_4.raw	PC 18:2_20:5	848	848	[M+HCOO]	3511290	Y
HCC1143SC_Splashmix_solvent_20241002_4.raw	PC 18:2_20:5	301	848	[M+HCOO]	0	N
HCC1143SC_Splashmix_solvent_20241002_4.raw	PC 18:2_20:5	301	848	[M+HCOO]	0	N
HCC1143SC_Splashmix_solvent_20241002_4.raw	PC 18:2_22:4	878	878	[M+HCOO]	5717	Y
HCC1143SC_Splashmix_solvent_20241002_4.raw	PC 18:3_22:6	872	872	[M+HCOO]	7245	Y
HCC1143SC_Splashmix_solvent_20241002_4.raw	PC 18:3_22:6	327	872	[M+HCOO]	0	N
HCC1143SC_Splashmix_solvent_20241002_4.raw	PC 20:1_20:4	880	880	[M+HCOO]	4	Y
HCC1143SC_Splashmix_solvent_20241002_4.raw	PC 20:1_20:4	303	880	[M+HCOO]	0	N
HCC1143SC_Splashmix_solvent_20241002_4.raw	PC 20:2_20:4	878	878	[M+HCOO]	5717	Y
HCC1143SC_Splashmix_solvent_20241002_4.raw	PC 20:3_20:4	876	876	[M+HCOO]	8779	Y
HCC1143SC_Splashmix_solvent_20241002_4.raw	PC 20:3_20:4	303	876	[M+HCOO]	0	N
HCC1143SC_Splashmix_solvent_20241002_4.raw	PC 20:3_22:6	900	900	[M+HCOO]	0	Y
HCC1143SC_Splashmix_solvent_20241002_4.raw	PC 20:4_20:4	874	874	[M+HCOO]	4317	Y
HCC1143SC_Splashmix_solvent_20241002_4.raw	PC 20:4_20:4	303	874	[M+HCOO]	0	N
HCC1143SC_Splashmix_solvent_20241002_4.raw	PC 20:4_20:5	872	872	[M+HCOO]	7245	Y
HCC1143SC_Splashmix_solvent_20241002_4.raw	PC 20:4_20:5	303	872	[M+HCOO]	0	N
HCC1143SC_Splashmix_solvent_20241002_4.raw	PC 20:4_22:4	902	902	[M+HCOO]	1035	Y
HCC1143SC_Splashmix_solvent_20241002_4.raw	PC 20:4_22:4	331	902	[M+HCOO]	0	N
HCC1143SC_Splashmix_solvent_20241002_4.raw	PE 14:0_20:4	710	710	[M-H]	1656563	Y
HCC1143SC_Splashmix_solvent_20241002_4.raw	PE 14:0_20:4	303	710	[M-H]	0	N
HCC1143SC_Splashmix_solvent_20241002_4.raw	PE 16:0_20:0	746	746	[M-H]	60688	Y
HCC1143SC_Splashmix_solvent_20241002_4.raw	PE 16:0_20:0	311	746	[M-H]	0	N
HCC1143SC_Splashmix_solvent_20241002_4.raw	PE 16:0_20:1	744	744	[M-H]	12944	Y
HCC1143SC_Splashmix_solvent_20241002_4.raw	PE 16:0_20:1	309	744	[M-H]	0	N
HCC1143SC_Splashmix_solvent_20241002_4.raw	PE 16:0_22:6	762	762	[M-H]	612803	Y
HCC1143SC_Splashmix_solvent_20241002_4.raw	PE 16:0_22:6	327	762	[M-H]	0	N
HCC1143SC_Splashmix_solvent_20241002_4.raw	PE 17:0_18:0	732	732	[M-H]	110576	Y
HCC1143SC_Splashmix_solvent_20241002_4.raw	PE 17:0_18:1	730	730	[M-H]	652759	Y
HCC1143SC_Splashmix_solvent_20241002_4.raw	PE 17:0_20:3	754	754	[M-H]	2184648	Y
HCC1143SC_Splashmix_solvent_20241002_4.raw	PE 17:0_20:3	269	754	[M-H]	0	N
HCC1143SC_Splashmix_solvent_20241002_4.raw	PE 17:0_20:4	752	752	[M-H]	193727	Y
HCC1143SC_Splashmix_solvent_20241002_4.raw	PE 17:0_20:4	269	752	[M-H]	0	N
HCC1143SC_Splashmix_solvent_20241002_4.raw	PE 17:0_22:4	780	780	[M-H]	65072	Y
HCC1143SC_Splashmix_solvent_20241002_4.raw	PE 17:0_22:4	269	780	[M-H]	0	N
HCC1143SC_Splashmix_solvent_20241002_4.raw	PE 17:0_22:5	778	778	[M-H]	151433	Y
HCC1143SC_Splashmix_solvent_20241002_4.raw	PE 17:0_22:5	269	778	[M-H]	0	N
HCC1143SC_Splashmix_solvent_20241002_4.raw	PE 18:0_18:0	746	746	[M-H]	60688	Y
HCC1143SC_Splashmix_solvent_20241002_4.raw	PE 18:0_18:0	283	746	[M-H]	0	N
HCC1143SC_Splashmix_solvent_20241002_4.raw	PE 18:0_18:1	744	744	[M-H]	10518017	Y
HCC1143SC_Splashmix_solvent_20241002_4.raw	PE 18:0_18:1	281	744	[M-H]	5192388	N
HCC1143SC_Splashmix_solvent_20241002_4.raw	PE 18:0_20:1	772	772	[M-H]	16834130	Y
HCC1143SC_Splashmix_solvent_20241002_4.raw	PE 18:0_20:1	309	772	[M-H]	119169	N
HCC1143SC_Splashmix_solvent_20241002_4.raw	PE 18:0_20:3	768	768	[M-H]	3627217	Y
HCC1143SC_Splashmix_solvent_20241002_4.raw	PE 18:0_20:3	305	768	[M-H]	0	N
HCC1143SC_Splashmix_solvent_20241002_4.raw	PE 18:0_22:4	794	794	[M-H]	24338	Y
HCC1143SC_Splashmix_solvent_20241002_4.raw	PE 18:0_22:4	331	794	[M-H]	0	N
HCC1143SC_Splashmix_solvent_20241002_4.raw	PE 18:0_22:6	790	790	[M-H]	33793	Y
HCC1143SC_Splashmix_solvent_20241002_4.raw	PE 18:0_22:6	327	790	[M-H]	0	N
HCC1143SC_Splashmix_solvent_20241002_4.raw	PE 18:1_20:0	772	772	[M-H]	24315	Y
HCC1143SC_Splashmix_solvent_20241002_4.raw	PE 18:1_20:0	311	772	[M-H]	0	N
HCC1143SC_Splashmix_solvent_20241002_4.raw	PE 18:1_20:2	768	768	[M-H]	3627217	Y
HCC1143SC_Splashmix_solvent_20241002_4.raw	PE 18:1_20:2	307	768	[M-H]	0	N
HCC1143SC_Splashmix_solvent_20241002_4.raw	PE 18:1_20:5	762	762	[M-H]	612803	Y
HCC1143SC_Splashmix_solvent_20241002_4.raw	PE 18:1_20:5	301	762	[M-H]	0	N
HCC1143SC_Splashmix_solvent_20241002_4.raw	PE 18:1_22:5	790	790	[M-H]	33793	Y
HCC1143SC_Splashmix_solvent_20241002_4.raw	PE 18:1_22:5	329	790	[M-H]	0	N
HCC1143SC_Splashmix_solvent_20241002_4.raw	PE 18:2_20:1	768	768	[M-H]	3627217	Y
HCC1143SC_Splashmix_solvent_20241002_4.raw	PE 18:2_20:1	309	768	[M-H]	0	N
HCC1143SC_Splashmix_solvent_20241002_4.raw	PE 18:2_20:4	762	762	[M-H]	612803	Y
HCC1143SC_Splashmix_solvent_20241002_4.raw	PE 18:2_20:4	303	762	[M-H]	0	N
HCC1143SC_Splashmix_solvent_20241002_4.raw	PE 18:2_22:4	790	790	[M-H]	33793	Y
HCC1143SC_Splashmix_solvent_20241002_4.raw	PE 18:2_22:4	331	790	[M-H]	0	N
HCC1143SC_Splashmix_solvent_20241002_4.raw	PE 18:3_22:6	784	784	[M-H]	0	Y
HCC1143SC_Splashmix_solvent_20241002_4.raw	PE 18:3_22:6	327	784	[M-H]	0	N
HCC1143SC_Splashmix_solvent_20241002_4.raw	PE 18:3_22:6	327	784	[M-H]	0	N
HCC1143SC_Splashmix_solvent_20241002_4.raw	PE 19:0_20:3	782	782	[M-H]	5991	Y
HCC1143SC_Splashmix_solvent_20241002_4.raw	PE 19:0_20:3	297	782	[M-H]	0	N
HCC1143SC_Splashmix_solvent_20241002_4.raw	PE 19:0_20:4	780	780	[M-H]	65072	Y
HCC1143SC_Splashmix_solvent_20241002_4.raw	PE 19:0_20:4	297	780	[M-H]	0	N
HCC1143SC_Splashmix_solvent_20241002_4.raw	PE 19:0_22:6	804	804	[M-H]	81537	Y
HCC1143SC_Splashmix_solvent_20241002_4.raw	PE 19:0_22:6	297	804	[M-H]	0	N
HCC1143SC_Splashmix_solvent_20241002_4.raw	PE 20:0_20:4	794	794	[M-H]	26342	Y
HCC1143SC_Splashmix_solvent_20241002_4.raw	PE 20:0_20:4	303	794	[M-H]	36574	N
HCC1143SC_Splashmix_solvent_20241002_4.raw	PE 20:1_20:3	794	794	[M-H]	24338	Y
HCC1143SC_Splashmix_solvent_20241002_4.raw	PE 20:1_20:3	305	794	[M-H]	0	N
HCC1143SC_Splashmix_solvent_20241002_4.raw	PE 20:1_20:5	790	790	[M-H]	33793	Y
HCC1143SC_Splashmix_solvent_20241002_4.raw	PE 20:1_20:5	331	790	[M-H]	0	N
HCC1143SC_Splashmix_solvent_20241002_4.raw	PE 20:1_22:6	816	816	[M-H]	18870	Y
HCC1143SC_Splashmix_solvent_20241002_4.raw	PE 20:1_22:6	327	816	[M-H]	0	N
HCC1143SC_Splashmix_solvent_20241002_4.raw	PE 20:2_20:4	790	790	[M-H]	33793	Y
HCC1143SC_Splashmix_solvent_20241002_4.raw	PE 20:2_20:4	303	790	[M-H]	0	N
HCC1143SC_Splashmix_solvent_20241002_4.raw	PE 20:2_22:5	816	816	[M-H]	18870	Y
HCC1143SC_Splashmix_solvent_20241002_4.raw	PE 20:2_22:5	329	816	[M-H]	0	N
HCC1143SC_Splashmix_solvent_20241002_4.raw	PE 20:3_20:3	790	790	[M-H]	33793	Y
HCC1143SC_Splashmix_solvent_20241002_4.raw	PE 20:3_20:3	305	790	[M-H]	0	N
HCC1143SC_Splashmix_solvent_20241002_4.raw	PE 20:4_22:6	838	838	[M-H]	9334	Y
HCC1143SC_Splashmix_solvent_20241002_4.raw	PE 20:4_22:6	327	838	[M-H]	0	N
HCC1143SC_Splashmix_solvent_20241002_4.raw	PE 22:1_22:6	844	844	[M-H]	2675	Y
HCC1143SC_Splashmix_solvent_20241002_4.raw	PE 22:1_22:6	327	844	[M-H]	0	N
HCC1143SC_Splashmix_solvent_20241002_4.raw	PE 22:4_22:6	838	838	[M-H]	9334	Y
HCC1143SC_Splashmix_solvent_20241002_4.raw	PE 22:4_22:6	327	838	[M-H]	0	N
HCC1143SC_Splashmix_solvent_20241002_4.raw	PE O-16:0/18:0	704	704	[M-H]	38556	Y
HCC1143SC_Splashmix_solvent_20241002_4.raw	PE O-16:0/18:0	283	704	[M-H]	0	N
HCC1143SC_Splashmix_solvent_20241002_4.raw	PE O-18:0/16:0	704	704	[M-H]	38556	Y
HCC1143SC_Splashmix_solvent_20241002_4.raw	PE O-18:0/16:0	255	704	[M-H]	0	N
HCC1143SC_Splashmix_solvent_20241002_4.raw	PE O-18:0/20:3	754	754	[M-H]	130892	Y
HCC1143SC_Splashmix_solvent_20241002_4.raw	PE O-18:0/20:3	305	754	[M-H]	0	N
HCC1143SC_Splashmix_solvent_20241002_4.raw	PE O-18:0/22:6	776	776	[M-H]	79399	Y
HCC1143SC_Splashmix_solvent_20241002_4.raw	PE O-18:0/22:6	327	776	[M-H]	0	N
HCC1143SC_Splashmix_solvent_20241002_4.raw	PG 15:0_16:1	737	737	[M+HCOO]	16701941	Y
HCC1143SC_Splashmix_solvent_20241002_4.raw	PG 15:0_16:1	253	737	[M+HCOO]	0	N
HCC1143SC_Splashmix_solvent_20241002_4.raw	PG 16:0_18:0	749	749	[M-H]	261808	Y
HCC1143SC_Splashmix_solvent_20241002_4.raw	PG 16:0_18:0	283	749	[M-H]	0	N
HCC1143SC_Splashmix_solvent_20241002_4.raw	PG 16:0_18:1	747	747	[M-H]	203958	Y
HCC1143SC_Splashmix_solvent_20241002_4.raw	PG 16:0_18:1	281	747	[M-H]	0	N
HCC1143SC_Splashmix_solvent_20241002_4.raw	PG 16:1_18:0	747	747	[M-H]	203958	Y
HCC1143SC_Splashmix_solvent_20241002_4.raw	PG 16:1_18:0	253	747	[M-H]	0	N
HCC1143SC_Splashmix_solvent_20241002_4.raw	PG 16:1_22:6	791	791	[M-H]	1824	Y
HCC1143SC_Splashmix_solvent_20241002_4.raw	PG 16:1_22:6	327	791	[M-H]	0	N
HCC1143SC_Splashmix_solvent_20241002_4.raw	PG 17:0_17:0	749	749	[M-H]	261808	Y
HCC1143SC_Splashmix_solvent_20241002_4.raw	PG 17:0_17:0	269	749	[M-H]	0	N
HCC1143SC_Splashmix_solvent_20241002_4.raw	PG 18:2_20:6	789	789	[M-H]	34793016	Y
HCC1143SC_Splashmix_solvent_20241002_4.raw	PG 18:2_20:6	279	789	[M-H]	0	N
HCC1143SC_Splashmix_solvent_20241003_1.raw	15:0-18:1-d7-PC	797	797	[M7D+HCOO]	45871180	Y
HCC1143SC_Splashmix_solvent_20241003_1.raw	15:0-18:1-d7-PC	288	797	[M7D+HCOO]	4996471	N
HCC1143SC_Splashmix_solvent_20241003_1.raw	15:0-18:1-d7-PE	709	709	[M7D-H]	3931	Y
HCC1143SC_Splashmix_solvent_20241003_1.raw	15:0-18:1-d7-PE	288	709	[M7D-H]	0	N
HCC1143SC_Splashmix_solvent_20241003_1.raw	PC15:0	750	750	[M+HCOO]	28594328	Y
HCC1143SC_Splashmix_solvent_20241003_1.raw	PC15:0	241	750	[M+HCOO]	7286174	N
HCC1143SC_Splashmix_solvent_20241003_1.raw	PC 14:0_18:1	776	776	[M+HCOO]	11362	Y
HCC1143SC_Splashmix_solvent_20241003_1.raw	PC 14:0_18:1	281	776	[M+HCOO]	0	N
HCC1143SC_Splashmix_solvent_20241003_1.raw	PC 14:0_20:4	798	798	[M+HCOO]	55213	Y
HCC1143SC_Splashmix_solvent_20241003_1.raw	PC 15:0_18:1	790	790	[M+HCOO]	11008	Y
HCC1143SC_Splashmix_solvent_20241003_1.raw	PC 15:0_18:1	792	790	[M+HCOO]	10878	N
HCC1143SC_Splashmix_solvent_20241003_1.raw	PC 15:0_18:1	241	790	[M+HCOO]	0	N
HCC1143SC_Splashmix_solvent_20241003_1.raw	PC 15:0_22:6	836	836	[M+HCOO]	285713	Y
HCC1143SC_Splashmix_solvent_20241003_1.raw	PC 16:0_16:0	778	778	[M+HCOO]	1472	Y
HCC1143SC_Splashmix_solvent_20241003_1.raw	PC 16:0_16:0	255	778	[M+HCOO]	0	N
HCC1143SC_Splashmix_solvent_20241003_1.raw	PC 16:0_17:0	792	792	[M+HCOO]	352895	Y
HCC1143SC_Splashmix_solvent_20241003_1.raw	PC 16:0_18:1	804	804	[M+HCOO]	17858348	Y
HCC1143SC_Splashmix_solvent_20241003_1.raw	PC 16:0_18:1	281	804	[M+HCOO]	11950205	N
HCC1143SC_Splashmix_solvent_20241003_1.raw	PC 16:0_18:2	802	802	[M+HCOO]	8425	Y
HCC1143SC_Splashmix_solvent_20241003_1.raw	PC 16:0_18:2	279	802	[M+HCOO]	0	N
HCC1143SC_Splashmix_solvent_20241003_1.raw	PC 16:0_18:3	800	800	[M+HCOO]	2533	Y
HCC1143SC_Splashmix_solvent_20241003_1.raw	PC 16:0_18:3	277	800	[M+HCOO]	0	N
HCC1143SC_Splashmix_solvent_20241003_1.raw	PC 16:0_20:1	832	832	[M+HCOO]	4286	Y
HCC1143SC_Splashmix_solvent_20241003_1.raw	PC 16:0_20:1	309	832	[M+HCOO]	0	N
HCC1143SC_Splashmix_solvent_20241003_1.raw	PC 16:0_20:2	830	830	[M+HCOO]	0	Y
HCC1143SC_Splashmix_solvent_20241003_1.raw	PC 16:0_20:2	307	830	[M+HCOO]	0	N
HCC1143SC_Splashmix_solvent_20241003_1.raw	PC 16:0_20:3	828	828	[M+HCOO]	19656	Y
HCC1143SC_Splashmix_solvent_20241003_1.raw	PC 16:0_20:4	826	826	[M+HCOO]	2121	Y
HCC1143SC_Splashmix_solvent_20241003_1.raw	PC 16:0_20:4	303	826	[M+HCOO]	0	N
HCC1143SC_Splashmix_solvent_20241003_1.raw	PC 16:0_20:5	824	824	[M+HCOO]	8027	Y
HCC1143SC_Splashmix_solvent_20241003_1.raw	PC 16:0_20:5	301	824	[M+HCOO]	0	N
HCC1143SC_Splashmix_solvent_20241003_1.raw	PC 16:0_22:4	854	854	[M+HCOO]	1225071	Y
HCC1143SC_Splashmix_solvent_20241003_1.raw	PC 16:0_22:4	331	854	[M+HCOO]	0	N
HCC1143SC_Splashmix_solvent_20241003_1.raw	PC 16:0_22:5	852	852	[M+HCOO]	213225	Y
HCC1143SC_Splashmix_solvent_20241003_1.raw	PC 16:0_22:5	329	852	[M+HCOO]	0	N
HCC1143SC_Splashmix_solvent_20241003_1.raw	PC 16:0_22:6	850	850	[M+HCOO]	137224	Y
HCC1143SC_Splashmix_solvent_20241003_1.raw	PC 16:0_22:6	327	850	[M+HCOO]	0	N
HCC1143SC_Splashmix_solvent_20241003_1.raw	PC 16:1_18:0	804	804	[M+HCOO]	3208	Y
HCC1143SC_Splashmix_solvent_20241003_1.raw	PC 16:1_18:0	253	804	[M+HCOO]	0	N
HCC1143SC_Splashmix_solvent_20241003_1.raw	PC 16:1_18:1	802	802	[M+HCOO]	8425	Y
HCC1143SC_Splashmix_solvent_20241003_1.raw	PC 16:1_18:1	281	802	[M+HCOO]	0	N
HCC1143SC_Splashmix_solvent_20241003_1.raw	PC 16:1_18:2	800	800	[M+HCOO]	2533	Y
HCC1143SC_Splashmix_solvent_20241003_1.raw	PC 16:1_18:2	253	800	[M+HCOO]	0	N
HCC1143SC_Splashmix_solvent_20241003_1.raw	PC 16:1_18:3	798	798	[M+HCOO]	55213	Y
HCC1143SC_Splashmix_solvent_20241003_1.raw	PC 16:1_20:3	826	826	[M+HCOO]	2121	Y
HCC1143SC_Splashmix_solvent_20241003_1.raw	PC 16:1_20:3	253	826	[M+HCOO]	0	N
HCC1143SC_Splashmix_solvent_20241003_1.raw	PC 16:1_20:4	824	824	[M+HCOO]	8027	Y
HCC1143SC_Splashmix_solvent_20241003_1.raw	PC 16:1_20:4	253	824	[M+HCOO]	0	N
HCC1143SC_Splashmix_solvent_20241003_1.raw	PC 16:1_22:6	848	848	[M+HCOO]	46686	Y
HCC1143SC_Splashmix_solvent_20241003_1.raw	PC 17:0_18:1	818	818	[M+HCOO]	9669	Y
HCC1143SC_Splashmix_solvent_20241003_1.raw	PC 17:0_20:4	840	840	[M+HCOO]	3510	Y
HCC1143SC_Splashmix_solvent_20241003_1.raw	PC 17:0_20:4	269	840	[M+HCOO]	0	N
HCC1143SC_Splashmix_solvent_20241003_1.raw	PC 17:1_18:2	814	814	[M+HCOO]	1583	Y
HCC1143SC_Splashmix_solvent_20241003_1.raw	PC 18:0_18:1	832	832	[M+HCOO]	821158	Y
HCC1143SC_Splashmix_solvent_20241003_1.raw	PC 18:0_18:1	281	832	[M+HCOO]	307553	N
HCC1143SC_Splashmix_solvent_20241003_1.raw	PC 18:0_18:2	830	830	[M+HCOO]	0	Y
HCC1143SC_Splashmix_solvent_20241003_1.raw	PC 18:0_18:2	279	830	[M+HCOO]	0	N
HCC1143SC_Splashmix_solvent_20241003_1.raw	PC 18:0_18:3	828	828	[M+HCOO]	19656	Y
HCC1143SC_Splashmix_solvent_20241003_1.raw	PC 18:0_20:3	856	856	[M+HCOO]	586087	Y
HCC1143SC_Splashmix_solvent_20241003_1.raw	PC 18:0_20:3	305	856	[M+HCOO]	0	N
HCC1143SC_Splashmix_solvent_20241003_1.raw	PC 18:0_20:4	854	854	[M+HCOO]	808022	Y
HCC1143SC_Splashmix_solvent_20241003_1.raw	PC 18:0_20:4	303	854	[M+HCOO]	218592	N
HCC1143SC_Splashmix_solvent_20241003_1.raw	PC 18:0_20:4	854	854	[M+HCOO]	808022	Y
HCC1143SC_Splashmix_solvent_20241003_1.raw	PC 18:0_20:4	303	854	[M+HCOO]	218592	N
HCC1143SC_Splashmix_solvent_20241003_1.raw	PC 18:0_20:5	852	852	[M+HCOO]	213225	Y
HCC1143SC_Splashmix_solvent_20241003_1.raw	PC 18:0_20:5	301	852	[M+HCOO]	0	N
HCC1143SC_Splashmix_solvent_20241003_1.raw	PC 18:0_22:5	880	880	[M+HCOO]	919029	Y
HCC1143SC_Splashmix_solvent_20241003_1.raw	PC 18:0_22:5	329	880	[M+HCOO]	0	N
HCC1143SC_Splashmix_solvent_20241003_1.raw	PC 18:0_22:6	878	878	[M+HCOO]	2335	Y
HCC1143SC_Splashmix_solvent_20241003_1.raw	PC 18:1_18:1	830	830	[M+HCOO]	0	Y
HCC1143SC_Splashmix_solvent_20241003_1.raw	PC 18:1_18:1	281	830	[M+HCOO]	0	N
HCC1143SC_Splashmix_solvent_20241003_1.raw	PC 18:1_18:2	828	828	[M+HCOO]	19656	Y
HCC1143SC_Splashmix_solvent_20241003_1.raw	PC 18:1_18:3	826	826	[M+HCOO]	2121	Y
HCC1143SC_Splashmix_solvent_20241003_1.raw	PC 18:1_18:3	277	826	[M+HCOO]	0	N
HCC1143SC_Splashmix_solvent_20241003_1.raw	PC 18:1_20:2	856	856	[M+HCOO]	586087	Y
HCC1143SC_Splashmix_solvent_20241003_1.raw	PC 18:1_20:2	307	856	[M+HCOO]	0	N
HCC1143SC_Splashmix_solvent_20241003_1.raw	PC 18:1_20:3	854	854	[M+HCOO]	1225071	Y
HCC1143SC_Splashmix_solvent_20241003_1.raw	PC 18:1_20:3	305	854	[M+HCOO]	0	N
HCC1143SC_Splashmix_solvent_20241003_1.raw	PC 18:1_20:4	852	852	[M+HCOO]	213225	Y
HCC1143SC_Splashmix_solvent_20241003_1.raw	PC 18:1_20:4	303	852	[M+HCOO]	0	N
HCC1143SC_Splashmix_solvent_20241003_1.raw	PC 18:1_20:5	850	850	[M+HCOO]	137224	Y
HCC1143SC_Splashmix_solvent_20241003_1.raw	PC 18:1_20:5	301	850	[M+HCOO]	0	N
HCC1143SC_Splashmix_solvent_20241003_1.raw	PC 18:1_22:4	880	880	[M+HCOO]	919029	Y
HCC1143SC_Splashmix_solvent_20241003_1.raw	PC 18:1_22:4	331	880	[M+HCOO]	0	N
HCC1143SC_Splashmix_solvent_20241003_1.raw	PC 18:1_22:5	878	878	[M+HCOO]	2335	Y
HCC1143SC_Splashmix_solvent_20241003_1.raw	PC 18:1_22:6	876	876	[M+HCOO]	308	Y
HCC1143SC_Splashmix_solvent_20241003_1.raw	PC 18:2_18:2	826	826	[M+HCOO]	2121	Y
HCC1143SC_Splashmix_solvent_20241003_1.raw	PC 18:2_18:2	279	826	[M+HCOO]	0	N
HCC1143SC_Splashmix_solvent_20241003_1.raw	PC 18:2_20:1	856	856	[M+HCOO]	586087	Y
HCC1143SC_Splashmix_solvent_20241003_1.raw	PC 18:2_20:1	309	856	[M+HCOO]	0	N
HCC1143SC_Splashmix_solvent_20241003_1.raw	PC 18:2_20:2	854	854	[M+HCOO]	1225071	Y
HCC1143SC_Splashmix_solvent_20241003_1.raw	PC 18:2_20:2	307	854	[M+HCOO]	0	N
HCC1143SC_Splashmix_solvent_20241003_1.raw	PC 18:2_20:3	852	852	[M+HCOO]	213225	Y
HCC1143SC_Splashmix_solvent_20241003_1.raw	PC 18:2_20:3	305	852	[M+HCOO]	0	N
HCC1143SC_Splashmix_solvent_20241003_1.raw	PC 18:2_20:4	850	850	[M+HCOO]	137224	Y
HCC1143SC_Splashmix_solvent_20241003_1.raw	PC 18:2_20:4	303	850	[M+HCOO]	0	N
HCC1143SC_Splashmix_solvent_20241003_1.raw	PC 18:2_20:5	848	848	[M+HCOO]	46686	Y
HCC1143SC_Splashmix_solvent_20241003_1.raw	PC 18:2_22:4	878	878	[M+HCOO]	2335	Y
HCC1143SC_Splashmix_solvent_20241003_1.raw	PC 18:3_22:6	872	872	[M+HCOO]	4072	Y
HCC1143SC_Splashmix_solvent_20241003_1.raw	PC 20:1_20:4	880	880	[M+HCOO]	919029	Y
HCC1143SC_Splashmix_solvent_20241003_1.raw	PC 20:1_20:4	303	880	[M+HCOO]	0	N
HCC1143SC_Splashmix_solvent_20241003_1.raw	PC 20:2_20:4	878	878	[M+HCOO]	2335	Y
HCC1143SC_Splashmix_solvent_20241003_1.raw	PC 20:3_20:4	876	876	[M+HCOO]	308	Y
HCC1143SC_Splashmix_solvent_20241003_1.raw	PC 20:3_22:6	900	900	[M+HCOO]	8578	Y
HCC1143SC_Splashmix_solvent_20241003_1.raw	PC 20:4_20:4	874	874	[M+HCOO]	2589	Y
HCC1143SC_Splashmix_solvent_20241003_1.raw	PC 20:4_20:5	872	872	[M+HCOO]	4072	Y
HCC1143SC_Splashmix_solvent_20241003_1.raw	PC 20:4_22:4	902	902	[M+HCOO]	3898	Y
HCC1143SC_Splashmix_solvent_20241003_1.raw	PE 14:0_20:4	710	710	[M-H]	20744	Y
HCC1143SC_Splashmix_solvent_20241003_1.raw	PE 14:0_20:4	303	710	[M-H]	0	N
HCC1143SC_Splashmix_solvent_20241003_1.raw	PE 16:0_20:0	746	746	[M-H]	3891	Y
HCC1143SC_Splashmix_solvent_20241003_1.raw	PE 16:0_20:0	311	746	[M-H]	0	N
HCC1143SC_Splashmix_solvent_20241003_1.raw	PE 16:0_20:1	744	744	[M-H]	308	Y
HCC1143SC_Splashmix_solvent_20241003_1.raw	PE 16:0_20:1	309	744	[M-H]	0	N
HCC1143SC_Splashmix_solvent_20241003_1.raw	PE 16:0_22:6	762	762	[M-H]	38177	Y
HCC1143SC_Splashmix_solvent_20241003_1.raw	PE 16:0_22:6	327	762	[M-H]	0	N
HCC1143SC_Splashmix_solvent_20241003_1.raw	PE 17:0_18:0	732	732	[M-H]	25052	Y
HCC1143SC_Splashmix_solvent_20241003_1.raw	PE 17:0_18:0	269	732	[M-H]	0	N
HCC1143SC_Splashmix_solvent_20241003_1.raw	PE 17:0_18:1	730	730	[M-H]	31064	Y
HCC1143SC_Splashmix_solvent_20241003_1.raw	PE 17:0_20:3	754	754	[M-H]	13604	Y
HCC1143SC_Splashmix_solvent_20241003_1.raw	PE 17:0_20:3	269	754	[M-H]	0	N
HCC1143SC_Splashmix_solvent_20241003_1.raw	PE 17:0_20:4	752	752	[M-H]	4722	Y
HCC1143SC_Splashmix_solvent_20241003_1.raw	PE 17:0_20:4	269	752	[M-H]	0	N
HCC1143SC_Splashmix_solvent_20241003_1.raw	PE 17:0_22:4	780	780	[M-H]	0	Y
HCC1143SC_Splashmix_solvent_20241003_1.raw	PE 17:0_22:4	269	780	[M-H]	0	N
HCC1143SC_Splashmix_solvent_20241003_1.raw	PE 17:0_22:5	778	778	[M-H]	462612	Y
HCC1143SC_Splashmix_solvent_20241003_1.raw	PE 18:0_18:0	746	746	[M-H]	3891	Y
HCC1143SC_Splashmix_solvent_20241003_1.raw	PE 18:0_18:0	283	746	[M-H]	0	N
HCC1143SC_Splashmix_solvent_20241003_1.raw	PE 18:0_18:1	744	744	[M-H]	15127283	Y
HCC1143SC_Splashmix_solvent_20241003_1.raw	PE 18:0_18:1	281	744	[M-H]	9902221	N
HCC1143SC_Splashmix_solvent_20241003_1.raw	PE 18:0_20:1	772	772	[M-H]	12277421	Y
HCC1143SC_Splashmix_solvent_20241003_1.raw	PE 18:0_20:1	309	772	[M-H]	57407	N
HCC1143SC_Splashmix_solvent_20241003_1.raw	PE 18:0_20:3	768	768	[M-H]	5841	Y
HCC1143SC_Splashmix_solvent_20241003_1.raw	PE 18:0_20:3	305	768	[M-H]	0	N
HCC1143SC_Splashmix_solvent_20241003_1.raw	PE 18:0_22:4	794	794	[M-H]	1157	Y
HCC1143SC_Splashmix_solvent_20241003_1.raw	PE 18:0_22:4	331	794	[M-H]	0	N
HCC1143SC_Splashmix_solvent_20241003_1.raw	PE 18:0_22:6	790	790	[M-H]	5216	Y
HCC1143SC_Splashmix_solvent_20241003_1.raw	PE 18:0_22:6	327	790	[M-H]	0	N
HCC1143SC_Splashmix_solvent_20241003_1.raw	PE 18:1_20:0	772	772	[M-H]	12223529	Y
HCC1143SC_Splashmix_solvent_20241003_1.raw	PE 18:1_20:0	311	772	[M-H]	0	N
HCC1143SC_Splashmix_solvent_20241003_1.raw	PE 18:1_20:2	768	768	[M-H]	5841	Y
HCC1143SC_Splashmix_solvent_20241003_1.raw	PE 18:1_20:2	307	768	[M-H]	0	N
HCC1143SC_Splashmix_solvent_20241003_1.raw	PE 18:1_20:5	762	762	[M-H]	38177	Y
HCC1143SC_Splashmix_solvent_20241003_1.raw	PE 18:1_20:5	301	762	[M-H]	0	N
HCC1143SC_Splashmix_solvent_20241003_1.raw	PE 18:1_22:5	790	790	[M-H]	5216	Y
HCC1143SC_Splashmix_solvent_20241003_1.raw	PE 18:1_22:5	329	790	[M-H]	0	N
HCC1143SC_Splashmix_solvent_20241003_1.raw	PE 18:2_20:1	768	768	[M-H]	5841	Y
HCC1143SC_Splashmix_solvent_20241003_1.raw	PE 18:2_20:1	309	768	[M-H]	0	N
HCC1143SC_Splashmix_solvent_20241003_1.raw	PE 18:2_20:4	762	762	[M-H]	38177	Y
HCC1143SC_Splashmix_solvent_20241003_1.raw	PE 18:2_20:4	303	762	[M-H]	0	N
HCC1143SC_Splashmix_solvent_20241003_1.raw	PE 18:2_22:4	790	790	[M-H]	5216	Y
HCC1143SC_Splashmix_solvent_20241003_1.raw	PE 18:2_22:4	331	790	[M-H]	0	N
HCC1143SC_Splashmix_solvent_20241003_1.raw	PE 18:3_22:6	784	784	[M-H]	47155	Y
HCC1143SC_Splashmix_solvent_20241003_1.raw	PE 18:3_22:6	327	784	[M-H]	0	N
HCC1143SC_Splashmix_solvent_20241003_1.raw	PE 18:3_22:6	327	784	[M-H]	0	N
HCC1143SC_Splashmix_solvent_20241003_1.raw	PE 19:0_20:3	782	782	[M-H]	5003	Y
HCC1143SC_Splashmix_solvent_20241003_1.raw	PE 19:0_20:4	780	780	[M-H]	0	Y
HCC1143SC_Splashmix_solvent_20241003_1.raw	PE 19:0_20:4	297	780	[M-H]	0	N
HCC1143SC_Splashmix_solvent_20241003_1.raw	PE 19:0_22:6	804	804	[M-H]	53661	Y
HCC1143SC_Splashmix_solvent_20241003_1.raw	PE 19:0_22:6	297	804	[M-H]	0	N
HCC1143SC_Splashmix_solvent_20241003_1.raw	PE 20:0_20:4	794	794	[M-H]	1738105	Y
HCC1143SC_Splashmix_solvent_20241003_1.raw	PE 20:0_20:4	303	794	[M-H]	337066	N
HCC1143SC_Splashmix_solvent_20241003_1.raw	PE 20:1_20:3	794	794	[M-H]	1157	Y
HCC1143SC_Splashmix_solvent_20241003_1.raw	PE 20:1_20:3	305	794	[M-H]	0	N
HCC1143SC_Splashmix_solvent_20241003_1.raw	PE 20:1_20:5	790	790	[M-H]	5216	Y
HCC1143SC_Splashmix_solvent_20241003_1.raw	PE 20:1_20:5	331	790	[M-H]	0	N
HCC1143SC_Splashmix_solvent_20241003_1.raw	PE 20:1_22:6	816	816	[M-H]	7756	Y
HCC1143SC_Splashmix_solvent_20241003_1.raw	PE 20:1_22:6	327	816	[M-H]	0	N
HCC1143SC_Splashmix_solvent_20241003_1.raw	PE 20:2_20:4	790	790	[M-H]	5216	Y
HCC1143SC_Splashmix_solvent_20241003_1.raw	PE 20:2_20:4	303	790	[M-H]	0	N
HCC1143SC_Splashmix_solvent_20241003_1.raw	PE 20:2_22:5	816	816	[M-H]	7756	Y
HCC1143SC_Splashmix_solvent_20241003_1.raw	PE 20:2_22:5	329	816	[M-H]	0	N
HCC1143SC_Splashmix_solvent_20241003_1.raw	PE 20:3_20:3	790	790	[M-H]	5216	Y
HCC1143SC_Splashmix_solvent_20241003_1.raw	PE 20:3_20:3	305	790	[M-H]	0	N
HCC1143SC_Splashmix_solvent_20241003_1.raw	PE 20:4_22:6	838	838	[M-H]	0	Y
HCC1143SC_Splashmix_solvent_20241003_1.raw	PE 20:4_22:6	327	838	[M-H]	0	N
HCC1143SC_Splashmix_solvent_20241003_1.raw	PE 22:1_22:6	844	844	[M-H]	10583	Y
HCC1143SC_Splashmix_solvent_20241003_1.raw	PE 22:4_22:6	838	838	[M-H]	0	Y
HCC1143SC_Splashmix_solvent_20241003_1.raw	PE 22:4_22:6	327	838	[M-H]	0	N
HCC1143SC_Splashmix_solvent_20241003_1.raw	PE O-16:0/18:0	704	704	[M-H]	1970	Y
HCC1143SC_Splashmix_solvent_20241003_1.raw	PE O-16:0/18:0	283	704	[M-H]	0	N
HCC1143SC_Splashmix_solvent_20241003_1.raw	PE O-18:0/16:0	704	704	[M-H]	1970	Y
HCC1143SC_Splashmix_solvent_20241003_1.raw	PE O-18:0/16:0	255	704	[M-H]	0	N
HCC1143SC_Splashmix_solvent_20241003_1.raw	PE O-18:0/20:3	754	754	[M-H]	21978	Y
HCC1143SC_Splashmix_solvent_20241003_1.raw	PE O-18:0/20:3	305	754	[M-H]	0	N
HCC1143SC_Splashmix_solvent_20241003_1.raw	PE O-18:0/22:6	776	776	[M-H]	7246	Y
HCC1143SC_Splashmix_solvent_20241003_1.raw	PE O-18:0/22:6	327	776	[M-H]	0	N
HCC1143SC_Splashmix_solvent_20241003_1.raw	PG 15:0_16:1	737	737	[M+HCOO]	6462358	Y
HCC1143SC_Splashmix_solvent_20241003_1.raw	PG 15:0_16:1	253	737	[M+HCOO]	0	N
HCC1143SC_Splashmix_solvent_20241003_1.raw	PG 16:0_18:0	749	749	[M-H]	2684	Y
HCC1143SC_Splashmix_solvent_20241003_1.raw	PG 16:0_18:0	283	749	[M-H]	0	N
HCC1143SC_Splashmix_solvent_20241003_1.raw	PG 16:0_18:1	747	747	[M-H]	20571	Y
HCC1143SC_Splashmix_solvent_20241003_1.raw	PG 16:0_18:1	281	747	[M-H]	0	N
HCC1143SC_Splashmix_solvent_20241003_1.raw	PG 16:1_18:0	747	747	[M-H]	20571	Y
HCC1143SC_Splashmix_solvent_20241003_1.raw	PG 16:1_18:0	253	747	[M-H]	0	N
HCC1143SC_Splashmix_solvent_20241003_1.raw	PG 16:1_22:6	791	791	[M-H]	9178	Y
HCC1143SC_Splashmix_solvent_20241003_1.raw	PG 16:1_22:6	327	791	[M-H]	0	N
HCC1143SC_Splashmix_solvent_20241003_1.raw	PG 17:0_17:0	749	749	[M-H]	2684	Y
HCC1143SC_Splashmix_solvent_20241003_1.raw	PG 17:0_17:0	269	749	[M-H]	0	N
HCC1143SC_Splashmix_solvent_20241003_1.raw	PG 18:2_20:6	789	789	[M-H]	35931	Y
HCC1143SC_Splashmix_solvent_20241003_1.raw	PG 18:2_20:6	279	789	[M-H]	0	N
HCC1143SC_Splashmix_solvent_20241003_2.raw	15:0-18:1-d7-PC	797	797	[M7D+HCOO]	78469176	Y
HCC1143SC_Splashmix_solvent_20241003_2.raw	15:0-18:1-d7-PC	288	797	[M7D+HCOO]	31839026	N
HCC1143SC_Splashmix_solvent_20241003_2.raw	15:0-18:1-d7-PE	709	709	[M7D-H]	13527299	Y
HCC1143SC_Splashmix_solvent_20241003_2.raw	15:0-18:1-d7-PE	288	709	[M7D-H]	4975000	N
HCC1143SC_Splashmix_solvent_20241003_2.raw	PC15:0	750	750	[M+HCOO]	28633500	Y
HCC1143SC_Splashmix_solvent_20241003_2.raw	PC15:0	241	750	[M+HCOO]	25455782	N
HCC1143SC_Splashmix_solvent_20241003_2.raw	PC 14:0_18:1	776	776	[M+HCOO]	64190	Y
HCC1143SC_Splashmix_solvent_20241003_2.raw	PC 14:0_20:4	798	798	[M+HCOO]	76315	Y
HCC1143SC_Splashmix_solvent_20241003_2.raw	PC 15:0_18:1	790	790	[M+HCOO]	80854	Y
HCC1143SC_Splashmix_solvent_20241003_2.raw	PC 15:0_18:1	792	790	[M+HCOO]	0	N
HCC1143SC_Splashmix_solvent_20241003_2.raw	PC 15:0_18:1	241	790	[M+HCOO]	43718	N
HCC1143SC_Splashmix_solvent_20241003_2.raw	PC 15:0_22:6	836	836	[M+HCOO]	443967	Y
HCC1143SC_Splashmix_solvent_20241003_2.raw	PC 16:0_16:0	778	778	[M+HCOO]	267938	Y
HCC1143SC_Splashmix_solvent_20241003_2.raw	PC 16:0_17:0	792	792	[M+HCOO]	388158	Y
HCC1143SC_Splashmix_solvent_20241003_2.raw	PC 16:0_18:1	804	804	[M+HCOO]	2926678	Y
HCC1143SC_Splashmix_solvent_20241003_2.raw	PC 16:0_18:1	281	804	[M+HCOO]	1859543	N
HCC1143SC_Splashmix_solvent_20241003_2.raw	PC 16:0_18:2	802	802	[M+HCOO]	1106532	Y
HCC1143SC_Splashmix_solvent_20241003_2.raw	PC 16:0_18:2	279	802	[M+HCOO]	103255	N
HCC1143SC_Splashmix_solvent_20241003_2.raw	PC 16:0_18:3	800	800	[M+HCOO]	0	Y
HCC1143SC_Splashmix_solvent_20241003_2.raw	PC 16:0_18:3	277	800	[M+HCOO]	0	N
HCC1143SC_Splashmix_solvent_20241003_2.raw	PC 16:0_20:1	832	832	[M+HCOO]	1131016	Y
HCC1143SC_Splashmix_solvent_20241003_2.raw	PC 16:0_20:1	309	832	[M+HCOO]	0	N
HCC1143SC_Splashmix_solvent_20241003_2.raw	PC 16:0_20:2	830	830	[M+HCOO]	12138	Y
HCC1143SC_Splashmix_solvent_20241003_2.raw	PC 16:0_20:2	307	830	[M+HCOO]	0	N
HCC1143SC_Splashmix_solvent_20241003_2.raw	PC 16:0_20:3	828	828	[M+HCOO]	904	Y
HCC1143SC_Splashmix_solvent_20241003_2.raw	PC 16:0_20:3	305	828	[M+HCOO]	0	N
HCC1143SC_Splashmix_solvent_20241003_2.raw	PC 16:0_20:4	826	826	[M+HCOO]	461693	Y
HCC1143SC_Splashmix_solvent_20241003_2.raw	PC 16:0_20:5	824	824	[M+HCOO]	35314	Y
HCC1143SC_Splashmix_solvent_20241003_2.raw	PC 16:0_22:4	854	854	[M+HCOO]	1286974	Y
HCC1143SC_Splashmix_solvent_20241003_2.raw	PC 16:0_22:4	331	854	[M+HCOO]	8408	N
HCC1143SC_Splashmix_solvent_20241003_2.raw	PC 16:0_22:5	852	852	[M+HCOO]	56718	Y
HCC1143SC_Splashmix_solvent_20241003_2.raw	PC 16:0_22:5	329	852	[M+HCOO]	0	N
HCC1143SC_Splashmix_solvent_20241003_2.raw	PC 16:0_22:6	850	850	[M+HCOO]	956	Y
HCC1143SC_Splashmix_solvent_20241003_2.raw	PC 16:0_22:6	327	850	[M+HCOO]	0	N
HCC1143SC_Splashmix_solvent_20241003_2.raw	PC 16:1_18:0	804	804	[M+HCOO]	9293122	Y
HCC1143SC_Splashmix_solvent_20241003_2.raw	PC 16:1_18:0	253	804	[M+HCOO]	0	N
HCC1143SC_Splashmix_solvent_20241003_2.raw	PC 16:1_18:1	802	802	[M+HCOO]	400464	Y
HCC1143SC_Splashmix_solvent_20241003_2.raw	PC 16:1_18:1	281	802	[M+HCOO]	0	N
HCC1143SC_Splashmix_solvent_20241003_2.raw	PC 16:1_18:2	800	800	[M+HCOO]	0	Y
HCC1143SC_Splashmix_solvent_20241003_2.raw	PC 16:1_18:2	253	800	[M+HCOO]	0	N
HCC1143SC_Splashmix_solvent_20241003_2.raw	PC 16:1_18:3	798	798	[M+HCOO]	76315	Y
HCC1143SC_Splashmix_solvent_20241003_2.raw	PC 16:1_20:3	826	826	[M+HCOO]	461693	Y
HCC1143SC_Splashmix_solvent_20241003_2.raw	PC 16:1_20:4	824	824	[M+HCOO]	35314	Y
HCC1143SC_Splashmix_solvent_20241003_2.raw	PC 16:1_22:6	848	848	[M+HCOO]	452258	Y
HCC1143SC_Splashmix_solvent_20241003_2.raw	PC 17:0_18:1	818	818	[M+HCOO]	6355	Y
HCC1143SC_Splashmix_solvent_20241003_2.raw	PC 17:0_18:1	269	818	[M+HCOO]	0	N
HCC1143SC_Splashmix_solvent_20241003_2.raw	PC 17:0_20:4	840	840	[M+HCOO]	172873	Y
HCC1143SC_Splashmix_solvent_20241003_2.raw	PC 17:0_20:4	269	840	[M+HCOO]	0	N
HCC1143SC_Splashmix_solvent_20241003_2.raw	PC 17:1_18:2	814	814	[M+HCOO]	10816	Y
HCC1143SC_Splashmix_solvent_20241003_2.raw	PC 18:0_18:1	832	832	[M+HCOO]	1824687	Y
HCC1143SC_Splashmix_solvent_20241003_2.raw	PC 18:0_18:1	281	832	[M+HCOO]	215020	N
HCC1143SC_Splashmix_solvent_20241003_2.raw	PC 18:0_18:2	830	830	[M+HCOO]	12138	Y
HCC1143SC_Splashmix_solvent_20241003_2.raw	PC 18:0_18:2	279	830	[M+HCOO]	0	N
HCC1143SC_Splashmix_solvent_20241003_2.raw	PC 18:0_18:3	828	828	[M+HCOO]	904	Y
HCC1143SC_Splashmix_solvent_20241003_2.raw	PC 18:0_18:3	277	828	[M+HCOO]	0	N
HCC1143SC_Splashmix_solvent_20241003_2.raw	PC 18:0_20:3	856	856	[M+HCOO]	626343	Y
HCC1143SC_Splashmix_solvent_20241003_2.raw	PC 18:0_20:3	305	856	[M+HCOO]	0	N
HCC1143SC_Splashmix_solvent_20241003_2.raw	PC 18:0_20:4	854	854	[M+HCOO]	1897366	Y
HCC1143SC_Splashmix_solvent_20241003_2.raw	PC 18:0_20:4	303	854	[M+HCOO]	211917	N
HCC1143SC_Splashmix_solvent_20241003_2.raw	PC 18:0_20:4	854	854	[M+HCOO]	1897366	Y
HCC1143SC_Splashmix_solvent_20241003_2.raw	PC 18:0_20:4	303	854	[M+HCOO]	211917	N
HCC1143SC_Splashmix_solvent_20241003_2.raw	PC 18:0_20:5	852	852	[M+HCOO]	56718	Y
HCC1143SC_Splashmix_solvent_20241003_2.raw	PC 18:0_20:5	301	852	[M+HCOO]	0	N
HCC1143SC_Splashmix_solvent_20241003_2.raw	PC 18:0_22:5	880	880	[M+HCOO]	198633	Y
HCC1143SC_Splashmix_solvent_20241003_2.raw	PC 18:0_22:5	329	880	[M+HCOO]	0	N
HCC1143SC_Splashmix_solvent_20241003_2.raw	PC 18:0_22:6	878	878	[M+HCOO]	463198	Y
HCC1143SC_Splashmix_solvent_20241003_2.raw	PC 18:1_18:1	830	830	[M+HCOO]	12138	Y
HCC1143SC_Splashmix_solvent_20241003_2.raw	PC 18:1_18:1	281	830	[M+HCOO]	0	N
HCC1143SC_Splashmix_solvent_20241003_2.raw	PC 18:1_18:2	828	828	[M+HCOO]	904	Y
HCC1143SC_Splashmix_solvent_20241003_2.raw	PC 18:1_18:2	279	828	[M+HCOO]	0	N
HCC1143SC_Splashmix_solvent_20241003_2.raw	PC 18:1_18:3	826	826	[M+HCOO]	461693	Y
HCC1143SC_Splashmix_solvent_20241003_2.raw	PC 18:1_20:2	856	856	[M+HCOO]	626343	Y
HCC1143SC_Splashmix_solvent_20241003_2.raw	PC 18:1_20:2	307	856	[M+HCOO]	0	N
HCC1143SC_Splashmix_solvent_20241003_2.raw	PC 18:1_20:3	854	854	[M+HCOO]	1286974	Y
HCC1143SC_Splashmix_solvent_20241003_2.raw	PC 18:1_20:3	305	854	[M+HCOO]	11117	N
HCC1143SC_Splashmix_solvent_20241003_2.raw	PC 18:1_20:4	852	852	[M+HCOO]	56718	Y
HCC1143SC_Splashmix_solvent_20241003_2.raw	PC 18:1_20:4	303	852	[M+HCOO]	0	N
HCC1143SC_Splashmix_solvent_20241003_2.raw	PC 18:1_20:5	850	850	[M+HCOO]	956	Y
HCC1143SC_Splashmix_solvent_20241003_2.raw	PC 18:1_20:5	301	850	[M+HCOO]	0	N
HCC1143SC_Splashmix_solvent_20241003_2.raw	PC 18:1_22:4	880	880	[M+HCOO]	198633	Y
HCC1143SC_Splashmix_solvent_20241003_2.raw	PC 18:1_22:4	331	880	[M+HCOO]	0	N
HCC1143SC_Splashmix_solvent_20241003_2.raw	PC 18:1_22:5	878	878	[M+HCOO]	463198	Y
HCC1143SC_Splashmix_solvent_20241003_2.raw	PC 18:1_22:6	876	876	[M+HCOO]	3581	Y
HCC1143SC_Splashmix_solvent_20241003_2.raw	PC 18:2_18:2	826	826	[M+HCOO]	461693	Y
HCC1143SC_Splashmix_solvent_20241003_2.raw	PC 18:2_20:1	856	856	[M+HCOO]	626343	Y
HCC1143SC_Splashmix_solvent_20241003_2.raw	PC 18:2_20:1	309	856	[M+HCOO]	0	N
HCC1143SC_Splashmix_solvent_20241003_2.raw	PC 18:2_20:2	854	854	[M+HCOO]	8136	Y
HCC1143SC_Splashmix_solvent_20241003_2.raw	PC 18:2_20:2	307	854	[M+HCOO]	0	N
HCC1143SC_Splashmix_solvent_20241003_2.raw	PC 18:2_20:3	852	852	[M+HCOO]	56718	Y
HCC1143SC_Splashmix_solvent_20241003_2.raw	PC 18:2_20:3	305	852	[M+HCOO]	0	N
HCC1143SC_Splashmix_solvent_20241003_2.raw	PC 18:2_20:4	850	850	[M+HCOO]	956	Y
HCC1143SC_Splashmix_solvent_20241003_2.raw	PC 18:2_20:4	303	850	[M+HCOO]	0	N
HCC1143SC_Splashmix_solvent_20241003_2.raw	PC 18:2_20:5	848	848	[M+HCOO]	452258	Y
HCC1143SC_Splashmix_solvent_20241003_2.raw	PC 18:2_22:4	878	878	[M+HCOO]	463198	Y
HCC1143SC_Splashmix_solvent_20241003_2.raw	PC 18:3_22:6	872	872	[M+HCOO]	12945	Y
HCC1143SC_Splashmix_solvent_20241003_2.raw	PC 18:3_22:6	327	872	[M+HCOO]	0	N
HCC1143SC_Splashmix_solvent_20241003_2.raw	PC 20:1_20:4	880	880	[M+HCOO]	198633	Y
HCC1143SC_Splashmix_solvent_20241003_2.raw	PC 20:1_20:4	303	880	[M+HCOO]	0	N
HCC1143SC_Splashmix_solvent_20241003_2.raw	PC 20:2_20:4	878	878	[M+HCOO]	463198	Y
HCC1143SC_Splashmix_solvent_20241003_2.raw	PC 20:3_20:4	876	876	[M+HCOO]	3581	Y
HCC1143SC_Splashmix_solvent_20241003_2.raw	PC 20:3_22:6	900	900	[M+HCOO]	77272	Y
HCC1143SC_Splashmix_solvent_20241003_2.raw	PC 20:4_20:4	874	874	[M+HCOO]	114330	Y
HCC1143SC_Splashmix_solvent_20241003_2.raw	PC 20:4_20:5	872	872	[M+HCOO]	12945	Y
HCC1143SC_Splashmix_solvent_20241003_2.raw	PC 20:4_20:5	303	872	[M+HCOO]	0	N
HCC1143SC_Splashmix_solvent_20241003_2.raw	PC 20:4_22:4	902	902	[M+HCOO]	22387	Y
HCC1143SC_Splashmix_solvent_20241003_2.raw	PC 20:4_22:4	331	902	[M+HCOO]	0	N
HCC1143SC_Splashmix_solvent_20241003_2.raw	PE 14:0_20:4	710	710	[M-H]	1583723	Y
HCC1143SC_Splashmix_solvent_20241003_2.raw	PE 14:0_20:4	303	710	[M-H]	0	N
HCC1143SC_Splashmix_solvent_20241003_2.raw	PE 16:0_20:0	746	746	[M-H]	117273	Y
HCC1143SC_Splashmix_solvent_20241003_2.raw	PE 16:0_20:0	311	746	[M-H]	0	N
HCC1143SC_Splashmix_solvent_20241003_2.raw	PE 16:0_20:1	744	744	[M-H]	1700490	Y
HCC1143SC_Splashmix_solvent_20241003_2.raw	PE 16:0_20:1	309	744	[M-H]	0	N
HCC1143SC_Splashmix_solvent_20241003_2.raw	PE 16:0_22:6	762	762	[M-H]	56843	Y
HCC1143SC_Splashmix_solvent_20241003_2.raw	PE 16:0_22:6	327	762	[M-H]	0	N
HCC1143SC_Splashmix_solvent_20241003_2.raw	PE 17:0_18:0	732	732	[M-H]	775194	Y
HCC1143SC_Splashmix_solvent_20241003_2.raw	PE 17:0_18:0	269	732	[M-H]	0	N
HCC1143SC_Splashmix_solvent_20241003_2.raw	PE 17:0_18:1	730	730	[M-H]	141860	Y
HCC1143SC_Splashmix_solvent_20241003_2.raw	PE 17:0_18:1	269	730	[M-H]	0	N
HCC1143SC_Splashmix_solvent_20241003_2.raw	PE 17:0_20:3	754	754	[M-H]	200107	Y
HCC1143SC_Splashmix_solvent_20241003_2.raw	PE 17:0_20:3	269	754	[M-H]	0	N
HCC1143SC_Splashmix_solvent_20241003_2.raw	PE 17:0_20:4	752	752	[M-H]	4896	Y
HCC1143SC_Splashmix_solvent_20241003_2.raw	PE 17:0_20:4	269	752	[M-H]	0	N
HCC1143SC_Splashmix_solvent_20241003_2.raw	PE 17:0_22:4	780	780	[M-H]	93072	Y
HCC1143SC_Splashmix_solvent_20241003_2.raw	PE 17:0_22:4	269	780	[M-H]	0	N
HCC1143SC_Splashmix_solvent_20241003_2.raw	PE 17:0_22:5	778	778	[M-H]	21121	Y
HCC1143SC_Splashmix_solvent_20241003_2.raw	PE 18:0_18:0	746	746	[M-H]	117273	Y
HCC1143SC_Splashmix_solvent_20241003_2.raw	PE 18:0_18:0	283	746	[M-H]	0	N
HCC1143SC_Splashmix_solvent_20241003_2.raw	PE 18:0_18:1	744	744	[M-H]	3764396	Y
HCC1143SC_Splashmix_solvent_20241003_2.raw	PE 18:0_18:1	281	744	[M-H]	1469010	N
HCC1143SC_Splashmix_solvent_20241003_2.raw	PE 18:0_20:1	772	772	[M-H]	1420137	Y
HCC1143SC_Splashmix_solvent_20241003_2.raw	PE 18:0_20:1	309	772	[M-H]	0	N
HCC1143SC_Splashmix_solvent_20241003_2.raw	PE 18:0_20:3	768	768	[M-H]	462592	Y
HCC1143SC_Splashmix_solvent_20241003_2.raw	PE 18:0_20:3	305	768	[M-H]	0	N
HCC1143SC_Splashmix_solvent_20241003_2.raw	PE 18:0_22:4	794	794	[M-H]	11709	Y
HCC1143SC_Splashmix_solvent_20241003_2.raw	PE 18:0_22:4	331	794	[M-H]	0	N
HCC1143SC_Splashmix_solvent_20241003_2.raw	PE 18:0_22:6	790	790	[M-H]	61016	Y
HCC1143SC_Splashmix_solvent_20241003_2.raw	PE 18:1_20:0	772	772	[M-H]	1420137	Y
HCC1143SC_Splashmix_solvent_20241003_2.raw	PE 18:1_20:0	311	772	[M-H]	0	N
HCC1143SC_Splashmix_solvent_20241003_2.raw	PE 18:1_20:2	768	768	[M-H]	462592	Y
HCC1143SC_Splashmix_solvent_20241003_2.raw	PE 18:1_20:2	307	768	[M-H]	0	N
HCC1143SC_Splashmix_solvent_20241003_2.raw	PE 18:1_20:5	762	762	[M-H]	56843	Y
HCC1143SC_Splashmix_solvent_20241003_2.raw	PE 18:1_20:5	301	762	[M-H]	0	N
HCC1143SC_Splashmix_solvent_20241003_2.raw	PE 18:1_22:5	790	790	[M-H]	61016	Y
HCC1143SC_Splashmix_solvent_20241003_2.raw	PE 18:2_20:1	768	768	[M-H]	462592	Y
HCC1143SC_Splashmix_solvent_20241003_2.raw	PE 18:2_20:1	309	768	[M-H]	0	N
HCC1143SC_Splashmix_solvent_20241003_2.raw	PE 18:2_20:4	762	762	[M-H]	56843	Y
HCC1143SC_Splashmix_solvent_20241003_2.raw	PE 18:2_20:4	303	762	[M-H]	0	N
HCC1143SC_Splashmix_solvent_20241003_2.raw	PE 18:2_22:4	790	790	[M-H]	61016	Y
HCC1143SC_Splashmix_solvent_20241003_2.raw	PE 18:3_22:6	784	784	[M-H]	0	Y
HCC1143SC_Splashmix_solvent_20241003_2.raw	PE 18:3_22:6	327	784	[M-H]	0	N
HCC1143SC_Splashmix_solvent_20241003_2.raw	PE 18:3_22:6	327	784	[M-H]	0	N
HCC1143SC_Splashmix_solvent_20241003_2.raw	PE 19:0_20:3	782	782	[M-H]	19764	Y
HCC1143SC_Splashmix_solvent_20241003_2.raw	PE 19:0_20:3	297	782	[M-H]	0	N
HCC1143SC_Splashmix_solvent_20241003_2.raw	PE 19:0_20:4	780	780	[M-H]	93072	Y
HCC1143SC_Splashmix_solvent_20241003_2.raw	PE 19:0_20:4	297	780	[M-H]	0	N
HCC1143SC_Splashmix_solvent_20241003_2.raw	PE 19:0_22:6	804	804	[M-H]	39795	Y
HCC1143SC_Splashmix_solvent_20241003_2.raw	PE 19:0_22:6	297	804	[M-H]	0	N
HCC1143SC_Splashmix_solvent_20241003_2.raw	PE 20:0_20:4	794	794	[M-H]	11709	Y
HCC1143SC_Splashmix_solvent_20241003_2.raw	PE 20:0_20:4	303	794	[M-H]	0	N
HCC1143SC_Splashmix_solvent_20241003_2.raw	PE 20:1_20:3	794	794	[M-H]	11709	Y
HCC1143SC_Splashmix_solvent_20241003_2.raw	PE 20:1_20:3	305	794	[M-H]	0	N
HCC1143SC_Splashmix_solvent_20241003_2.raw	PE 20:1_20:5	790	790	[M-H]	61016	Y
HCC1143SC_Splashmix_solvent_20241003_2.raw	PE 20:1_22:6	816	816	[M-H]	23912	Y
HCC1143SC_Splashmix_solvent_20241003_2.raw	PE 20:1_22:6	327	816	[M-H]	0	N
HCC1143SC_Splashmix_solvent_20241003_2.raw	PE 20:2_20:4	790	790	[M-H]	61016	Y
HCC1143SC_Splashmix_solvent_20241003_2.raw	PE 20:2_22:5	816	816	[M-H]	23912	Y
HCC1143SC_Splashmix_solvent_20241003_2.raw	PE 20:2_22:5	329	816	[M-H]	0	N
HCC1143SC_Splashmix_solvent_20241003_2.raw	PE 20:3_20:3	790	790	[M-H]	61016	Y
HCC1143SC_Splashmix_solvent_20241003_2.raw	PE 20:4_22:6	838	838	[M-H]	91310	Y
HCC1143SC_Splashmix_solvent_20241003_2.raw	PE 22:1_22:6	844	844	[M-H]	337	Y
HCC1143SC_Splashmix_solvent_20241003_2.raw	PE 22:4_22:6	838	838	[M-H]	91310	Y
HCC1143SC_Splashmix_solvent_20241003_2.raw	PE O-16:0/18:0	704	704	[M-H]	1768101	Y
HCC1143SC_Splashmix_solvent_20241003_2.raw	PE O-18:0/16:0	704	704	[M-H]	1768101	Y
HCC1143SC_Splashmix_solvent_20241003_2.raw	PE O-18:0/20:3	754	754	[M-H]	27137	Y
HCC1143SC_Splashmix_solvent_20241003_2.raw	PE O-18:0/20:3	305	754	[M-H]	0	N
HCC1143SC_Splashmix_solvent_20241003_2.raw	PE O-18:0/22:6	776	776	[M-H]	216	Y
HCC1143SC_Splashmix_solvent_20241003_2.raw	PE O-18:0/22:6	327	776	[M-H]	0	N
HCC1143SC_Splashmix_solvent_20241003_2.raw	PG 15:0_16:1	737	737	[M+HCOO]	15183661	Y
HCC1143SC_Splashmix_solvent_20241003_2.raw	PG 15:0_16:1	253	737	[M+HCOO]	0	N
HCC1143SC_Splashmix_solvent_20241003_2.raw	PG 16:0_18:0	749	749	[M-H]	33699	Y
HCC1143SC_Splashmix_solvent_20241003_2.raw	PG 16:0_18:0	283	749	[M-H]	0	N
HCC1143SC_Splashmix_solvent_20241003_2.raw	PG 16:0_18:1	747	747	[M-H]	19393	Y
HCC1143SC_Splashmix_solvent_20241003_2.raw	PG 16:0_18:1	281	747	[M-H]	0	N
HCC1143SC_Splashmix_solvent_20241003_2.raw	PG 16:1_18:0	747	747	[M-H]	19393	Y
HCC1143SC_Splashmix_solvent_20241003_2.raw	PG 16:1_18:0	253	747	[M-H]	0	N
HCC1143SC_Splashmix_solvent_20241003_2.raw	PG 16:1_22:6	791	791	[M-H]	0	Y
HCC1143SC_Splashmix_solvent_20241003_2.raw	PG 16:1_22:6	327	791	[M-H]	0	N
HCC1143SC_Splashmix_solvent_20241003_2.raw	PG 17:0_17:0	749	749	[M-H]	33699	Y
HCC1143SC_Splashmix_solvent_20241003_2.raw	PG 17:0_17:0	269	749	[M-H]	0	N
HCC1143SC_Splashmix_solvent_20241003_2.raw	PG 18:2_20:6	789	789	[M-H]	58419096	Y
HCC1143SC_Splashmix_solvent_20241003_2.raw	PG 18:2_20:6	279	789	[M-H]	0	N
HCC1143SC_Splashmix_solvent_20241003_4.raw	15:0-18:1-d7-PC	797	797	[M7D+HCOO]	1603915776	Y
HCC1143SC_Splashmix_solvent_20241003_4.raw	15:0-18:1-d7-PC	288	797	[M7D+HCOO]	159011152	N
HCC1143SC_Splashmix_solvent_20241003_4.raw	15:0-18:1-d7-PE	709	709	[M7D-H]	18367828	Y
HCC1143SC_Splashmix_solvent_20241003_4.raw	15:0-18:1-d7-PE	288	709	[M7D-H]	6234456	N
HCC1143SC_Splashmix_solvent_20241003_4.raw	PC15:0	750	750	[M+HCOO]	44790328	Y
HCC1143SC_Splashmix_solvent_20241003_4.raw	PC15:0	241	750	[M+HCOO]	14466610	N
HCC1143SC_Splashmix_solvent_20241003_4.raw	PC 14:0_18:1	776	776	[M+HCOO]	0	Y
HCC1143SC_Splashmix_solvent_20241003_4.raw	PC 14:0_18:1	281	776	[M+HCOO]	0	N
HCC1143SC_Splashmix_solvent_20241003_4.raw	PC 14:0_20:4	798	798	[M+HCOO]	114968	Y
HCC1143SC_Splashmix_solvent_20241003_4.raw	PC 15:0_18:1	790	790	[M+HCOO]	261318	Y
HCC1143SC_Splashmix_solvent_20241003_4.raw	PC 15:0_18:1	792	790	[M+HCOO]	5625	N
HCC1143SC_Splashmix_solvent_20241003_4.raw	PC 15:0_18:1	241	790	[M+HCOO]	342070	N
HCC1143SC_Splashmix_solvent_20241003_4.raw	PC 15:0_22:6	836	836	[M+HCOO]	458145	Y
HCC1143SC_Splashmix_solvent_20241003_4.raw	PC 16:0_16:0	778	778	[M+HCOO]	526455	Y
HCC1143SC_Splashmix_solvent_20241003_4.raw	PC 16:0_16:0	255	778	[M+HCOO]	0	N
HCC1143SC_Splashmix_solvent_20241003_4.raw	PC 16:0_17:0	792	792	[M+HCOO]	154259	Y
HCC1143SC_Splashmix_solvent_20241003_4.raw	PC 16:0_17:0	269	792	[M+HCOO]	0	N
HCC1143SC_Splashmix_solvent_20241003_4.raw	PC 16:0_18:1	804	804	[M+HCOO]	46517836	Y
HCC1143SC_Splashmix_solvent_20241003_4.raw	PC 16:0_18:1	281	804	[M+HCOO]	10687612	N
HCC1143SC_Splashmix_solvent_20241003_4.raw	PC 16:0_18:2	802	802	[M+HCOO]	3303569	Y
HCC1143SC_Splashmix_solvent_20241003_4.raw	PC 16:0_18:2	279	802	[M+HCOO]	428768	N
HCC1143SC_Splashmix_solvent_20241003_4.raw	PC 16:0_18:3	800	800	[M+HCOO]	125546	Y
HCC1143SC_Splashmix_solvent_20241003_4.raw	PC 16:0_18:3	277	800	[M+HCOO]	0	N
HCC1143SC_Splashmix_solvent_20241003_4.raw	PC 16:0_20:1	832	832	[M+HCOO]	1857484	Y
HCC1143SC_Splashmix_solvent_20241003_4.raw	PC 16:0_20:1	309	832	[M+HCOO]	0	N
HCC1143SC_Splashmix_solvent_20241003_4.raw	PC 16:0_20:2	830	830	[M+HCOO]	2138896	Y
HCC1143SC_Splashmix_solvent_20241003_4.raw	PC 16:0_20:2	307	830	[M+HCOO]	0	N
HCC1143SC_Splashmix_solvent_20241003_4.raw	PC 16:0_20:3	828	828	[M+HCOO]	119452	Y
HCC1143SC_Splashmix_solvent_20241003_4.raw	PC 16:0_20:3	305	828	[M+HCOO]	0	N
HCC1143SC_Splashmix_solvent_20241003_4.raw	PC 16:0_20:4	826	826	[M+HCOO]	113129	Y
HCC1143SC_Splashmix_solvent_20241003_4.raw	PC 16:0_20:4	303	826	[M+HCOO]	0	N
HCC1143SC_Splashmix_solvent_20241003_4.raw	PC 16:0_20:5	824	824	[M+HCOO]	0	Y
HCC1143SC_Splashmix_solvent_20241003_4.raw	PC 16:0_20:5	301	824	[M+HCOO]	0	N
HCC1143SC_Splashmix_solvent_20241003_4.raw	PC 16:0_22:4	854	854	[M+HCOO]	14898819	Y
HCC1143SC_Splashmix_solvent_20241003_4.raw	PC 16:0_22:4	331	854	[M+HCOO]	67787	N
HCC1143SC_Splashmix_solvent_20241003_4.raw	PC 16:0_22:5	852	852	[M+HCOO]	395258	Y
HCC1143SC_Splashmix_solvent_20241003_4.raw	PC 16:0_22:5	329	852	[M+HCOO]	0	N
HCC1143SC_Splashmix_solvent_20241003_4.raw	PC 16:0_22:6	850	850	[M+HCOO]	2088525	Y
HCC1143SC_Splashmix_solvent_20241003_4.raw	PC 16:0_22:6	327	850	[M+HCOO]	107066	N
HCC1143SC_Splashmix_solvent_20241003_4.raw	PC 16:1_18:0	804	804	[M+HCOO]	16976336	Y
HCC1143SC_Splashmix_solvent_20241003_4.raw	PC 16:1_18:0	253	804	[M+HCOO]	89636	N
HCC1143SC_Splashmix_solvent_20241003_4.raw	PC 16:1_18:1	802	802	[M+HCOO]	3303569	Y
HCC1143SC_Splashmix_solvent_20241003_4.raw	PC 16:1_18:1	281	802	[M+HCOO]	713844	N
HCC1143SC_Splashmix_solvent_20241003_4.raw	PC 16:1_18:2	800	800	[M+HCOO]	125546	Y
HCC1143SC_Splashmix_solvent_20241003_4.raw	PC 16:1_18:2	253	800	[M+HCOO]	0	N
HCC1143SC_Splashmix_solvent_20241003_4.raw	PC 16:1_18:3	798	798	[M+HCOO]	114968	Y
HCC1143SC_Splashmix_solvent_20241003_4.raw	PC 16:1_20:3	826	826	[M+HCOO]	113129	Y
HCC1143SC_Splashmix_solvent_20241003_4.raw	PC 16:1_20:3	253	826	[M+HCOO]	0	N
HCC1143SC_Splashmix_solvent_20241003_4.raw	PC 16:1_20:4	824	824	[M+HCOO]	0	Y
HCC1143SC_Splashmix_solvent_20241003_4.raw	PC 16:1_20:4	253	824	[M+HCOO]	0	N
HCC1143SC_Splashmix_solvent_20241003_4.raw	PC 16:1_22:6	848	848	[M+HCOO]	13264	Y
HCC1143SC_Splashmix_solvent_20241003_4.raw	PC 16:1_22:6	327	848	[M+HCOO]	0	N
HCC1143SC_Splashmix_solvent_20241003_4.raw	PC 16:1_22:6	327	848	[M+HCOO]	0	N
HCC1143SC_Splashmix_solvent_20241003_4.raw	PC 17:0_18:1	818	818	[M+HCOO]	0	Y
HCC1143SC_Splashmix_solvent_20241003_4.raw	PC 17:0_18:1	269	818	[M+HCOO]	0	N
HCC1143SC_Splashmix_solvent_20241003_4.raw	PC 17:0_20:4	840	840	[M+HCOO]	12950113	Y
HCC1143SC_Splashmix_solvent_20241003_4.raw	PC 17:0_20:4	269	840	[M+HCOO]	0	N
HCC1143SC_Splashmix_solvent_20241003_4.raw	PC 17:1_18:2	814	814	[M+HCOO]	3052998	Y
HCC1143SC_Splashmix_solvent_20241003_4.raw	PC 17:1_18:2	279	814	[M+HCOO]	0	N
HCC1143SC_Splashmix_solvent_20241003_4.raw	PC 17:1_18:2	279	814	[M+HCOO]	0	N
HCC1143SC_Splashmix_solvent_20241003_4.raw	PC 18:0_18:1	832	832	[M+HCOO]	1765529	Y
HCC1143SC_Splashmix_solvent_20241003_4.raw	PC 18:0_18:1	281	832	[M+HCOO]	214386	N
HCC1143SC_Splashmix_solvent_20241003_4.raw	PC 18:0_18:2	830	830	[M+HCOO]	2138896	Y
HCC1143SC_Splashmix_solvent_20241003_4.raw	PC 18:0_18:2	279	830	[M+HCOO]	122642	N
HCC1143SC_Splashmix_solvent_20241003_4.raw	PC 18:0_18:3	828	828	[M+HCOO]	119452	Y
HCC1143SC_Splashmix_solvent_20241003_4.raw	PC 18:0_18:3	277	828	[M+HCOO]	0	N
HCC1143SC_Splashmix_solvent_20241003_4.raw	PC 18:0_20:3	856	856	[M+HCOO]	0	Y
HCC1143SC_Splashmix_solvent_20241003_4.raw	PC 18:0_20:3	305	856	[M+HCOO]	0	N
HCC1143SC_Splashmix_solvent_20241003_4.raw	PC 18:0_20:4	854	854	[M+HCOO]	1777092	Y
HCC1143SC_Splashmix_solvent_20241003_4.raw	PC 18:0_20:4	303	854	[M+HCOO]	67199	N
HCC1143SC_Splashmix_solvent_20241003_4.raw	PC 18:0_20:4	854	854	[M+HCOO]	1777092	Y
HCC1143SC_Splashmix_solvent_20241003_4.raw	PC 18:0_20:4	303	854	[M+HCOO]	67199	N
HCC1143SC_Splashmix_solvent_20241003_4.raw	PC 18:0_20:5	852	852	[M+HCOO]	395258	Y
HCC1143SC_Splashmix_solvent_20241003_4.raw	PC 18:0_20:5	301	852	[M+HCOO]	0	N
HCC1143SC_Splashmix_solvent_20241003_4.raw	PC 18:0_22:5	880	880	[M+HCOO]	1056349	Y
HCC1143SC_Splashmix_solvent_20241003_4.raw	PC 18:0_22:5	329	880	[M+HCOO]	0	N
HCC1143SC_Splashmix_solvent_20241003_4.raw	PC 18:0_22:6	878	878	[M+HCOO]	1310836	Y
HCC1143SC_Splashmix_solvent_20241003_4.raw	PC 18:1_18:1	830	830	[M+HCOO]	2186724	Y
HCC1143SC_Splashmix_solvent_20241003_4.raw	PC 18:1_18:1	281	830	[M+HCOO]	247062	N
HCC1143SC_Splashmix_solvent_20241003_4.raw	PC 18:1_18:2	828	828	[M+HCOO]	119452	Y
HCC1143SC_Splashmix_solvent_20241003_4.raw	PC 18:1_18:2	279	828	[M+HCOO]	0	N
HCC1143SC_Splashmix_solvent_20241003_4.raw	PC 18:1_18:3	826	826	[M+HCOO]	113129	Y
HCC1143SC_Splashmix_solvent_20241003_4.raw	PC 18:1_18:3	277	826	[M+HCOO]	0	N
HCC1143SC_Splashmix_solvent_20241003_4.raw	PC 18:1_20:2	856	856	[M+HCOO]	0	Y
HCC1143SC_Splashmix_solvent_20241003_4.raw	PC 18:1_20:2	307	856	[M+HCOO]	0	N
HCC1143SC_Splashmix_solvent_20241003_4.raw	PC 18:1_20:3	854	854	[M+HCOO]	14898819	Y
HCC1143SC_Splashmix_solvent_20241003_4.raw	PC 18:1_20:3	305	854	[M+HCOO]	77536	N
HCC1143SC_Splashmix_solvent_20241003_4.raw	PC 18:1_20:4	852	852	[M+HCOO]	395258	Y
HCC1143SC_Splashmix_solvent_20241003_4.raw	PC 18:1_20:4	303	852	[M+HCOO]	0	N
HCC1143SC_Splashmix_solvent_20241003_4.raw	PC 18:1_20:5	850	850	[M+HCOO]	3877615	Y
HCC1143SC_Splashmix_solvent_20241003_4.raw	PC 18:1_20:5	301	850	[M+HCOO]	0	N
HCC1143SC_Splashmix_solvent_20241003_4.raw	PC 18:1_22:4	880	880	[M+HCOO]	1056349	Y
HCC1143SC_Splashmix_solvent_20241003_4.raw	PC 18:1_22:4	331	880	[M+HCOO]	0	N
HCC1143SC_Splashmix_solvent_20241003_4.raw	PC 18:1_22:5	878	878	[M+HCOO]	1310836	Y
HCC1143SC_Splashmix_solvent_20241003_4.raw	PC 18:1_22:6	876	876	[M+HCOO]	0	Y
HCC1143SC_Splashmix_solvent_20241003_4.raw	PC 18:1_22:6	327	876	[M+HCOO]	0	N
HCC1143SC_Splashmix_solvent_20241003_4.raw	PC 18:2_18:2	826	826	[M+HCOO]	113129	Y
HCC1143SC_Splashmix_solvent_20241003_4.raw	PC 18:2_18:2	279	826	[M+HCOO]	0	N
HCC1143SC_Splashmix_solvent_20241003_4.raw	PC 18:2_20:1	856	856	[M+HCOO]	0	Y
HCC1143SC_Splashmix_solvent_20241003_4.raw	PC 18:2_20:1	309	856	[M+HCOO]	0	N
HCC1143SC_Splashmix_solvent_20241003_4.raw	PC 18:2_20:2	854	854	[M+HCOO]	14898819	Y
HCC1143SC_Splashmix_solvent_20241003_4.raw	PC 18:2_20:2	307	854	[M+HCOO]	0	N
HCC1143SC_Splashmix_solvent_20241003_4.raw	PC 18:2_20:3	852	852	[M+HCOO]	395258	Y
HCC1143SC_Splashmix_solvent_20241003_4.raw	PC 18:2_20:3	305	852	[M+HCOO]	0	N
HCC1143SC_Splashmix_solvent_20241003_4.raw	PC 18:2_20:4	850	850	[M+HCOO]	3877615	Y
HCC1143SC_Splashmix_solvent_20241003_4.raw	PC 18:2_20:4	303	850	[M+HCOO]	0	N
HCC1143SC_Splashmix_solvent_20241003_4.raw	PC 18:2_20:5	848	848	[M+HCOO]	13264	Y
HCC1143SC_Splashmix_solvent_20241003_4.raw	PC 18:2_20:5	301	848	[M+HCOO]	0	N
HCC1143SC_Splashmix_solvent_20241003_4.raw	PC 18:2_20:5	301	848	[M+HCOO]	0	N
HCC1143SC_Splashmix_solvent_20241003_4.raw	PC 18:2_22:4	878	878	[M+HCOO]	1310836	Y
HCC1143SC_Splashmix_solvent_20241003_4.raw	PC 18:3_22:6	872	872	[M+HCOO]	4246157	Y
HCC1143SC_Splashmix_solvent_20241003_4.raw	PC 18:3_22:6	327	872	[M+HCOO]	0	N
HCC1143SC_Splashmix_solvent_20241003_4.raw	PC 20:1_20:4	880	880	[M+HCOO]	1056349	Y
HCC1143SC_Splashmix_solvent_20241003_4.raw	PC 20:1_20:4	303	880	[M+HCOO]	0	N
HCC1143SC_Splashmix_solvent_20241003_4.raw	PC 20:2_20:4	878	878	[M+HCOO]	1310836	Y
HCC1143SC_Splashmix_solvent_20241003_4.raw	PC 20:3_20:4	876	876	[M+HCOO]	0	Y
HCC1143SC_Splashmix_solvent_20241003_4.raw	PC 20:3_20:4	303	876	[M+HCOO]	0	N
HCC1143SC_Splashmix_solvent_20241003_4.raw	PC 20:3_22:6	900	900	[M+HCOO]	37316	Y
HCC1143SC_Splashmix_solvent_20241003_4.raw	PC 20:3_22:6	327	900	[M+HCOO]	0	N
HCC1143SC_Splashmix_solvent_20241003_4.raw	PC 20:4_20:4	874	874	[M+HCOO]	0	Y
HCC1143SC_Splashmix_solvent_20241003_4.raw	PC 20:4_20:4	303	874	[M+HCOO]	0	N
HCC1143SC_Splashmix_solvent_20241003_4.raw	PC 20:4_20:5	872	872	[M+HCOO]	4246157	Y
HCC1143SC_Splashmix_solvent_20241003_4.raw	PC 20:4_20:5	303	872	[M+HCOO]	0	N
HCC1143SC_Splashmix_solvent_20241003_4.raw	PC 20:4_22:4	902	902	[M+HCOO]	0	Y
HCC1143SC_Splashmix_solvent_20241003_4.raw	PC 20:4_22:4	331	902	[M+HCOO]	0	N
HCC1143SC_Splashmix_solvent_20241003_4.raw	PE 14:0_20:4	710	710	[M-H]	785467	Y
HCC1143SC_Splashmix_solvent_20241003_4.raw	PE 14:0_20:4	303	710	[M-H]	0	N
HCC1143SC_Splashmix_solvent_20241003_4.raw	PE 16:0_20:0	746	746	[M-H]	1601441	Y
HCC1143SC_Splashmix_solvent_20241003_4.raw	PE 16:0_20:0	311	746	[M-H]	0	N
HCC1143SC_Splashmix_solvent_20241003_4.raw	PE 16:0_20:1	744	744	[M-H]	797617	Y
HCC1143SC_Splashmix_solvent_20241003_4.raw	PE 16:0_20:1	309	744	[M-H]	0	N
HCC1143SC_Splashmix_solvent_20241003_4.raw	PE 16:0_22:6	762	762	[M-H]	0	Y
HCC1143SC_Splashmix_solvent_20241003_4.raw	PE 16:0_22:6	327	762	[M-H]	0	N
HCC1143SC_Splashmix_solvent_20241003_4.raw	PE 17:0_18:0	732	732	[M-H]	1967040	Y
HCC1143SC_Splashmix_solvent_20241003_4.raw	PE 17:0_18:0	269	732	[M-H]	0	N
HCC1143SC_Splashmix_solvent_20241003_4.raw	PE 17:0_18:1	730	730	[M-H]	261110	Y
HCC1143SC_Splashmix_solvent_20241003_4.raw	PE 17:0_18:1	269	730	[M-H]	0	N
HCC1143SC_Splashmix_solvent_20241003_4.raw	PE 17:0_20:3	754	754	[M-H]	2235087	Y
HCC1143SC_Splashmix_solvent_20241003_4.raw	PE 17:0_20:4	752	752	[M-H]	2394396	Y
HCC1143SC_Splashmix_solvent_20241003_4.raw	PE 17:0_20:4	269	752	[M-H]	0	N
HCC1143SC_Splashmix_solvent_20241003_4.raw	PE 17:0_22:4	780	780	[M-H]	87933	Y
HCC1143SC_Splashmix_solvent_20241003_4.raw	PE 17:0_22:4	269	780	[M-H]	0	N
HCC1143SC_Splashmix_solvent_20241003_4.raw	PE 17:0_22:5	778	778	[M-H]	550761	Y
HCC1143SC_Splashmix_solvent_20241003_4.raw	PE 18:0_18:0	746	746	[M-H]	1601441	Y
HCC1143SC_Splashmix_solvent_20241003_4.raw	PE 18:0_18:0	283	746	[M-H]	0	N
HCC1143SC_Splashmix_solvent_20241003_4.raw	PE 18:0_18:1	744	744	[M-H]	4659853	Y
HCC1143SC_Splashmix_solvent_20241003_4.raw	PE 18:0_18:1	281	744	[M-H]	2111117	N
HCC1143SC_Splashmix_solvent_20241003_4.raw	PE 18:0_20:1	772	772	[M-H]	26204688	Y
HCC1143SC_Splashmix_solvent_20241003_4.raw	PE 18:0_20:1	309	772	[M-H]	51472	N
HCC1143SC_Splashmix_solvent_20241003_4.raw	PE 18:0_20:3	768	768	[M-H]	2542771	Y
HCC1143SC_Splashmix_solvent_20241003_4.raw	PE 18:0_20:3	305	768	[M-H]	0	N
HCC1143SC_Splashmix_solvent_20241003_4.raw	PE 18:0_22:4	794	794	[M-H]	0	Y
HCC1143SC_Splashmix_solvent_20241003_4.raw	PE 18:0_22:4	331	794	[M-H]	0	N
HCC1143SC_Splashmix_solvent_20241003_4.raw	PE 18:0_22:6	790	790	[M-H]	0	Y
HCC1143SC_Splashmix_solvent_20241003_4.raw	PE 18:0_22:6	327	790	[M-H]	0	N
HCC1143SC_Splashmix_solvent_20241003_4.raw	PE 18:1_20:0	772	772	[M-H]	31311754	Y
HCC1143SC_Splashmix_solvent_20241003_4.raw	PE 18:1_20:0	311	772	[M-H]	0	N
HCC1143SC_Splashmix_solvent_20241003_4.raw	PE 18:1_20:2	768	768	[M-H]	2542771	Y
HCC1143SC_Splashmix_solvent_20241003_4.raw	PE 18:1_20:2	307	768	[M-H]	0	N
HCC1143SC_Splashmix_solvent_20241003_4.raw	PE 18:1_20:5	762	762	[M-H]	0	Y
HCC1143SC_Splashmix_solvent_20241003_4.raw	PE 18:1_20:5	301	762	[M-H]	0	N
HCC1143SC_Splashmix_solvent_20241003_4.raw	PE 18:1_22:5	790	790	[M-H]	0	Y
HCC1143SC_Splashmix_solvent_20241003_4.raw	PE 18:1_22:5	329	790	[M-H]	0	N
HCC1143SC_Splashmix_solvent_20241003_4.raw	PE 18:2_20:1	768	768	[M-H]	2542771	Y
HCC1143SC_Splashmix_solvent_20241003_4.raw	PE 18:2_20:1	309	768	[M-H]	0	N
HCC1143SC_Splashmix_solvent_20241003_4.raw	PE 18:2_20:4	762	762	[M-H]	0	Y
HCC1143SC_Splashmix_solvent_20241003_4.raw	PE 18:2_20:4	303	762	[M-H]	0	N
HCC1143SC_Splashmix_solvent_20241003_4.raw	PE 18:2_22:4	790	790	[M-H]	0	Y
HCC1143SC_Splashmix_solvent_20241003_4.raw	PE 18:2_22:4	331	790	[M-H]	0	N
HCC1143SC_Splashmix_solvent_20241003_4.raw	PE 18:3_22:6	784	784	[M-H]	0	Y
HCC1143SC_Splashmix_solvent_20241003_4.raw	PE 18:3_22:6	327	784	[M-H]	0	N
HCC1143SC_Splashmix_solvent_20241003_4.raw	PE 18:3_22:6	327	784	[M-H]	0	N
HCC1143SC_Splashmix_solvent_20241003_4.raw	PE 19:0_20:3	782	782	[M-H]	526003	Y
HCC1143SC_Splashmix_solvent_20241003_4.raw	PE 19:0_20:3	297	782	[M-H]	0	N
HCC1143SC_Splashmix_solvent_20241003_4.raw	PE 19:0_20:4	780	780	[M-H]	87933	Y
HCC1143SC_Splashmix_solvent_20241003_4.raw	PE 19:0_20:4	297	780	[M-H]	0	N
HCC1143SC_Splashmix_solvent_20241003_4.raw	PE 19:0_22:6	804	804	[M-H]	0	Y
HCC1143SC_Splashmix_solvent_20241003_4.raw	PE 19:0_22:6	297	804	[M-H]	0	N
HCC1143SC_Splashmix_solvent_20241003_4.raw	PE 20:0_20:4	794	794	[M-H]	0	Y
HCC1143SC_Splashmix_solvent_20241003_4.raw	PE 20:0_20:4	303	794	[M-H]	0	N
HCC1143SC_Splashmix_solvent_20241003_4.raw	PE 20:1_20:3	794	794	[M-H]	0	Y
HCC1143SC_Splashmix_solvent_20241003_4.raw	PE 20:1_20:3	305	794	[M-H]	0	N
HCC1143SC_Splashmix_solvent_20241003_4.raw	PE 20:1_20:5	790	790	[M-H]	0	Y
HCC1143SC_Splashmix_solvent_20241003_4.raw	PE 20:1_20:5	331	790	[M-H]	0	N
HCC1143SC_Splashmix_solvent_20241003_4.raw	PE 20:1_22:6	816	816	[M-H]	135772	Y
HCC1143SC_Splashmix_solvent_20241003_4.raw	PE 20:1_22:6	327	816	[M-H]	0	N
HCC1143SC_Splashmix_solvent_20241003_4.raw	PE 20:2_20:4	790	790	[M-H]	0	Y
HCC1143SC_Splashmix_solvent_20241003_4.raw	PE 20:2_20:4	303	790	[M-H]	0	N
HCC1143SC_Splashmix_solvent_20241003_4.raw	PE 20:2_22:5	816	816	[M-H]	135772	Y
HCC1143SC_Splashmix_solvent_20241003_4.raw	PE 20:2_22:5	329	816	[M-H]	0	N
HCC1143SC_Splashmix_solvent_20241003_4.raw	PE 20:3_20:3	790	790	[M-H]	0	Y
HCC1143SC_Splashmix_solvent_20241003_4.raw	PE 20:3_20:3	305	790	[M-H]	0	N
HCC1143SC_Splashmix_solvent_20241003_4.raw	PE 20:4_22:6	838	838	[M-H]	16153	Y
HCC1143SC_Splashmix_solvent_20241003_4.raw	PE 20:4_22:6	327	838	[M-H]	0	N
HCC1143SC_Splashmix_solvent_20241003_4.raw	PE 22:1_22:6	844	844	[M-H]	0	Y
HCC1143SC_Splashmix_solvent_20241003_4.raw	PE 22:1_22:6	327	844	[M-H]	0	N
HCC1143SC_Splashmix_solvent_20241003_4.raw	PE 22:4_22:6	838	838	[M-H]	16153	Y
HCC1143SC_Splashmix_solvent_20241003_4.raw	PE 22:4_22:6	327	838	[M-H]	0	N
HCC1143SC_Splashmix_solvent_20241003_4.raw	PE O-16:0/18:0	704	704	[M-H]	239989	Y
HCC1143SC_Splashmix_solvent_20241003_4.raw	PE O-18:0/16:0	704	704	[M-H]	239989	Y
HCC1143SC_Splashmix_solvent_20241003_4.raw	PE O-18:0/20:3	754	754	[M-H]	925630	Y
HCC1143SC_Splashmix_solvent_20241003_4.raw	PE O-18:0/20:3	305	754	[M-H]	0	N
HCC1143SC_Splashmix_solvent_20241003_4.raw	PE O-18:0/22:6	776	776	[M-H]	38445	Y
HCC1143SC_Splashmix_solvent_20241003_4.raw	PE O-18:0/22:6	327	776	[M-H]	0	N
HCC1143SC_Splashmix_solvent_20241003_4.raw	PG 15:0_16:1	737	737	[M+HCOO]	821377	Y
HCC1143SC_Splashmix_solvent_20241003_4.raw	PG 15:0_16:1	253	737	[M+HCOO]	0	N
HCC1143SC_Splashmix_solvent_20241003_4.raw	PG 16:0_18:0	749	749	[M-H]	49903	Y
HCC1143SC_Splashmix_solvent_20241003_4.raw	PG 16:0_18:0	283	749	[M-H]	0	N
HCC1143SC_Splashmix_solvent_20241003_4.raw	PG 16:0_18:1	747	747	[M-H]	40351	Y
HCC1143SC_Splashmix_solvent_20241003_4.raw	PG 16:0_18:1	281	747	[M-H]	0	N
HCC1143SC_Splashmix_solvent_20241003_4.raw	PG 16:1_18:0	747	747	[M-H]	40351	Y
HCC1143SC_Splashmix_solvent_20241003_4.raw	PG 16:1_18:0	253	747	[M-H]	0	N
HCC1143SC_Splashmix_solvent_20241003_4.raw	PG 16:1_22:6	791	791	[M-H]	129415	Y
HCC1143SC_Splashmix_solvent_20241003_4.raw	PG 16:1_22:6	327	791	[M-H]	0	N
HCC1143SC_Splashmix_solvent_20241003_4.raw	PG 17:0_17:0	749	749	[M-H]	49903	Y
HCC1143SC_Splashmix_solvent_20241003_4.raw	PG 17:0_17:0	269	749	[M-H]	0	N
HCC1143SC_Splashmix_solvent_20241003_4.raw	PG 18:2_20:6	789	789	[M-H]	490946	Y
HCC1143SC_Splashmix_solvent_20241003_4.raw	PG 18:2_20:6	279	789	[M-H]	0	N
HCC1143SC_Splashmix_solvent_20241003_5.raw	15:0-18:1-d7-PC	797	797	[M7D+HCOO]	360015264	Y
HCC1143SC_Splashmix_solvent_20241003_5.raw	15:0-18:1-d7-PC	288	797	[M7D+HCOO]	32340660	N
HCC1143SC_Splashmix_solvent_20241003_5.raw	15:0-18:1-d7-PE	709	709	[M7D-H]	10457200	Y
HCC1143SC_Splashmix_solvent_20241003_5.raw	15:0-18:1-d7-PE	288	709	[M7D-H]	6929904	N
HCC1143SC_Splashmix_solvent_20241003_5.raw	PC15:0	750	750	[M+HCOO]	78331640	Y
HCC1143SC_Splashmix_solvent_20241003_5.raw	PC15:0	241	750	[M+HCOO]	18417924	N
HCC1143SC_Splashmix_solvent_20241003_5.raw	PC 14:0_18:1	776	776	[M+HCOO]	275510	Y
HCC1143SC_Splashmix_solvent_20241003_5.raw	PC 14:0_20:4	798	798	[M+HCOO]	403215	Y
HCC1143SC_Splashmix_solvent_20241003_5.raw	PC 15:0_18:1	790	790	[M+HCOO]	833981	Y
HCC1143SC_Splashmix_solvent_20241003_5.raw	PC 15:0_18:1	792	790	[M+HCOO]	0	N
HCC1143SC_Splashmix_solvent_20241003_5.raw	PC 15:0_18:1	241	790	[M+HCOO]	49003	N
HCC1143SC_Splashmix_solvent_20241003_5.raw	PC 15:0_22:6	836	836	[M+HCOO]	1046869	Y
HCC1143SC_Splashmix_solvent_20241003_5.raw	PC 16:0_16:0	778	778	[M+HCOO]	229288	Y
HCC1143SC_Splashmix_solvent_20241003_5.raw	PC 16:0_16:0	255	778	[M+HCOO]	0	N
HCC1143SC_Splashmix_solvent_20241003_5.raw	PC 16:0_17:0	792	792	[M+HCOO]	1193675	Y
HCC1143SC_Splashmix_solvent_20241003_5.raw	PC 16:0_18:1	804	804	[M+HCOO]	5675456	Y
HCC1143SC_Splashmix_solvent_20241003_5.raw	PC 16:0_18:1	281	804	[M+HCOO]	1483513	N
HCC1143SC_Splashmix_solvent_20241003_5.raw	PC 16:0_18:2	802	802	[M+HCOO]	626838	Y
HCC1143SC_Splashmix_solvent_20241003_5.raw	PC 16:0_18:2	279	802	[M+HCOO]	19619	N
HCC1143SC_Splashmix_solvent_20241003_5.raw	PC 16:0_18:3	800	800	[M+HCOO]	536598	Y
HCC1143SC_Splashmix_solvent_20241003_5.raw	PC 16:0_18:3	277	800	[M+HCOO]	0	N
HCC1143SC_Splashmix_solvent_20241003_5.raw	PC 16:0_20:1	832	832	[M+HCOO]	628156	Y
HCC1143SC_Splashmix_solvent_20241003_5.raw	PC 16:0_20:1	309	832	[M+HCOO]	0	N
HCC1143SC_Splashmix_solvent_20241003_5.raw	PC 16:0_20:2	830	830	[M+HCOO]	999231	Y
HCC1143SC_Splashmix_solvent_20241003_5.raw	PC 16:0_20:2	307	830	[M+HCOO]	0	N
HCC1143SC_Splashmix_solvent_20241003_5.raw	PC 16:0_20:3	828	828	[M+HCOO]	44165	Y
HCC1143SC_Splashmix_solvent_20241003_5.raw	PC 16:0_20:3	305	828	[M+HCOO]	0	N
HCC1143SC_Splashmix_solvent_20241003_5.raw	PC 16:0_20:4	826	826	[M+HCOO]	191960	Y
HCC1143SC_Splashmix_solvent_20241003_5.raw	PC 16:0_20:5	824	824	[M+HCOO]	713431	Y
HCC1143SC_Splashmix_solvent_20241003_5.raw	PC 16:0_22:4	854	854	[M+HCOO]	1537441	Y
HCC1143SC_Splashmix_solvent_20241003_5.raw	PC 16:0_22:4	331	854	[M+HCOO]	24287	N
HCC1143SC_Splashmix_solvent_20241003_5.raw	PC 16:0_22:5	852	852	[M+HCOO]	260750	Y
HCC1143SC_Splashmix_solvent_20241003_5.raw	PC 16:0_22:5	329	852	[M+HCOO]	0	N
HCC1143SC_Splashmix_solvent_20241003_5.raw	PC 16:0_22:6	850	850	[M+HCOO]	150479	Y
HCC1143SC_Splashmix_solvent_20241003_5.raw	PC 16:0_22:6	327	850	[M+HCOO]	0	N
HCC1143SC_Splashmix_solvent_20241003_5.raw	PC 16:1_18:0	804	804	[M+HCOO]	5145938	Y
HCC1143SC_Splashmix_solvent_20241003_5.raw	PC 16:1_18:0	253	804	[M+HCOO]	0	N
HCC1143SC_Splashmix_solvent_20241003_5.raw	PC 16:1_18:1	802	802	[M+HCOO]	1998857	Y
HCC1143SC_Splashmix_solvent_20241003_5.raw	PC 16:1_18:1	281	802	[M+HCOO]	136856	N
HCC1143SC_Splashmix_solvent_20241003_5.raw	PC 16:1_18:2	800	800	[M+HCOO]	536598	Y
HCC1143SC_Splashmix_solvent_20241003_5.raw	PC 16:1_18:2	253	800	[M+HCOO]	0	N
HCC1143SC_Splashmix_solvent_20241003_5.raw	PC 16:1_18:3	798	798	[M+HCOO]	403215	Y
HCC1143SC_Splashmix_solvent_20241003_5.raw	PC 16:1_20:3	826	826	[M+HCOO]	191960	Y
HCC1143SC_Splashmix_solvent_20241003_5.raw	PC 16:1_20:4	824	824	[M+HCOO]	713431	Y
HCC1143SC_Splashmix_solvent_20241003_5.raw	PC 16:1_22:6	848	848	[M+HCOO]	253006	Y
HCC1143SC_Splashmix_solvent_20241003_5.raw	PC 16:1_22:6	327	848	[M+HCOO]	0	N
HCC1143SC_Splashmix_solvent_20241003_5.raw	PC 16:1_22:6	327	848	[M+HCOO]	0	N
HCC1143SC_Splashmix_solvent_20241003_5.raw	PC 17:0_18:1	818	818	[M+HCOO]	747400	Y
HCC1143SC_Splashmix_solvent_20241003_5.raw	PC 17:0_20:4	840	840	[M+HCOO]	1975493	Y
HCC1143SC_Splashmix_solvent_20241003_5.raw	PC 17:0_20:4	269	840	[M+HCOO]	0	N
HCC1143SC_Splashmix_solvent_20241003_5.raw	PC 17:1_18:2	814	814	[M+HCOO]	463669	Y
HCC1143SC_Splashmix_solvent_20241003_5.raw	PC 18:0_18:1	832	832	[M+HCOO]	783863	Y
HCC1143SC_Splashmix_solvent_20241003_5.raw	PC 18:0_18:1	281	832	[M+HCOO]	249846	N
HCC1143SC_Splashmix_solvent_20241003_5.raw	PC 18:0_18:2	830	830	[M+HCOO]	999231	Y
HCC1143SC_Splashmix_solvent_20241003_5.raw	PC 18:0_18:2	279	830	[M+HCOO]	0	N
HCC1143SC_Splashmix_solvent_20241003_5.raw	PC 18:0_18:3	828	828	[M+HCOO]	44165	Y
HCC1143SC_Splashmix_solvent_20241003_5.raw	PC 18:0_18:3	277	828	[M+HCOO]	0	N
HCC1143SC_Splashmix_solvent_20241003_5.raw	PC 18:0_20:3	856	856	[M+HCOO]	0	Y
HCC1143SC_Splashmix_solvent_20241003_5.raw	PC 18:0_20:3	305	856	[M+HCOO]	14543	N
HCC1143SC_Splashmix_solvent_20241003_5.raw	PC 18:0_20:4	854	854	[M+HCOO]	2088248	Y
HCC1143SC_Splashmix_solvent_20241003_5.raw	PC 18:0_20:4	303	854	[M+HCOO]	142936	N
HCC1143SC_Splashmix_solvent_20241003_5.raw	PC 18:0_20:4	854	854	[M+HCOO]	2088248	Y
HCC1143SC_Splashmix_solvent_20241003_5.raw	PC 18:0_20:4	303	854	[M+HCOO]	142936	N
HCC1143SC_Splashmix_solvent_20241003_5.raw	PC 18:0_20:5	852	852	[M+HCOO]	260750	Y
HCC1143SC_Splashmix_solvent_20241003_5.raw	PC 18:0_20:5	301	852	[M+HCOO]	0	N
HCC1143SC_Splashmix_solvent_20241003_5.raw	PC 18:0_22:5	880	880	[M+HCOO]	10002	Y
HCC1143SC_Splashmix_solvent_20241003_5.raw	PC 18:0_22:5	329	880	[M+HCOO]	0	N
HCC1143SC_Splashmix_solvent_20241003_5.raw	PC 18:0_22:6	878	878	[M+HCOO]	308	Y
HCC1143SC_Splashmix_solvent_20241003_5.raw	PC 18:0_22:6	327	878	[M+HCOO]	0	N
HCC1143SC_Splashmix_solvent_20241003_5.raw	PC 18:1_18:1	830	830	[M+HCOO]	1242504	Y
HCC1143SC_Splashmix_solvent_20241003_5.raw	PC 18:1_18:1	281	830	[M+HCOO]	4026239	N
HCC1143SC_Splashmix_solvent_20241003_5.raw	PC 18:1_18:2	828	828	[M+HCOO]	44165	Y
HCC1143SC_Splashmix_solvent_20241003_5.raw	PC 18:1_18:2	279	828	[M+HCOO]	0	N
HCC1143SC_Splashmix_solvent_20241003_5.raw	PC 18:1_18:3	826	826	[M+HCOO]	191960	Y
HCC1143SC_Splashmix_solvent_20241003_5.raw	PC 18:1_20:2	856	856	[M+HCOO]	0	Y
HCC1143SC_Splashmix_solvent_20241003_5.raw	PC 18:1_20:2	307	856	[M+HCOO]	0	N
HCC1143SC_Splashmix_solvent_20241003_5.raw	PC 18:1_20:3	854	854	[M+HCOO]	2088248	Y
HCC1143SC_Splashmix_solvent_20241003_5.raw	PC 18:1_20:3	305	854	[M+HCOO]	22451	N
HCC1143SC_Splashmix_solvent_20241003_5.raw	PC 18:1_20:4	852	852	[M+HCOO]	260750	Y
HCC1143SC_Splashmix_solvent_20241003_5.raw	PC 18:1_20:4	303	852	[M+HCOO]	0	N
HCC1143SC_Splashmix_solvent_20241003_5.raw	PC 18:1_20:5	850	850	[M+HCOO]	150479	Y
HCC1143SC_Splashmix_solvent_20241003_5.raw	PC 18:1_20:5	301	850	[M+HCOO]	0	N
HCC1143SC_Splashmix_solvent_20241003_5.raw	PC 18:1_22:4	880	880	[M+HCOO]	10002	Y
HCC1143SC_Splashmix_solvent_20241003_5.raw	PC 18:1_22:4	331	880	[M+HCOO]	0	N
HCC1143SC_Splashmix_solvent_20241003_5.raw	PC 18:1_22:5	878	878	[M+HCOO]	308	Y
HCC1143SC_Splashmix_solvent_20241003_5.raw	PC 18:1_22:5	329	878	[M+HCOO]	0	N
HCC1143SC_Splashmix_solvent_20241003_5.raw	PC 18:1_22:6	876	876	[M+HCOO]	11377	Y
HCC1143SC_Splashmix_solvent_20241003_5.raw	PC 18:1_22:6	327	876	[M+HCOO]	0	N
HCC1143SC_Splashmix_solvent_20241003_5.raw	PC 18:2_18:2	826	826	[M+HCOO]	191960	Y
HCC1143SC_Splashmix_solvent_20241003_5.raw	PC 18:2_20:1	856	856	[M+HCOO]	0	Y
HCC1143SC_Splashmix_solvent_20241003_5.raw	PC 18:2_20:1	309	856	[M+HCOO]	0	N
HCC1143SC_Splashmix_solvent_20241003_5.raw	PC 18:2_20:2	854	854	[M+HCOO]	3579697	Y
HCC1143SC_Splashmix_solvent_20241003_5.raw	PC 18:2_20:2	307	854	[M+HCOO]	0	N
HCC1143SC_Splashmix_solvent_20241003_5.raw	PC 18:2_20:3	852	852	[M+HCOO]	260750	Y
HCC1143SC_Splashmix_solvent_20241003_5.raw	PC 18:2_20:3	305	852	[M+HCOO]	0	N
HCC1143SC_Splashmix_solvent_20241003_5.raw	PC 18:2_20:4	850	850	[M+HCOO]	150479	Y
HCC1143SC_Splashmix_solvent_20241003_5.raw	PC 18:2_20:4	303	850	[M+HCOO]	0	N
HCC1143SC_Splashmix_solvent_20241003_5.raw	PC 18:2_20:5	848	848	[M+HCOO]	253006	Y
HCC1143SC_Splashmix_solvent_20241003_5.raw	PC 18:2_20:5	301	848	[M+HCOO]	0	N
HCC1143SC_Splashmix_solvent_20241003_5.raw	PC 18:2_20:5	301	848	[M+HCOO]	0	N
HCC1143SC_Splashmix_solvent_20241003_5.raw	PC 18:2_22:4	878	878	[M+HCOO]	308	Y
HCC1143SC_Splashmix_solvent_20241003_5.raw	PC 18:2_22:4	331	878	[M+HCOO]	0	N
HCC1143SC_Splashmix_solvent_20241003_5.raw	PC 18:3_22:6	872	872	[M+HCOO]	22185	Y
HCC1143SC_Splashmix_solvent_20241003_5.raw	PC 18:3_22:6	327	872	[M+HCOO]	0	N
HCC1143SC_Splashmix_solvent_20241003_5.raw	PC 20:1_20:4	880	880	[M+HCOO]	10002	Y
HCC1143SC_Splashmix_solvent_20241003_5.raw	PC 20:1_20:4	303	880	[M+HCOO]	0	N
HCC1143SC_Splashmix_solvent_20241003_5.raw	PC 20:2_20:4	878	878	[M+HCOO]	308	Y
HCC1143SC_Splashmix_solvent_20241003_5.raw	PC 20:2_20:4	303	878	[M+HCOO]	0	N
HCC1143SC_Splashmix_solvent_20241003_5.raw	PC 20:3_20:4	876	876	[M+HCOO]	11377	Y
HCC1143SC_Splashmix_solvent_20241003_5.raw	PC 20:3_20:4	303	876	[M+HCOO]	0	N
HCC1143SC_Splashmix_solvent_20241003_5.raw	PC 20:3_22:6	900	900	[M+HCOO]	920878	Y
HCC1143SC_Splashmix_solvent_20241003_5.raw	PC 20:4_20:4	874	874	[M+HCOO]	16715	Y
HCC1143SC_Splashmix_solvent_20241003_5.raw	PC 20:4_20:4	303	874	[M+HCOO]	0	N
HCC1143SC_Splashmix_solvent_20241003_5.raw	PC 20:4_20:5	872	872	[M+HCOO]	22185	Y
HCC1143SC_Splashmix_solvent_20241003_5.raw	PC 20:4_20:5	303	872	[M+HCOO]	0	N
HCC1143SC_Splashmix_solvent_20241003_5.raw	PC 20:4_22:4	902	902	[M+HCOO]	15857	Y
HCC1143SC_Splashmix_solvent_20241003_5.raw	PE 14:0_20:4	710	710	[M-H]	2724086	Y
HCC1143SC_Splashmix_solvent_20241003_5.raw	PE 14:0_20:4	303	710	[M-H]	0	N
HCC1143SC_Splashmix_solvent_20241003_5.raw	PE 16:0_20:0	746	746	[M-H]	413353	Y
HCC1143SC_Splashmix_solvent_20241003_5.raw	PE 16:0_20:0	311	746	[M-H]	0	N
HCC1143SC_Splashmix_solvent_20241003_5.raw	PE 16:0_20:1	744	744	[M-H]	3247685	Y
HCC1143SC_Splashmix_solvent_20241003_5.raw	PE 16:0_20:1	309	744	[M-H]	0	N
HCC1143SC_Splashmix_solvent_20241003_5.raw	PE 16:0_22:6	762	762	[M-H]	4169089	Y
HCC1143SC_Splashmix_solvent_20241003_5.raw	PE 16:0_22:6	327	762	[M-H]	0	N
HCC1143SC_Splashmix_solvent_20241003_5.raw	PE 17:0_18:0	732	732	[M-H]	679606	Y
HCC1143SC_Splashmix_solvent_20241003_5.raw	PE 17:0_18:0	269	732	[M-H]	0	N
HCC1143SC_Splashmix_solvent_20241003_5.raw	PE 17:0_18:1	730	730	[M-H]	0	Y
HCC1143SC_Splashmix_solvent_20241003_5.raw	PE 17:0_18:1	269	730	[M-H]	0	N
HCC1143SC_Splashmix_solvent_20241003_5.raw	PE 17:0_20:3	754	754	[M-H]	555983	Y
HCC1143SC_Splashmix_solvent_20241003_5.raw	PE 17:0_20:3	269	754	[M-H]	0	N
HCC1143SC_Splashmix_solvent_20241003_5.raw	PE 17:0_20:4	752	752	[M-H]	290932	Y
HCC1143SC_Splashmix_solvent_20241003_5.raw	PE 17:0_20:4	269	752	[M-H]	0	N
HCC1143SC_Splashmix_solvent_20241003_5.raw	PE 17:0_22:4	780	780	[M-H]	0	Y
HCC1143SC_Splashmix_solvent_20241003_5.raw	PE 17:0_22:4	269	780	[M-H]	0	N
HCC1143SC_Splashmix_solvent_20241003_5.raw	PE 17:0_22:5	778	778	[M-H]	29573	Y
HCC1143SC_Splashmix_solvent_20241003_5.raw	PE 18:0_18:0	746	746	[M-H]	413353	Y
HCC1143SC_Splashmix_solvent_20241003_5.raw	PE 18:0_18:0	283	746	[M-H]	0	N
HCC1143SC_Splashmix_solvent_20241003_5.raw	PE 18:0_18:1	744	744	[M-H]	1844413	Y
HCC1143SC_Splashmix_solvent_20241003_5.raw	PE 18:0_18:1	281	744	[M-H]	5867186	N
HCC1143SC_Splashmix_solvent_20241003_5.raw	PE 18:0_20:1	772	772	[M-H]	10441150	Y
HCC1143SC_Splashmix_solvent_20241003_5.raw	PE 18:0_20:1	309	772	[M-H]	0	N
HCC1143SC_Splashmix_solvent_20241003_5.raw	PE 18:0_20:3	768	768	[M-H]	448497	Y
HCC1143SC_Splashmix_solvent_20241003_5.raw	PE 18:0_20:3	305	768	[M-H]	0	N
HCC1143SC_Splashmix_solvent_20241003_5.raw	PE 18:0_22:4	794	794	[M-H]	3564	Y
HCC1143SC_Splashmix_solvent_20241003_5.raw	PE 18:0_22:4	331	794	[M-H]	0	N
HCC1143SC_Splashmix_solvent_20241003_5.raw	PE 18:0_22:6	790	790	[M-H]	402298	Y
HCC1143SC_Splashmix_solvent_20241003_5.raw	PE 18:0_22:6	327	790	[M-H]	0	N
HCC1143SC_Splashmix_solvent_20241003_5.raw	PE 18:1_20:0	772	772	[M-H]	10441150	Y
HCC1143SC_Splashmix_solvent_20241003_5.raw	PE 18:1_20:0	311	772	[M-H]	0	N
HCC1143SC_Splashmix_solvent_20241003_5.raw	PE 18:1_20:2	768	768	[M-H]	448497	Y
HCC1143SC_Splashmix_solvent_20241003_5.raw	PE 18:1_20:2	307	768	[M-H]	0	N
HCC1143SC_Splashmix_solvent_20241003_5.raw	PE 18:1_20:5	762	762	[M-H]	4169089	Y
HCC1143SC_Splashmix_solvent_20241003_5.raw	PE 18:1_20:5	301	762	[M-H]	0	N
HCC1143SC_Splashmix_solvent_20241003_5.raw	PE 18:1_22:5	790	790	[M-H]	402298	Y
HCC1143SC_Splashmix_solvent_20241003_5.raw	PE 18:1_22:5	329	790	[M-H]	0	N
HCC1143SC_Splashmix_solvent_20241003_5.raw	PE 18:2_20:1	768	768	[M-H]	448497	Y
HCC1143SC_Splashmix_solvent_20241003_5.raw	PE 18:2_20:1	309	768	[M-H]	0	N
HCC1143SC_Splashmix_solvent_20241003_5.raw	PE 18:2_20:4	762	762	[M-H]	4169089	Y
HCC1143SC_Splashmix_solvent_20241003_5.raw	PE 18:2_20:4	303	762	[M-H]	0	N
HCC1143SC_Splashmix_solvent_20241003_5.raw	PE 18:2_22:4	790	790	[M-H]	402298	Y
HCC1143SC_Splashmix_solvent_20241003_5.raw	PE 18:2_22:4	331	790	[M-H]	0	N
HCC1143SC_Splashmix_solvent_20241003_5.raw	PE 18:3_22:6	784	784	[M-H]	201096	Y
HCC1143SC_Splashmix_solvent_20241003_5.raw	PE 19:0_20:3	782	782	[M-H]	4076	Y
HCC1143SC_Splashmix_solvent_20241003_5.raw	PE 19:0_20:3	297	782	[M-H]	0	N
HCC1143SC_Splashmix_solvent_20241003_5.raw	PE 19:0_20:4	780	780	[M-H]	0	Y
HCC1143SC_Splashmix_solvent_20241003_5.raw	PE 19:0_20:4	297	780	[M-H]	0	N
HCC1143SC_Splashmix_solvent_20241003_5.raw	PE 19:0_22:6	804	804	[M-H]	0	Y
HCC1143SC_Splashmix_solvent_20241003_5.raw	PE 19:0_22:6	297	804	[M-H]	0	N
HCC1143SC_Splashmix_solvent_20241003_5.raw	PE 20:0_20:4	794	794	[M-H]	2465755	Y
HCC1143SC_Splashmix_solvent_20241003_5.raw	PE 20:0_20:4	303	794	[M-H]	479077	N
HCC1143SC_Splashmix_solvent_20241003_5.raw	PE 20:1_20:3	794	794	[M-H]	3564	Y
HCC1143SC_Splashmix_solvent_20241003_5.raw	PE 20:1_20:3	305	794	[M-H]	0	N
HCC1143SC_Splashmix_solvent_20241003_5.raw	PE 20:1_20:5	790	790	[M-H]	402298	Y
HCC1143SC_Splashmix_solvent_20241003_5.raw	PE 20:1_20:5	331	790	[M-H]	0	N
HCC1143SC_Splashmix_solvent_20241003_5.raw	PE 20:1_22:6	816	816	[M-H]	882664	Y
HCC1143SC_Splashmix_solvent_20241003_5.raw	PE 20:1_22:6	327	816	[M-H]	0	N
HCC1143SC_Splashmix_solvent_20241003_5.raw	PE 20:2_20:4	790	790	[M-H]	402298	Y
HCC1143SC_Splashmix_solvent_20241003_5.raw	PE 20:2_20:4	303	790	[M-H]	0	N
HCC1143SC_Splashmix_solvent_20241003_5.raw	PE 20:2_22:5	816	816	[M-H]	882664	Y
HCC1143SC_Splashmix_solvent_20241003_5.raw	PE 20:2_22:5	329	816	[M-H]	0	N
HCC1143SC_Splashmix_solvent_20241003_5.raw	PE 20:3_20:3	790	790	[M-H]	402298	Y
HCC1143SC_Splashmix_solvent_20241003_5.raw	PE 20:3_20:3	305	790	[M-H]	0	N
HCC1143SC_Splashmix_solvent_20241003_5.raw	PE 20:4_22:6	838	838	[M-H]	30326	Y
HCC1143SC_Splashmix_solvent_20241003_5.raw	PE 22:1_22:6	844	844	[M-H]	0	Y
HCC1143SC_Splashmix_solvent_20241003_5.raw	PE 22:1_22:6	327	844	[M-H]	0	N
HCC1143SC_Splashmix_solvent_20241003_5.raw	PE 22:4_22:6	838	838	[M-H]	30326	Y
HCC1143SC_Splashmix_solvent_20241003_5.raw	PE O-16:0/18:0	704	704	[M-H]	449369	Y
HCC1143SC_Splashmix_solvent_20241003_5.raw	PE O-18:0/16:0	704	704	[M-H]	449369	Y
HCC1143SC_Splashmix_solvent_20241003_5.raw	PE O-18:0/20:3	754	754	[M-H]	17786	Y
HCC1143SC_Splashmix_solvent_20241003_5.raw	PE O-18:0/20:3	305	754	[M-H]	0	N
HCC1143SC_Splashmix_solvent_20241003_5.raw	PE O-18:0/22:6	776	776	[M-H]	61438	Y
HCC1143SC_Splashmix_solvent_20241003_5.raw	PE O-18:0/22:6	327	776	[M-H]	0	N
HCC1143SC_Splashmix_solvent_20241003_5.raw	PG 15:0_16:1	737	737	[M+HCOO]	97594720	Y
HCC1143SC_Splashmix_solvent_20241003_5.raw	PG 15:0_16:1	253	737	[M+HCOO]	0	N
HCC1143SC_Splashmix_solvent_20241003_5.raw	PG 16:0_18:0	749	749	[M-H]	0	Y
HCC1143SC_Splashmix_solvent_20241003_5.raw	PG 16:0_18:0	283	749	[M-H]	0	N
HCC1143SC_Splashmix_solvent_20241003_5.raw	PG 16:0_18:1	747	747	[M-H]	0	Y
HCC1143SC_Splashmix_solvent_20241003_5.raw	PG 16:0_18:1	281	747	[M-H]	0	N
HCC1143SC_Splashmix_solvent_20241003_5.raw	PG 16:1_18:0	747	747	[M-H]	0	Y
HCC1143SC_Splashmix_solvent_20241003_5.raw	PG 16:1_18:0	253	747	[M-H]	0	N
HCC1143SC_Splashmix_solvent_20241003_5.raw	PG 16:1_22:6	791	791	[M-H]	0	Y
HCC1143SC_Splashmix_solvent_20241003_5.raw	PG 16:1_22:6	327	791	[M-H]	0	N
HCC1143SC_Splashmix_solvent_20241003_5.raw	PG 17:0_17:0	749	749	[M-H]	0	Y
HCC1143SC_Splashmix_solvent_20241003_5.raw	PG 17:0_17:0	269	749	[M-H]	0	N
HCC1143SC_Splashmix_solvent_20241003_5.raw	PG 18:2_20:6	789	789	[M-H]	4793249	Y
HCC1143SC_Splashmix_solvent_20241003_5.raw	PG 18:2_20:6	279	789	[M-H]	0	N
HCC1143SCbubble_Splashmix_solvent_20241002_1.raw	15:0-18:1-d7-PC	797	797	[M7D+HCOO]	663714752	Y
HCC1143SCbubble_Splashmix_solvent_20241002_1.raw	15:0-18:1-d7-PC	288	797	[M7D+HCOO]	89309880	N
HCC1143SCbubble_Splashmix_solvent_20241002_1.raw	15:0-18:1-d7-PE	709	709	[M7D-H]	11942649	Y
HCC1143SCbubble_Splashmix_solvent_20241002_1.raw	15:0-18:1-d7-PE	288	709	[M7D-H]	11063403	N
HCC1143SCbubble_Splashmix_solvent_20241002_1.raw	PC15:0	750	750	[M+HCOO]	57242892	Y
HCC1143SCbubble_Splashmix_solvent_20241002_1.raw	PC15:0	241	750	[M+HCOO]	2035096	N
HCC1143SCbubble_Splashmix_solvent_20241002_1.raw	PC 14:0_18:1	776	776	[M+HCOO]	83737	Y
HCC1143SCbubble_Splashmix_solvent_20241002_1.raw	PC 14:0_18:1	281	776	[M+HCOO]	0	N
HCC1143SCbubble_Splashmix_solvent_20241002_1.raw	PC 14:0_20:4	798	798	[M+HCOO]	8302	Y
HCC1143SCbubble_Splashmix_solvent_20241002_1.raw	PC 14:0_20:4	303	798	[M+HCOO]	0	N
HCC1143SCbubble_Splashmix_solvent_20241002_1.raw	PC 15:0_18:1	790	790	[M+HCOO]	115822	Y
HCC1143SCbubble_Splashmix_solvent_20241002_1.raw	PC 15:0_18:1	792	790	[M+HCOO]	0	N
HCC1143SCbubble_Splashmix_solvent_20241002_1.raw	PC 15:0_18:1	241	790	[M+HCOO]	98751	N
HCC1143SCbubble_Splashmix_solvent_20241002_1.raw	PC 15:0_22:6	836	836	[M+HCOO]	334175	Y
HCC1143SCbubble_Splashmix_solvent_20241002_1.raw	PC 16:0_16:0	778	778	[M+HCOO]	1237721	Y
HCC1143SCbubble_Splashmix_solvent_20241002_1.raw	PC 16:0_16:0	255	778	[M+HCOO]	0	N
HCC1143SCbubble_Splashmix_solvent_20241002_1.raw	PC 16:0_17:0	792	792	[M+HCOO]	115251	Y
HCC1143SCbubble_Splashmix_solvent_20241002_1.raw	PC 16:0_18:1	804	804	[M+HCOO]	1479545	Y
HCC1143SCbubble_Splashmix_solvent_20241002_1.raw	PC 16:0_18:1	281	804	[M+HCOO]	1670987	N
HCC1143SCbubble_Splashmix_solvent_20241002_1.raw	PC 16:0_18:2	802	802	[M+HCOO]	133746	Y
HCC1143SCbubble_Splashmix_solvent_20241002_1.raw	PC 16:0_18:2	279	802	[M+HCOO]	82576	N
HCC1143SCbubble_Splashmix_solvent_20241002_1.raw	PC 16:0_18:3	800	800	[M+HCOO]	56064	Y
HCC1143SCbubble_Splashmix_solvent_20241002_1.raw	PC 16:0_18:3	277	800	[M+HCOO]	0	N
HCC1143SCbubble_Splashmix_solvent_20241002_1.raw	PC 16:0_20:1	832	832	[M+HCOO]	673986	Y
HCC1143SCbubble_Splashmix_solvent_20241002_1.raw	PC 16:0_20:1	309	832	[M+HCOO]	0	N
HCC1143SCbubble_Splashmix_solvent_20241002_1.raw	PC 16:0_20:2	830	830	[M+HCOO]	1188043	Y
HCC1143SCbubble_Splashmix_solvent_20241002_1.raw	PC 16:0_20:2	307	830	[M+HCOO]	0	N
HCC1143SCbubble_Splashmix_solvent_20241002_1.raw	PC 16:0_20:3	828	828	[M+HCOO]	8243	Y
HCC1143SCbubble_Splashmix_solvent_20241002_1.raw	PC 16:0_20:3	305	828	[M+HCOO]	0	N
HCC1143SCbubble_Splashmix_solvent_20241002_1.raw	PC 16:0_20:4	826	826	[M+HCOO]	697882	Y
HCC1143SCbubble_Splashmix_solvent_20241002_1.raw	PC 16:0_20:5	824	824	[M+HCOO]	123693	Y
HCC1143SCbubble_Splashmix_solvent_20241002_1.raw	PC 16:0_20:5	301	824	[M+HCOO]	0	N
HCC1143SCbubble_Splashmix_solvent_20241002_1.raw	PC 16:0_22:4	854	854	[M+HCOO]	2410296	Y
HCC1143SCbubble_Splashmix_solvent_20241002_1.raw	PC 16:0_22:4	331	854	[M+HCOO]	0	N
HCC1143SCbubble_Splashmix_solvent_20241002_1.raw	PC 16:0_22:5	852	852	[M+HCOO]	976549	Y
HCC1143SCbubble_Splashmix_solvent_20241002_1.raw	PC 16:0_22:5	329	852	[M+HCOO]	0	N
HCC1143SCbubble_Splashmix_solvent_20241002_1.raw	PC 16:0_22:6	850	850	[M+HCOO]	187267	Y
HCC1143SCbubble_Splashmix_solvent_20241002_1.raw	PC 16:0_22:6	327	850	[M+HCOO]	0	N
HCC1143SCbubble_Splashmix_solvent_20241002_1.raw	PC 16:1_18:0	804	804	[M+HCOO]	1001127	Y
HCC1143SCbubble_Splashmix_solvent_20241002_1.raw	PC 16:1_18:0	253	804	[M+HCOO]	19883	N
HCC1143SCbubble_Splashmix_solvent_20241002_1.raw	PC 16:1_18:1	802	802	[M+HCOO]	651998	Y
HCC1143SCbubble_Splashmix_solvent_20241002_1.raw	PC 16:1_18:1	281	802	[M+HCOO]	62327	N
HCC1143SCbubble_Splashmix_solvent_20241002_1.raw	PC 16:1_18:2	800	800	[M+HCOO]	56064	Y
HCC1143SCbubble_Splashmix_solvent_20241002_1.raw	PC 16:1_18:2	253	800	[M+HCOO]	0	N
HCC1143SCbubble_Splashmix_solvent_20241002_1.raw	PC 16:1_18:3	798	798	[M+HCOO]	8302	Y
HCC1143SCbubble_Splashmix_solvent_20241002_1.raw	PC 16:1_18:3	277	798	[M+HCOO]	0	N
HCC1143SCbubble_Splashmix_solvent_20241002_1.raw	PC 16:1_20:3	826	826	[M+HCOO]	697882	Y
HCC1143SCbubble_Splashmix_solvent_20241002_1.raw	PC 16:1_20:4	824	824	[M+HCOO]	123693	Y
HCC1143SCbubble_Splashmix_solvent_20241002_1.raw	PC 16:1_20:4	253	824	[M+HCOO]	0	N
HCC1143SCbubble_Splashmix_solvent_20241002_1.raw	PC 16:1_22:6	848	848	[M+HCOO]	279974	Y
HCC1143SCbubble_Splashmix_solvent_20241002_1.raw	PC 17:0_18:1	818	818	[M+HCOO]	168664	Y
HCC1143SCbubble_Splashmix_solvent_20241002_1.raw	PC 17:0_18:1	269	818	[M+HCOO]	0	N
HCC1143SCbubble_Splashmix_solvent_20241002_1.raw	PC 17:0_20:4	840	840	[M+HCOO]	548912	Y
HCC1143SCbubble_Splashmix_solvent_20241002_1.raw	PC 17:0_20:4	269	840	[M+HCOO]	0	N
HCC1143SCbubble_Splashmix_solvent_20241002_1.raw	PC 17:1_18:2	814	814	[M+HCOO]	3371	Y
HCC1143SCbubble_Splashmix_solvent_20241002_1.raw	PC 17:1_18:2	279	814	[M+HCOO]	0	N
HCC1143SCbubble_Splashmix_solvent_20241002_1.raw	PC 17:1_18:2	279	814	[M+HCOO]	0	N
HCC1143SCbubble_Splashmix_solvent_20241002_1.raw	PC 18:0_18:1	832	832	[M+HCOO]	296827	Y
HCC1143SCbubble_Splashmix_solvent_20241002_1.raw	PC 18:0_18:1	281	832	[M+HCOO]	650835	N
HCC1143SCbubble_Splashmix_solvent_20241002_1.raw	PC 18:0_18:2	830	830	[M+HCOO]	852696	Y
HCC1143SCbubble_Splashmix_solvent_20241002_1.raw	PC 18:0_18:2	279	830	[M+HCOO]	167081	N
HCC1143SCbubble_Splashmix_solvent_20241002_1.raw	PC 18:0_18:3	828	828	[M+HCOO]	8243	Y
HCC1143SCbubble_Splashmix_solvent_20241002_1.raw	PC 18:0_18:3	277	828	[M+HCOO]	0	N
HCC1143SCbubble_Splashmix_solvent_20241002_1.raw	PC 18:0_20:3	856	856	[M+HCOO]	387531	Y
HCC1143SCbubble_Splashmix_solvent_20241002_1.raw	PC 18:0_20:3	305	856	[M+HCOO]	0	N
HCC1143SCbubble_Splashmix_solvent_20241002_1.raw	PC 18:0_20:4	854	854	[M+HCOO]	121457	Y
HCC1143SCbubble_Splashmix_solvent_20241002_1.raw	PC 18:0_20:4	303	854	[M+HCOO]	92687	N
HCC1143SCbubble_Splashmix_solvent_20241002_1.raw	PC 18:0_20:4	854	854	[M+HCOO]	121457	Y
HCC1143SCbubble_Splashmix_solvent_20241002_1.raw	PC 18:0_20:4	303	854	[M+HCOO]	92687	N
HCC1143SCbubble_Splashmix_solvent_20241002_1.raw	PC 18:0_20:5	852	852	[M+HCOO]	976549	Y
HCC1143SCbubble_Splashmix_solvent_20241002_1.raw	PC 18:0_20:5	301	852	[M+HCOO]	0	N
HCC1143SCbubble_Splashmix_solvent_20241002_1.raw	PC 18:0_22:5	880	880	[M+HCOO]	8018	Y
HCC1143SCbubble_Splashmix_solvent_20241002_1.raw	PC 18:0_22:5	329	880	[M+HCOO]	0	N
HCC1143SCbubble_Splashmix_solvent_20241002_1.raw	PC 18:0_22:6	878	878	[M+HCOO]	502819	Y
HCC1143SCbubble_Splashmix_solvent_20241002_1.raw	PC 18:0_22:6	327	878	[M+HCOO]	0	N
HCC1143SCbubble_Splashmix_solvent_20241002_1.raw	PC 18:1_18:1	830	830	[M+HCOO]	1110367	Y
HCC1143SCbubble_Splashmix_solvent_20241002_1.raw	PC 18:1_18:1	281	830	[M+HCOO]	926894	N
HCC1143SCbubble_Splashmix_solvent_20241002_1.raw	PC 18:1_18:2	828	828	[M+HCOO]	8243	Y
HCC1143SCbubble_Splashmix_solvent_20241002_1.raw	PC 18:1_18:2	279	828	[M+HCOO]	0	N
HCC1143SCbubble_Splashmix_solvent_20241002_1.raw	PC 18:1_18:3	826	826	[M+HCOO]	697882	Y
HCC1143SCbubble_Splashmix_solvent_20241002_1.raw	PC 18:1_20:2	856	856	[M+HCOO]	387531	Y
HCC1143SCbubble_Splashmix_solvent_20241002_1.raw	PC 18:1_20:2	307	856	[M+HCOO]	0	N
HCC1143SCbubble_Splashmix_solvent_20241002_1.raw	PC 18:1_20:3	854	854	[M+HCOO]	385601	Y
HCC1143SCbubble_Splashmix_solvent_20241002_1.raw	PC 18:1_20:3	305	854	[M+HCOO]	33512	N
HCC1143SCbubble_Splashmix_solvent_20241002_1.raw	PC 18:1_20:4	852	852	[M+HCOO]	976549	Y
HCC1143SCbubble_Splashmix_solvent_20241002_1.raw	PC 18:1_20:4	303	852	[M+HCOO]	0	N
HCC1143SCbubble_Splashmix_solvent_20241002_1.raw	PC 18:1_20:5	850	850	[M+HCOO]	187267	Y
HCC1143SCbubble_Splashmix_solvent_20241002_1.raw	PC 18:1_20:5	301	850	[M+HCOO]	0	N
HCC1143SCbubble_Splashmix_solvent_20241002_1.raw	PC 18:1_22:4	880	880	[M+HCOO]	8018	Y
HCC1143SCbubble_Splashmix_solvent_20241002_1.raw	PC 18:1_22:4	331	880	[M+HCOO]	0	N
HCC1143SCbubble_Splashmix_solvent_20241002_1.raw	PC 18:1_22:5	878	878	[M+HCOO]	502819	Y
HCC1143SCbubble_Splashmix_solvent_20241002_1.raw	PC 18:1_22:5	329	878	[M+HCOO]	0	N
HCC1143SCbubble_Splashmix_solvent_20241002_1.raw	PC 18:1_22:6	876	876	[M+HCOO]	70460	Y
HCC1143SCbubble_Splashmix_solvent_20241002_1.raw	PC 18:2_18:2	826	826	[M+HCOO]	697882	Y
HCC1143SCbubble_Splashmix_solvent_20241002_1.raw	PC 18:2_20:1	856	856	[M+HCOO]	387531	Y
HCC1143SCbubble_Splashmix_solvent_20241002_1.raw	PC 18:2_20:1	309	856	[M+HCOO]	0	N
HCC1143SCbubble_Splashmix_solvent_20241002_1.raw	PC 18:2_20:2	854	854	[M+HCOO]	2410296	Y
HCC1143SCbubble_Splashmix_solvent_20241002_1.raw	PC 18:2_20:2	307	854	[M+HCOO]	0	N
HCC1143SCbubble_Splashmix_solvent_20241002_1.raw	PC 18:2_20:3	852	852	[M+HCOO]	976549	Y
HCC1143SCbubble_Splashmix_solvent_20241002_1.raw	PC 18:2_20:3	305	852	[M+HCOO]	0	N
HCC1143SCbubble_Splashmix_solvent_20241002_1.raw	PC 18:2_20:4	850	850	[M+HCOO]	187267	Y
HCC1143SCbubble_Splashmix_solvent_20241002_1.raw	PC 18:2_20:4	303	850	[M+HCOO]	0	N
HCC1143SCbubble_Splashmix_solvent_20241002_1.raw	PC 18:2_20:5	848	848	[M+HCOO]	279974	Y
HCC1143SCbubble_Splashmix_solvent_20241002_1.raw	PC 18:2_22:4	878	878	[M+HCOO]	502819	Y
HCC1143SCbubble_Splashmix_solvent_20241002_1.raw	PC 18:2_22:4	331	878	[M+HCOO]	0	N
HCC1143SCbubble_Splashmix_solvent_20241002_1.raw	PC 18:3_22:6	872	872	[M+HCOO]	414735	Y
HCC1143SCbubble_Splashmix_solvent_20241002_1.raw	PC 20:1_20:4	880	880	[M+HCOO]	8018	Y
HCC1143SCbubble_Splashmix_solvent_20241002_1.raw	PC 20:1_20:4	303	880	[M+HCOO]	0	N
HCC1143SCbubble_Splashmix_solvent_20241002_1.raw	PC 20:2_20:4	878	878	[M+HCOO]	502819	Y
HCC1143SCbubble_Splashmix_solvent_20241002_1.raw	PC 20:2_20:4	303	878	[M+HCOO]	0	N
HCC1143SCbubble_Splashmix_solvent_20241002_1.raw	PC 20:3_20:4	876	876	[M+HCOO]	70460	Y
HCC1143SCbubble_Splashmix_solvent_20241002_1.raw	PC 20:3_22:6	900	900	[M+HCOO]	100851	Y
HCC1143SCbubble_Splashmix_solvent_20241002_1.raw	PC 20:4_20:4	874	874	[M+HCOO]	3790	Y
HCC1143SCbubble_Splashmix_solvent_20241002_1.raw	PC 20:4_20:4	303	874	[M+HCOO]	0	N
HCC1143SCbubble_Splashmix_solvent_20241002_1.raw	PC 20:4_20:5	872	872	[M+HCOO]	414735	Y
HCC1143SCbubble_Splashmix_solvent_20241002_1.raw	PC 20:4_22:4	902	902	[M+HCOO]	0	Y
HCC1143SCbubble_Splashmix_solvent_20241002_1.raw	PC 20:4_22:4	331	902	[M+HCOO]	0	N
HCC1143SCbubble_Splashmix_solvent_20241002_1.raw	PE 14:0_20:4	710	710	[M-H]	834479	Y
HCC1143SCbubble_Splashmix_solvent_20241002_1.raw	PE 14:0_20:4	303	710	[M-H]	0	N
HCC1143SCbubble_Splashmix_solvent_20241002_1.raw	PE 16:0_20:0	746	746	[M-H]	188401	Y
HCC1143SCbubble_Splashmix_solvent_20241002_1.raw	PE 16:0_20:1	744	744	[M-H]	1972791	Y
HCC1143SCbubble_Splashmix_solvent_20241002_1.raw	PE 16:0_20:1	309	744	[M-H]	0	N
HCC1143SCbubble_Splashmix_solvent_20241002_1.raw	PE 16:0_22:6	762	762	[M-H]	58407	Y
HCC1143SCbubble_Splashmix_solvent_20241002_1.raw	PE 16:0_22:6	327	762	[M-H]	0	N
HCC1143SCbubble_Splashmix_solvent_20241002_1.raw	PE 17:0_18:0	732	732	[M-H]	131857	Y
HCC1143SCbubble_Splashmix_solvent_20241002_1.raw	PE 17:0_18:0	269	732	[M-H]	0	N
HCC1143SCbubble_Splashmix_solvent_20241002_1.raw	PE 17:0_18:1	730	730	[M-H]	39582	Y
HCC1143SCbubble_Splashmix_solvent_20241002_1.raw	PE 17:0_18:1	269	730	[M-H]	0	N
HCC1143SCbubble_Splashmix_solvent_20241002_1.raw	PE 17:0_20:3	754	754	[M-H]	135277	Y
HCC1143SCbubble_Splashmix_solvent_20241002_1.raw	PE 17:0_20:3	269	754	[M-H]	0	N
HCC1143SCbubble_Splashmix_solvent_20241002_1.raw	PE 17:0_20:4	752	752	[M-H]	5533	Y
HCC1143SCbubble_Splashmix_solvent_20241002_1.raw	PE 17:0_20:4	269	752	[M-H]	0	N
HCC1143SCbubble_Splashmix_solvent_20241002_1.raw	PE 17:0_22:4	780	780	[M-H]	44471	Y
HCC1143SCbubble_Splashmix_solvent_20241002_1.raw	PE 17:0_22:4	269	780	[M-H]	0	N
HCC1143SCbubble_Splashmix_solvent_20241002_1.raw	PE 17:0_22:5	778	778	[M-H]	218521	Y
HCC1143SCbubble_Splashmix_solvent_20241002_1.raw	PE 18:0_18:0	746	746	[M-H]	188401	Y
HCC1143SCbubble_Splashmix_solvent_20241002_1.raw	PE 18:0_18:1	744	744	[M-H]	4273232	Y
HCC1143SCbubble_Splashmix_solvent_20241002_1.raw	PE 18:0_18:1	281	744	[M-H]	1138326	N
HCC1143SCbubble_Splashmix_solvent_20241002_1.raw	PE 18:0_20:1	772	772	[M-H]	2688617	Y
HCC1143SCbubble_Splashmix_solvent_20241002_1.raw	PE 18:0_20:1	309	772	[M-H]	0	N
HCC1143SCbubble_Splashmix_solvent_20241002_1.raw	PE 18:0_20:3	768	768	[M-H]	37662	Y
HCC1143SCbubble_Splashmix_solvent_20241002_1.raw	PE 18:0_20:3	305	768	[M-H]	0	N
HCC1143SCbubble_Splashmix_solvent_20241002_1.raw	PE 18:0_22:4	794	794	[M-H]	9482	Y
HCC1143SCbubble_Splashmix_solvent_20241002_1.raw	PE 18:0_22:4	331	794	[M-H]	0	N
HCC1143SCbubble_Splashmix_solvent_20241002_1.raw	PE 18:0_22:6	790	790	[M-H]	157656	Y
HCC1143SCbubble_Splashmix_solvent_20241002_1.raw	PE 18:1_20:0	772	772	[M-H]	2688617	Y
HCC1143SCbubble_Splashmix_solvent_20241002_1.raw	PE 18:1_20:0	311	772	[M-H]	0	N
HCC1143SCbubble_Splashmix_solvent_20241002_1.raw	PE 18:1_20:2	768	768	[M-H]	37662	Y
HCC1143SCbubble_Splashmix_solvent_20241002_1.raw	PE 18:1_20:2	307	768	[M-H]	0	N
HCC1143SCbubble_Splashmix_solvent_20241002_1.raw	PE 18:1_20:5	762	762	[M-H]	58407	Y
HCC1143SCbubble_Splashmix_solvent_20241002_1.raw	PE 18:1_20:5	301	762	[M-H]	0	N
HCC1143SCbubble_Splashmix_solvent_20241002_1.raw	PE 18:1_22:5	790	790	[M-H]	157656	Y
HCC1143SCbubble_Splashmix_solvent_20241002_1.raw	PE 18:2_20:1	768	768	[M-H]	37662	Y
HCC1143SCbubble_Splashmix_solvent_20241002_1.raw	PE 18:2_20:1	309	768	[M-H]	0	N
HCC1143SCbubble_Splashmix_solvent_20241002_1.raw	PE 18:2_20:4	762	762	[M-H]	58407	Y
HCC1143SCbubble_Splashmix_solvent_20241002_1.raw	PE 18:2_20:4	303	762	[M-H]	0	N
HCC1143SCbubble_Splashmix_solvent_20241002_1.raw	PE 18:2_22:4	790	790	[M-H]	157656	Y
HCC1143SCbubble_Splashmix_solvent_20241002_1.raw	PE 18:3_22:6	784	784	[M-H]	2660	Y
HCC1143SCbubble_Splashmix_solvent_20241002_1.raw	PE 18:3_22:6	327	784	[M-H]	0	N
HCC1143SCbubble_Splashmix_solvent_20241002_1.raw	PE 18:3_22:6	327	784	[M-H]	0	N
HCC1143SCbubble_Splashmix_solvent_20241002_1.raw	PE 19:0_20:3	782	782	[M-H]	61998	Y
HCC1143SCbubble_Splashmix_solvent_20241002_1.raw	PE 19:0_20:4	780	780	[M-H]	44471	Y
HCC1143SCbubble_Splashmix_solvent_20241002_1.raw	PE 19:0_20:4	297	780	[M-H]	0	N
HCC1143SCbubble_Splashmix_solvent_20241002_1.raw	PE 19:0_22:6	804	804	[M-H]	36422	Y
HCC1143SCbubble_Splashmix_solvent_20241002_1.raw	PE 19:0_22:6	297	804	[M-H]	0	N
HCC1143SCbubble_Splashmix_solvent_20241002_1.raw	PE 20:0_20:4	794	794	[M-H]	9482	Y
HCC1143SCbubble_Splashmix_solvent_20241002_1.raw	PE 20:0_20:4	303	794	[M-H]	0	N
HCC1143SCbubble_Splashmix_solvent_20241002_1.raw	PE 20:1_20:3	794	794	[M-H]	9482	Y
HCC1143SCbubble_Splashmix_solvent_20241002_1.raw	PE 20:1_20:3	305	794	[M-H]	0	N
HCC1143SCbubble_Splashmix_solvent_20241002_1.raw	PE 20:1_20:5	790	790	[M-H]	157656	Y
HCC1143SCbubble_Splashmix_solvent_20241002_1.raw	PE 20:1_22:6	816	816	[M-H]	32153	Y
HCC1143SCbubble_Splashmix_solvent_20241002_1.raw	PE 20:1_22:6	327	816	[M-H]	0	N
HCC1143SCbubble_Splashmix_solvent_20241002_1.raw	PE 20:2_20:4	790	790	[M-H]	157656	Y
HCC1143SCbubble_Splashmix_solvent_20241002_1.raw	PE 20:2_22:5	816	816	[M-H]	32153	Y
HCC1143SCbubble_Splashmix_solvent_20241002_1.raw	PE 20:2_22:5	329	816	[M-H]	0	N
HCC1143SCbubble_Splashmix_solvent_20241002_1.raw	PE 20:3_20:3	790	790	[M-H]	157656	Y
HCC1143SCbubble_Splashmix_solvent_20241002_1.raw	PE 20:4_22:6	838	838	[M-H]	42060	Y
HCC1143SCbubble_Splashmix_solvent_20241002_1.raw	PE 20:4_22:6	327	838	[M-H]	0	N
HCC1143SCbubble_Splashmix_solvent_20241002_1.raw	PE 22:1_22:6	844	844	[M-H]	313185	Y
HCC1143SCbubble_Splashmix_solvent_20241002_1.raw	PE 22:1_22:6	327	844	[M-H]	0	N
HCC1143SCbubble_Splashmix_solvent_20241002_1.raw	PE 22:4_22:6	838	838	[M-H]	42060	Y
HCC1143SCbubble_Splashmix_solvent_20241002_1.raw	PE 22:4_22:6	327	838	[M-H]	0	N
HCC1143SCbubble_Splashmix_solvent_20241002_1.raw	PE O-16:0/18:0	704	704	[M-H]	61185	Y
HCC1143SCbubble_Splashmix_solvent_20241002_1.raw	PE O-16:0/18:0	283	704	[M-H]	0	N
HCC1143SCbubble_Splashmix_solvent_20241002_1.raw	PE O-18:0/16:0	704	704	[M-H]	61185	Y
HCC1143SCbubble_Splashmix_solvent_20241002_1.raw	PE O-18:0/16:0	255	704	[M-H]	0	N
HCC1143SCbubble_Splashmix_solvent_20241002_1.raw	PE O-18:0/20:3	754	754	[M-H]	5146	Y
HCC1143SCbubble_Splashmix_solvent_20241002_1.raw	PE O-18:0/20:3	305	754	[M-H]	0	N
HCC1143SCbubble_Splashmix_solvent_20241002_1.raw	PE O-18:0/22:6	776	776	[M-H]	186187	Y
HCC1143SCbubble_Splashmix_solvent_20241002_1.raw	PE O-18:0/22:6	327	776	[M-H]	0	N
HCC1143SCbubble_Splashmix_solvent_20241002_1.raw	PG 15:0_16:1	737	737	[M+HCOO]	34401596	Y
HCC1143SCbubble_Splashmix_solvent_20241002_1.raw	PG 15:0_16:1	253	737	[M+HCOO]	0	N
HCC1143SCbubble_Splashmix_solvent_20241002_1.raw	PG 16:0_18:0	749	749	[M-H]	33873	Y
HCC1143SCbubble_Splashmix_solvent_20241002_1.raw	PG 16:0_18:0	283	749	[M-H]	0	N
HCC1143SCbubble_Splashmix_solvent_20241002_1.raw	PG 16:0_18:1	747	747	[M-H]	41002	Y
HCC1143SCbubble_Splashmix_solvent_20241002_1.raw	PG 16:0_18:1	281	747	[M-H]	0	N
HCC1143SCbubble_Splashmix_solvent_20241002_1.raw	PG 16:1_18:0	747	747	[M-H]	41002	Y
HCC1143SCbubble_Splashmix_solvent_20241002_1.raw	PG 16:1_18:0	253	747	[M-H]	0	N
HCC1143SCbubble_Splashmix_solvent_20241002_1.raw	PG 16:1_22:6	791	791	[M-H]	2543545	Y
HCC1143SCbubble_Splashmix_solvent_20241002_1.raw	PG 17:0_17:0	749	749	[M-H]	33873	Y
HCC1143SCbubble_Splashmix_solvent_20241002_1.raw	PG 17:0_17:0	269	749	[M-H]	0	N
HCC1143SCbubble_Splashmix_solvent_20241002_1.raw	PG 18:2_20:6	789	789	[M-H]	45747036	Y
HCC1143SCbubble_Splashmix_solvent_20241002_1.raw	PG 18:2_20:6	279	789	[M-H]	0	N
HCC1143SCbubble_Splashmix_solvent_20241002_2.raw	15:0-18:1-d7-PC	797	797	[M7D+HCOO]	134972000	Y
HCC1143SCbubble_Splashmix_solvent_20241002_2.raw	15:0-18:1-d7-PC	288	797	[M7D+HCOO]	73060080	N
HCC1143SCbubble_Splashmix_solvent_20241002_2.raw	15:0-18:1-d7-PE	709	709	[M7D-H]	3335264	Y
HCC1143SCbubble_Splashmix_solvent_20241002_2.raw	15:0-18:1-d7-PE	288	709	[M7D-H]	12112467	N
HCC1143SCbubble_Splashmix_solvent_20241002_2.raw	PC15:0	750	750	[M+HCOO]	9602992	Y
HCC1143SCbubble_Splashmix_solvent_20241002_2.raw	PC15:0	241	750	[M+HCOO]	1428866	N
HCC1143SCbubble_Splashmix_solvent_20241002_2.raw	PC 14:0_18:1	776	776	[M+HCOO]	573535	Y
HCC1143SCbubble_Splashmix_solvent_20241002_2.raw	PC 14:0_20:4	798	798	[M+HCOO]	19909	Y
HCC1143SCbubble_Splashmix_solvent_20241002_2.raw	PC 15:0_18:1	790	790	[M+HCOO]	1964286	Y
HCC1143SCbubble_Splashmix_solvent_20241002_2.raw	PC 15:0_18:1	792	790	[M+HCOO]	4058	N
HCC1143SCbubble_Splashmix_solvent_20241002_2.raw	PC 15:0_18:1	241	790	[M+HCOO]	434370	N
HCC1143SCbubble_Splashmix_solvent_20241002_2.raw	PC 15:0_22:6	836	836	[M+HCOO]	1961752	Y
HCC1143SCbubble_Splashmix_solvent_20241002_2.raw	PC 16:0_16:0	778	778	[M+HCOO]	9794	Y
HCC1143SCbubble_Splashmix_solvent_20241002_2.raw	PC 16:0_16:0	255	778	[M+HCOO]	0	N
HCC1143SCbubble_Splashmix_solvent_20241002_2.raw	PC 16:0_17:0	792	792	[M+HCOO]	2137	Y
HCC1143SCbubble_Splashmix_solvent_20241002_2.raw	PC 16:0_18:1	804	804	[M+HCOO]	3433458	Y
HCC1143SCbubble_Splashmix_solvent_20241002_2.raw	PC 16:0_18:1	281	804	[M+HCOO]	15730707	N
HCC1143SCbubble_Splashmix_solvent_20241002_2.raw	PC 16:0_18:2	802	802	[M+HCOO]	3376630	Y
HCC1143SCbubble_Splashmix_solvent_20241002_2.raw	PC 16:0_18:2	279	802	[M+HCOO]	184639	N
HCC1143SCbubble_Splashmix_solvent_20241002_2.raw	PC 16:0_18:3	800	800	[M+HCOO]	4619	Y
HCC1143SCbubble_Splashmix_solvent_20241002_2.raw	PC 16:0_18:3	277	800	[M+HCOO]	0	N
HCC1143SCbubble_Splashmix_solvent_20241002_2.raw	PC 16:0_20:1	832	832	[M+HCOO]	1228931	Y
HCC1143SCbubble_Splashmix_solvent_20241002_2.raw	PC 16:0_20:2	830	830	[M+HCOO]	4227	Y
HCC1143SCbubble_Splashmix_solvent_20241002_2.raw	PC 16:0_20:2	307	830	[M+HCOO]	0	N
HCC1143SCbubble_Splashmix_solvent_20241002_2.raw	PC 16:0_20:3	828	828	[M+HCOO]	1545	Y
HCC1143SCbubble_Splashmix_solvent_20241002_2.raw	PC 16:0_20:4	826	826	[M+HCOO]	1429	Y
HCC1143SCbubble_Splashmix_solvent_20241002_2.raw	PC 16:0_20:5	824	824	[M+HCOO]	16994	Y
HCC1143SCbubble_Splashmix_solvent_20241002_2.raw	PC 16:0_20:5	301	824	[M+HCOO]	0	N
HCC1143SCbubble_Splashmix_solvent_20241002_2.raw	PC 16:0_22:4	854	854	[M+HCOO]	15083	Y
HCC1143SCbubble_Splashmix_solvent_20241002_2.raw	PC 16:0_22:4	331	854	[M+HCOO]	0	N
HCC1143SCbubble_Splashmix_solvent_20241002_2.raw	PC 16:0_22:5	852	852	[M+HCOO]	259314	Y
HCC1143SCbubble_Splashmix_solvent_20241002_2.raw	PC 16:0_22:6	850	850	[M+HCOO]	14914	Y
HCC1143SCbubble_Splashmix_solvent_20241002_2.raw	PC 16:1_18:0	804	804	[M+HCOO]	2560679	Y
HCC1143SCbubble_Splashmix_solvent_20241002_2.raw	PC 16:1_18:0	253	804	[M+HCOO]	0	N
HCC1143SCbubble_Splashmix_solvent_20241002_2.raw	PC 16:1_18:1	802	802	[M+HCOO]	3376630	Y
HCC1143SCbubble_Splashmix_solvent_20241002_2.raw	PC 16:1_18:1	281	802	[M+HCOO]	225160	N
HCC1143SCbubble_Splashmix_solvent_20241002_2.raw	PC 16:1_18:2	800	800	[M+HCOO]	4619	Y
HCC1143SCbubble_Splashmix_solvent_20241002_2.raw	PC 16:1_18:2	253	800	[M+HCOO]	0	N
HCC1143SCbubble_Splashmix_solvent_20241002_2.raw	PC 16:1_18:3	798	798	[M+HCOO]	19909	Y
HCC1143SCbubble_Splashmix_solvent_20241002_2.raw	PC 16:1_20:3	826	826	[M+HCOO]	1429	Y
HCC1143SCbubble_Splashmix_solvent_20241002_2.raw	PC 16:1_20:4	824	824	[M+HCOO]	16994	Y
HCC1143SCbubble_Splashmix_solvent_20241002_2.raw	PC 16:1_20:4	253	824	[M+HCOO]	0	N
HCC1143SCbubble_Splashmix_solvent_20241002_2.raw	PC 16:1_22:6	848	848	[M+HCOO]	771	Y
HCC1143SCbubble_Splashmix_solvent_20241002_2.raw	PC 16:1_22:6	327	848	[M+HCOO]	0	N
HCC1143SCbubble_Splashmix_solvent_20241002_2.raw	PC 16:1_22:6	327	848	[M+HCOO]	0	N
HCC1143SCbubble_Splashmix_solvent_20241002_2.raw	PC 17:0_18:1	818	818	[M+HCOO]	276527	Y
HCC1143SCbubble_Splashmix_solvent_20241002_2.raw	PC 17:0_20:4	840	840	[M+HCOO]	3030	Y
HCC1143SCbubble_Splashmix_solvent_20241002_2.raw	PC 17:0_20:4	269	840	[M+HCOO]	0	N
HCC1143SCbubble_Splashmix_solvent_20241002_2.raw	PC 17:1_18:2	814	814	[M+HCOO]	736	Y
HCC1143SCbubble_Splashmix_solvent_20241002_2.raw	PC 17:1_18:2	279	814	[M+HCOO]	0	N
HCC1143SCbubble_Splashmix_solvent_20241002_2.raw	PC 17:1_18:2	279	814	[M+HCOO]	0	N
HCC1143SCbubble_Splashmix_solvent_20241002_2.raw	PC 18:0_18:1	832	832	[M+HCOO]	1228931	Y
HCC1143SCbubble_Splashmix_solvent_20241002_2.raw	PC 18:0_18:2	830	830	[M+HCOO]	4227	Y
HCC1143SCbubble_Splashmix_solvent_20241002_2.raw	PC 18:0_18:2	279	830	[M+HCOO]	0	N
HCC1143SCbubble_Splashmix_solvent_20241002_2.raw	PC 18:0_18:3	828	828	[M+HCOO]	1545	Y
HCC1143SCbubble_Splashmix_solvent_20241002_2.raw	PC 18:0_20:3	856	856	[M+HCOO]	10880	Y
HCC1143SCbubble_Splashmix_solvent_20241002_2.raw	PC 18:0_20:3	305	856	[M+HCOO]	0	N
HCC1143SCbubble_Splashmix_solvent_20241002_2.raw	PC 18:0_20:4	854	854	[M+HCOO]	2973789	Y
HCC1143SCbubble_Splashmix_solvent_20241002_2.raw	PC 18:0_20:4	303	854	[M+HCOO]	131054	N
HCC1143SCbubble_Splashmix_solvent_20241002_2.raw	PC 18:0_20:4	854	854	[M+HCOO]	2973789	Y
HCC1143SCbubble_Splashmix_solvent_20241002_2.raw	PC 18:0_20:4	303	854	[M+HCOO]	131054	N
HCC1143SCbubble_Splashmix_solvent_20241002_2.raw	PC 18:0_20:5	852	852	[M+HCOO]	259314	Y
HCC1143SCbubble_Splashmix_solvent_20241002_2.raw	PC 18:0_22:5	880	880	[M+HCOO]	28619	Y
HCC1143SCbubble_Splashmix_solvent_20241002_2.raw	PC 18:0_22:5	329	880	[M+HCOO]	0	N
HCC1143SCbubble_Splashmix_solvent_20241002_2.raw	PC 18:0_22:6	878	878	[M+HCOO]	508065	Y
HCC1143SCbubble_Splashmix_solvent_20241002_2.raw	PC 18:1_18:1	830	830	[M+HCOO]	4227	Y
HCC1143SCbubble_Splashmix_solvent_20241002_2.raw	PC 18:1_18:1	281	830	[M+HCOO]	0	N
HCC1143SCbubble_Splashmix_solvent_20241002_2.raw	PC 18:1_18:2	828	828	[M+HCOO]	1545	Y
HCC1143SCbubble_Splashmix_solvent_20241002_2.raw	PC 18:1_18:3	826	826	[M+HCOO]	1429	Y
HCC1143SCbubble_Splashmix_solvent_20241002_2.raw	PC 18:1_20:2	856	856	[M+HCOO]	10880	Y
HCC1143SCbubble_Splashmix_solvent_20241002_2.raw	PC 18:1_20:2	307	856	[M+HCOO]	0	N
HCC1143SCbubble_Splashmix_solvent_20241002_2.raw	PC 18:1_20:3	854	854	[M+HCOO]	3934842	Y
HCC1143SCbubble_Splashmix_solvent_20241002_2.raw	PC 18:1_20:3	305	854	[M+HCOO]	18663	N
HCC1143SCbubble_Splashmix_solvent_20241002_2.raw	PC 18:1_20:4	852	852	[M+HCOO]	259314	Y
HCC1143SCbubble_Splashmix_solvent_20241002_2.raw	PC 18:1_20:5	850	850	[M+HCOO]	14914	Y
HCC1143SCbubble_Splashmix_solvent_20241002_2.raw	PC 18:1_22:4	880	880	[M+HCOO]	28619	Y
HCC1143SCbubble_Splashmix_solvent_20241002_2.raw	PC 18:1_22:4	331	880	[M+HCOO]	0	N
HCC1143SCbubble_Splashmix_solvent_20241002_2.raw	PC 18:1_22:5	878	878	[M+HCOO]	508065	Y
HCC1143SCbubble_Splashmix_solvent_20241002_2.raw	PC 18:1_22:6	876	876	[M+HCOO]	348	Y
HCC1143SCbubble_Splashmix_solvent_20241002_2.raw	PC 18:2_18:2	826	826	[M+HCOO]	1429	Y
HCC1143SCbubble_Splashmix_solvent_20241002_2.raw	PC 18:2_20:1	856	856	[M+HCOO]	10880	Y
HCC1143SCbubble_Splashmix_solvent_20241002_2.raw	PC 18:2_20:1	309	856	[M+HCOO]	0	N
HCC1143SCbubble_Splashmix_solvent_20241002_2.raw	PC 18:2_20:2	854	854	[M+HCOO]	541146	Y
HCC1143SCbubble_Splashmix_solvent_20241002_2.raw	PC 18:2_20:2	307	854	[M+HCOO]	3512	N
HCC1143SCbubble_Splashmix_solvent_20241002_2.raw	PC 18:2_20:3	852	852	[M+HCOO]	259314	Y
HCC1143SCbubble_Splashmix_solvent_20241002_2.raw	PC 18:2_20:4	850	850	[M+HCOO]	14914	Y
HCC1143SCbubble_Splashmix_solvent_20241002_2.raw	PC 18:2_20:5	848	848	[M+HCOO]	771	Y
HCC1143SCbubble_Splashmix_solvent_20241002_2.raw	PC 18:2_20:5	301	848	[M+HCOO]	0	N
HCC1143SCbubble_Splashmix_solvent_20241002_2.raw	PC 18:2_20:5	301	848	[M+HCOO]	0	N
HCC1143SCbubble_Splashmix_solvent_20241002_2.raw	PC 18:2_22:4	878	878	[M+HCOO]	508065	Y
HCC1143SCbubble_Splashmix_solvent_20241002_2.raw	PC 18:3_22:6	872	872	[M+HCOO]	0	Y
HCC1143SCbubble_Splashmix_solvent_20241002_2.raw	PC 18:3_22:6	327	872	[M+HCOO]	0	N
HCC1143SCbubble_Splashmix_solvent_20241002_2.raw	PC 20:1_20:4	880	880	[M+HCOO]	28619	Y
HCC1143SCbubble_Splashmix_solvent_20241002_2.raw	PC 20:1_20:4	303	880	[M+HCOO]	0	N
HCC1143SCbubble_Splashmix_solvent_20241002_2.raw	PC 20:2_20:4	878	878	[M+HCOO]	508065	Y
HCC1143SCbubble_Splashmix_solvent_20241002_2.raw	PC 20:3_20:4	876	876	[M+HCOO]	348	Y
HCC1143SCbubble_Splashmix_solvent_20241002_2.raw	PC 20:3_22:6	900	900	[M+HCOO]	1167	Y
HCC1143SCbubble_Splashmix_solvent_20241002_2.raw	PC 20:4_20:4	874	874	[M+HCOO]	3510	Y
HCC1143SCbubble_Splashmix_solvent_20241002_2.raw	PC 20:4_20:5	872	872	[M+HCOO]	0	Y
HCC1143SCbubble_Splashmix_solvent_20241002_2.raw	PC 20:4_20:5	303	872	[M+HCOO]	0	N
HCC1143SCbubble_Splashmix_solvent_20241002_2.raw	PC 20:4_22:4	902	902	[M+HCOO]	44292	Y
HCC1143SCbubble_Splashmix_solvent_20241002_2.raw	PC 20:4_22:4	331	902	[M+HCOO]	0	N
HCC1143SCbubble_Splashmix_solvent_20241002_2.raw	PE 14:0_20:4	710	710	[M-H]	1281789	Y
HCC1143SCbubble_Splashmix_solvent_20241002_2.raw	PE 14:0_20:4	303	710	[M-H]	0	N
HCC1143SCbubble_Splashmix_solvent_20241002_2.raw	PE 16:0_20:0	746	746	[M-H]	0	Y
HCC1143SCbubble_Splashmix_solvent_20241002_2.raw	PE 16:0_20:0	311	746	[M-H]	0	N
HCC1143SCbubble_Splashmix_solvent_20241002_2.raw	PE 16:0_20:1	744	744	[M-H]	4839	Y
HCC1143SCbubble_Splashmix_solvent_20241002_2.raw	PE 16:0_20:1	309	744	[M-H]	0	N
HCC1143SCbubble_Splashmix_solvent_20241002_2.raw	PE 16:0_22:6	762	762	[M-H]	1923	Y
HCC1143SCbubble_Splashmix_solvent_20241002_2.raw	PE 16:0_22:6	327	762	[M-H]	0	N
HCC1143SCbubble_Splashmix_solvent_20241002_2.raw	PE 17:0_18:0	732	732	[M-H]	522	Y
HCC1143SCbubble_Splashmix_solvent_20241002_2.raw	PE 17:0_18:0	269	732	[M-H]	0	N
HCC1143SCbubble_Splashmix_solvent_20241002_2.raw	PE 17:0_18:1	730	730	[M-H]	15810	Y
HCC1143SCbubble_Splashmix_solvent_20241002_2.raw	PE 17:0_18:1	269	730	[M-H]	0	N
HCC1143SCbubble_Splashmix_solvent_20241002_2.raw	PE 17:0_20:3	754	754	[M-H]	3351	Y
HCC1143SCbubble_Splashmix_solvent_20241002_2.raw	PE 17:0_20:3	269	754	[M-H]	0	N
HCC1143SCbubble_Splashmix_solvent_20241002_2.raw	PE 17:0_20:4	752	752	[M-H]	2486	Y
HCC1143SCbubble_Splashmix_solvent_20241002_2.raw	PE 17:0_20:4	269	752	[M-H]	0	N
HCC1143SCbubble_Splashmix_solvent_20241002_2.raw	PE 17:0_22:4	780	780	[M-H]	530384	Y
HCC1143SCbubble_Splashmix_solvent_20241002_2.raw	PE 17:0_22:5	778	778	[M-H]	2855	Y
HCC1143SCbubble_Splashmix_solvent_20241002_2.raw	PE 17:0_22:5	269	778	[M-H]	0	N
HCC1143SCbubble_Splashmix_solvent_20241002_2.raw	PE 18:0_18:0	746	746	[M-H]	0	Y
HCC1143SCbubble_Splashmix_solvent_20241002_2.raw	PE 18:0_18:0	283	746	[M-H]	0	N
HCC1143SCbubble_Splashmix_solvent_20241002_2.raw	PE 18:0_18:1	744	744	[M-H]	8693594	Y
HCC1143SCbubble_Splashmix_solvent_20241002_2.raw	PE 18:0_18:1	281	744	[M-H]	5968523	N
HCC1143SCbubble_Splashmix_solvent_20241002_2.raw	PE 18:0_20:1	772	772	[M-H]	4977	Y
HCC1143SCbubble_Splashmix_solvent_20241002_2.raw	PE 18:0_20:1	309	772	[M-H]	0	N
HCC1143SCbubble_Splashmix_solvent_20241002_2.raw	PE 18:0_20:3	768	768	[M-H]	425158	Y
HCC1143SCbubble_Splashmix_solvent_20241002_2.raw	PE 18:0_22:4	794	794	[M-H]	2253	Y
HCC1143SCbubble_Splashmix_solvent_20241002_2.raw	PE 18:0_22:4	331	794	[M-H]	0	N
HCC1143SCbubble_Splashmix_solvent_20241002_2.raw	PE 18:0_22:6	790	790	[M-H]	4574	Y
HCC1143SCbubble_Splashmix_solvent_20241002_2.raw	PE 18:1_20:0	772	772	[M-H]	4977	Y
HCC1143SCbubble_Splashmix_solvent_20241002_2.raw	PE 18:1_20:0	311	772	[M-H]	0	N
HCC1143SCbubble_Splashmix_solvent_20241002_2.raw	PE 18:1_20:2	768	768	[M-H]	425158	Y
HCC1143SCbubble_Splashmix_solvent_20241002_2.raw	PE 18:1_20:5	762	762	[M-H]	1923	Y
HCC1143SCbubble_Splashmix_solvent_20241002_2.raw	PE 18:1_20:5	301	762	[M-H]	0	N
HCC1143SCbubble_Splashmix_solvent_20241002_2.raw	PE 18:1_22:5	790	790	[M-H]	4574	Y
HCC1143SCbubble_Splashmix_solvent_20241002_2.raw	PE 18:2_20:1	768	768	[M-H]	425158	Y
HCC1143SCbubble_Splashmix_solvent_20241002_2.raw	PE 18:2_20:4	762	762	[M-H]	1923	Y
HCC1143SCbubble_Splashmix_solvent_20241002_2.raw	PE 18:2_20:4	303	762	[M-H]	0	N
HCC1143SCbubble_Splashmix_solvent_20241002_2.raw	PE 18:2_22:4	790	790	[M-H]	4574	Y
HCC1143SCbubble_Splashmix_solvent_20241002_2.raw	PE 18:3_22:6	784	784	[M-H]	0	Y
HCC1143SCbubble_Splashmix_solvent_20241002_2.raw	PE 19:0_20:3	782	782	[M-H]	1656	Y
HCC1143SCbubble_Splashmix_solvent_20241002_2.raw	PE 19:0_20:3	297	782	[M-H]	0	N
HCC1143SCbubble_Splashmix_solvent_20241002_2.raw	PE 19:0_20:4	780	780	[M-H]	530384	Y
HCC1143SCbubble_Splashmix_solvent_20241002_2.raw	PE 19:0_22:6	804	804	[M-H]	5050	Y
HCC1143SCbubble_Splashmix_solvent_20241002_2.raw	PE 19:0_22:6	297	804	[M-H]	0	N
HCC1143SCbubble_Splashmix_solvent_20241002_2.raw	PE 20:0_20:4	794	794	[M-H]	2253	Y
HCC1143SCbubble_Splashmix_solvent_20241002_2.raw	PE 20:0_20:4	303	794	[M-H]	0	N
HCC1143SCbubble_Splashmix_solvent_20241002_2.raw	PE 20:1_20:3	794	794	[M-H]	2253	Y
HCC1143SCbubble_Splashmix_solvent_20241002_2.raw	PE 20:1_20:3	305	794	[M-H]	0	N
HCC1143SCbubble_Splashmix_solvent_20241002_2.raw	PE 20:1_20:5	790	790	[M-H]	4574	Y
HCC1143SCbubble_Splashmix_solvent_20241002_2.raw	PE 20:1_22:6	816	816	[M-H]	543386	Y
HCC1143SCbubble_Splashmix_solvent_20241002_2.raw	PE 20:2_20:4	790	790	[M-H]	4574	Y
HCC1143SCbubble_Splashmix_solvent_20241002_2.raw	PE 20:2_22:5	816	816	[M-H]	543386	Y
HCC1143SCbubble_Splashmix_solvent_20241002_2.raw	PE 20:3_20:3	790	790	[M-H]	4574	Y
HCC1143SCbubble_Splashmix_solvent_20241002_2.raw	PE 20:4_22:6	838	838	[M-H]	871512	Y
HCC1143SCbubble_Splashmix_solvent_20241002_2.raw	PE 22:1_22:6	844	844	[M-H]	0	Y
HCC1143SCbubble_Splashmix_solvent_20241002_2.raw	PE 22:4_22:6	838	838	[M-H]	871512	Y
HCC1143SCbubble_Splashmix_solvent_20241002_2.raw	PE O-16:0/18:0	704	704	[M-H]	8673	Y
HCC1143SCbubble_Splashmix_solvent_20241002_2.raw	PE O-18:0/16:0	704	704	[M-H]	8673	Y
HCC1143SCbubble_Splashmix_solvent_20241002_2.raw	PE O-18:0/20:3	754	754	[M-H]	4316	Y
HCC1143SCbubble_Splashmix_solvent_20241002_2.raw	PE O-18:0/22:6	776	776	[M-H]	8997	Y
HCC1143SCbubble_Splashmix_solvent_20241002_2.raw	PE O-18:0/22:6	327	776	[M-H]	0	N
HCC1143SCbubble_Splashmix_solvent_20241002_2.raw	PG 15:0_16:1	737	737	[M+HCOO]	3770207	Y
HCC1143SCbubble_Splashmix_solvent_20241002_2.raw	PG 15:0_16:1	253	737	[M+HCOO]	0	N
HCC1143SCbubble_Splashmix_solvent_20241002_2.raw	PG 16:0_18:0	749	749	[M-H]	12221	Y
HCC1143SCbubble_Splashmix_solvent_20241002_2.raw	PG 16:0_18:0	283	749	[M-H]	0	N
[truncated: 8,071 more rows]

## Sheet: Sheet 2
Molecule name_MS2 based	count_MS2 show fragment	percent
15:0-18:1-d7-PC_IS	46	1
15:0-18:1-d7-PE_IS	42	0.913043
PC 16:0_18:1	45	0.978261
PE 18:0_18:1	43	0.934783
PC 18:0_18:1	40	0.869565
PC 18:0_20:4	40	0.869565
PC 18:1_20:3	32	0.695652
PC 15:0_18:1	29	0.630435
PC 16:0_22:4	26	0.565217
PC 16:1_18:1	20	0.434783
PC 18:1_18:1	20	0.434783
PC 16:0_18:2	19	0.413043
PC 18:0_18:2	19	0.413043
PC 16:1_18:0	17	0.369565
PE 18:0_20:1	15	0.326087
PE 20:0_20:4	15	0.326087
PC 16:0_16:0	9	0.195652
PC 18:0_20:3	5	0.108696
PG 16:0_18:1	5	0.108696
PC 16:0_22:6	4	0.0869565
PC 16:0_20:2	3	0.0652174
PC 18:1_20:4	3	0.0652174
PE 16:0_20:1	3	0.0652174
PE 18:0_18:0	3	0.0652174
PC 16:0_20:1	2	0.0434783
PC 16:0_20:3	2	0.0434783
PC 16:0_22:5	2	0.0434783
PC 18:0_22:6	2	0.0434783
PC 18:1_18:2	2	0.0434783
PC 18:2_20:2	2	0.0434783
PC15_IS	46	1
PE 17:0_18:0	2	0.0434783
PE 18:0_20:3	2	0.0434783
PE 18:0_22:4	2	0.0434783
PE 18:0_22:6	2	0.0434783
PC 14:0_18:1	1	0.0217391
PC 16:0_18:3	1	0.0217391
PC 16:0_20:4	1	0.0217391
PC 17:0_18:1	1	0.0217391
PC 17:0_20:4	1	0.0217391
PC 18:0_22:5	1	0.0217391
PE 16:0_20:0	1	0.0217391
PE 17:0_22:4	1	0.0217391
PE 18:1_22:5	1	0.0217391
PE 20:2_20:4	1	0.0217391
PE O-18:0/16:0	1	0.0217391
PG 16:0_18:0	1	0.0217391
PG 16:1_22:6	1	0.0217391

## Sheet: Sheet 3
File Name	Molecule	Product/precursor Mz	Precursor Mz	Precursor Adduct	Area	product_N
bkplate_Splashmix_solvent_LPC19_1uM_20240925_1.raw	DG 40:6	691	691	[M+]	0	Y
HCC38SC_Splashmix_solvent_20241001_1.raw	DG 40:6	691	691	[M+]	17082978	Y
HCC38SC_Splashmix_solvent_20241001_2.raw	DG 40:6	691	691	[M+]	104411	Y
HCC38SC_Splashmix_solvent_20241001_3.raw	DG 40:6	691	691	[M+]	0	Y
HCC38SC_Splashmix_solvent_20241001_5.raw	DG 40:6	691	691	[M+]	932924	Y
HCC38SC_Splashmix_solvent_20241001_6.raw	DG 40:6	691	691	[M+]	16944538	Y
HCC38SC_Splashmix_solvent_20241001_7.raw	DG 40:6	691	691	[M+]	73962	Y
HCC38SC_Splashmix_solvent_20241001_8.raw	DG 40:6	691	691	[M+]	822036	Y
HCC38SC_Splashmix_solvent_20241001_10.raw	DG 40:6	691	691	[M+]	0	Y
HCC38SC_Splashmix_solvent_20241001_12.raw	DG 40:6	691	691	[M+]	0	Y
HCC38SC_Splashmix_solvent_20241001_13.raw	DG 40:6	691	691	[M+]	421786	Y
HCC1143SC_Splashmix_solvent_20241002_1.raw	DG 40:6	691	691	[M+]	0	Y
HCC1143SC_Splashmix_solvent_20241002_2.raw	DG 40:6	691	691	[M+]	0	Y
HCC1143SC_Splashmix_solvent_20241002_4.raw	DG 40:6	691	691	[M+]	316223	Y
HCC1143SC_Splashmix_solvent_20241003_1.raw	DG 40:6	691	691	[M+]	0	Y
HCC1143SC_Splashmix_solvent_20241003_2.raw	DG 40:6	691	691	[M+]	15324682	Y
HCC1143SC_Splashmix_solvent_20241003_4.raw	DG 40:6	691	691	[M+]	0	Y
HCC1143SC_Splashmix_solvent_20241003_5.raw	DG 40:6	691	691	[M+]	10406	Y
HCC1143SCbubble_Splashmix_solvent_20241002_1.raw	DG 40:6	691	691	[M+]	56915	Y
HCC1143SCbubble_Splashmix_solvent_20241002_2.raw	DG 40:6	691	691	[M+]	0	Y
HCC1143SCbubble_Splashmix_solvent_20241002_3.raw	DG 40:6	691	691	[M+]	417690	Y
HCC1143SCHBSS_Splashmix_solvent_20241002_1.raw	DG 40:6	691	691	[M+]	4217542	Y
HCC1143SCHBSS_Splashmix_solvent_20241002_2.raw	DG 40:6	691	691	[M+]	377845	Y
HCC1143SCHBSS_Splashmix_solvent_20241002_3.raw	DG 40:6	691	691	[M+]	109955	Y
SUM149SC_Splashmix_IPA_20241001_2.raw	DG 40:6	691	691	[M+]	0	Y
SUM149SC_Splashmix_IPA_20241001_5.raw	DG 40:6	691	691	[M+]	0	Y
SUM149SC_Splashmix_solvent_20241001_1.raw	DG 40:6	691	691	[M+]	505238	Y
SUM149SC_Splashmix_solvent_20241001_3.raw	DG 40:6	691	691	[M+]	341330	Y
SUM149SC_Splashmix_solvent_20241001_4.raw	DG 40:6	691	691	[M+]	0	Y
SUM149SC_Splashmix_solvent_LPC19_1uM_20240925_5.raw	DG 40:6	691	691	[M+]	0	Y
SUM149SC_Splashmix_solvent_LPC19_1uM_20240925_7.raw	DG 40:6	691	691	[M+]	0	Y
SUM149SC_Splashmix_solvent_LPC19_1uM_20240926_8.raw	DG 40:6	691	691	[M+]	0	Y
SUM149SC_Splashmix_solvent_LPC19_1uM_20240926_10_longer.raw	DG 40:6	691	691	[M+]	0	Y
SUM149SC_Splashmix_solvent_LPC19_1uM_20240926_12.raw	DG 40:6	691	691	[M+]	889168	Y
SUM149SC_Splashmix_solvent_LPC19_1uM_20240926_13.raw	DG 40:6	691	691	[M+]	693108	Y
HCC38_HBSSnew_PC15_splashmix_solvent_20241010_5.raw	DG 40:6	691	691	[M+]	955558	Y
HCC38_HBSSnew_PC15_splashmix_solvent_20241010_4.raw	DG 40:6	691	691	[M+]	2634	Y
newHBSS_Splashmix_solvent_20241010_test_1.raw	DG 40:6	691	691	[M+]	0	Y
newHBSS_Splashmix_solvent_20241009_3.raw	DG 40:6	691	691	[M+]	1375901	Y
newHBSS_Splashmix_solvent_20241009_2.raw	DG 40:6	691	691	[M+]	324198	Y
newHBSS_Splashmix_solvent_20241009_1.raw	DG 40:6	691	691	[M+]	206070	Y
HCC38SC_Splashmix_solvent_20241009_5.raw	DG 40:6	691	691	[M+]	631083	Y
HCC38SC_Splashmix_solvent_20241009_3.raw	DG 40:6	691	691	[M+]	339646	Y
HCC38SC_Splashmix_solvent_20241009_2.raw	DG 40:6	691	691	[M+]	407199	Y
HCC38SC_Splashmix_solvent_20241009_1.raw	DG 40:6	691	691	[M+]	1448661	Y
HCC38SC_Splashmix_solvent_20241008_11.raw	DG 40:6	691	691	[M+]	161734	Y
HCC38SC_Splashmix_solvent_20241008_10.raw	DG 40:6	691	691	[M+]	535581	Y
HCC38SC_Splashmix_solvent_20241008_9.raw	DG 40:6	691	691	[M+]	8283985	Y
HCC38SC_Splashmix_solvent_20241008_8.raw	DG 40:6	691	691	[M+]	0	Y
HCC38SC_Splashmix_solvent_20241008_6.raw	DG 40:6	691	691	[M+]	1733314	Y
bkplate_Splashmix_solvent_LPC19_1uM_20240925_1.raw	DG 40:6	347	691	[M+]	0	N
HCC38SC_Splashmix_solvent_20241001_1.raw	DG 40:6	347	691	[M+]	0	N
HCC38SC_Splashmix_solvent_20241001_3.raw	DG 40:6	347	691	[M+]	0	N
HCC38SC_Splashmix_solvent_20241001_6.raw	DG 40:6	347	691	[M+]	0	N
HCC38SC_Splashmix_solvent_20241001_8.raw	DG 40:6	347	691	[M+]	0	N
HCC38SC_Splashmix_solvent_20241001_10.raw	DG 40:6	347	691	[M+]	0	N
HCC1143SC_Splashmix_solvent_20241002_4.raw	DG 40:6	347	691	[M+]	0	N
HCC1143SC_Splashmix_solvent_20241003_2.raw	DG 40:6	347	691	[M+]	0	N
HCC1143SC_Splashmix_solvent_20241003_4.raw	DG 40:6	347	691	[M+]	0	N
HCC1143SC_Splashmix_solvent_20241003_5.raw	DG 40:6	347	691	[M+]	0	N
HCC1143SCbubble_Splashmix_solvent_20241002_2.raw	DG 40:6	347	691	[M+]	0	N
HCC1143SCbubble_Splashmix_solvent_20241002_3.raw	DG 40:6	347	691	[M+]	0	N
HCC1143SCHBSS_Splashmix_solvent_20241002_2.raw	DG 40:6	347	691	[M+]	0	N
HCC1143SCHBSS_Splashmix_solvent_20241002_3.raw	DG 40:6	347	691	[M+]	0	N
SUM149SC_Splashmix_solvent_LPC19_1uM_20240926_10_longer.raw	DG 40:6	347	691	[M+]	0	N
HCC38_HBSSnew_PC15_splashmix_solvent_20241010_5.raw	DG 40:6	347	691	[M+]	0	N
newHBSS_Splashmix_solvent_20241009_3.raw	DG 40:6	347	691	[M+]	0	N
newHBSS_Splashmix_solvent_20241009_2.raw	DG 40:6	347	691	[M+]	0	N
HCC38SC_Splashmix_solvent_20241009_5.raw	DG 40:6	347	691	[M+]	0	N
HCC38SC_Splashmix_solvent_20241009_2.raw	DG 40:6	347	691	[M+]	0	N
HCC38SC_Splashmix_solvent_20241009_1.raw	DG 40:6	347	691	[M+]	0	N
HCC38SC_Splashmix_solvent_20241008_11.raw	DG 40:6	347	691	[M+]	0	N
HCC38SC_Splashmix_solvent_20241008_10.raw	DG 40:6	347	691	[M+]	0	N
bkplate_Splashmix_solvent_LPC19_1uM_20240925_1.raw	DG 42:9	691	691	[M+H]	0	Y
HCC38SC_Splashmix_solvent_20241001_1.raw	DG 42:9	691	691	[M+H]	14862233	Y
HCC38SC_Splashmix_solvent_20241001_2.raw	DG 42:9	691	691	[M+H]	74147	Y
HCC38SC_Splashmix_solvent_20241001_3.raw	DG 42:9	691	691	[M+H]	0	Y
HCC38SC_Splashmix_solvent_20241001_5.raw	DG 42:9	691	691	[M+H]	3120445	Y
HCC38SC_Splashmix_solvent_20241001_6.raw	DG 42:9	691	691	[M+H]	0	Y
HCC38SC_Splashmix_solvent_20241001_7.raw	DG 42:9	691	691	[M+H]	73962	Y
HCC38SC_Splashmix_solvent_20241001_8.raw	DG 42:9	691	691	[M+H]	788045	Y
HCC38SC_Splashmix_solvent_20241001_10.raw	DG 42:9	691	691	[M+H]	0	Y
HCC38SC_Splashmix_solvent_20241001_12.raw	DG 42:9	691	691	[M+H]	0	Y
HCC38SC_Splashmix_solvent_20241001_13.raw	DG 42:9	691	691	[M+H]	377667	Y
HCC1143SC_Splashmix_solvent_20241002_1.raw	DG 42:9	691	691	[M+H]	0	Y
HCC1143SC_Splashmix_solvent_20241002_2.raw	DG 42:9	691	691	[M+H]	188717	Y
HCC1143SC_Splashmix_solvent_20241002_4.raw	DG 42:9	691	691	[M+H]	0	Y
HCC1143SC_Splashmix_solvent_20241003_1.raw	DG 42:9	691	691	[M+H]	0	Y
HCC1143SC_Splashmix_solvent_20241003_2.raw	DG 42:9	691	691	[M+H]	19254786	Y
HCC1143SC_Splashmix_solvent_20241003_4.raw	DG 42:9	691	691	[M+H]	0	Y
HCC1143SC_Splashmix_solvent_20241003_5.raw	DG 42:9	691	691	[M+H]	3626372	Y
HCC1143SCbubble_Splashmix_solvent_20241002_1.raw	DG 42:9	691	691	[M+H]	20612	Y
HCC1143SCbubble_Splashmix_solvent_20241002_2.raw	DG 42:9	691	691	[M+H]	0	Y
HCC1143SCbubble_Splashmix_solvent_20241002_3.raw	DG 42:9	691	691	[M+H]	161349	Y
HCC1143SCHBSS_Splashmix_solvent_20241002_1.raw	DG 42:9	691	691	[M+H]	2149488	Y
HCC1143SCHBSS_Splashmix_solvent_20241002_2.raw	DG 42:9	691	691	[M+H]	821100	Y
HCC1143SCHBSS_Splashmix_solvent_20241002_3.raw	DG 42:9	691	691	[M+H]	96359	Y
SUM149SC_Splashmix_IPA_20241001_2.raw	DG 42:9	691	691	[M+H]	2516820	Y
SUM149SC_Splashmix_IPA_20241001_5.raw	DG 42:9	691	691	[M+H]	0	Y
SUM149SC_Splashmix_solvent_20241001_1.raw	DG 42:9	691	691	[M+H]	1082266	Y
SUM149SC_Splashmix_solvent_20241001_3.raw	DG 42:9	691	691	[M+H]	384718	Y
SUM149SC_Splashmix_solvent_20241001_4.raw	DG 42:9	691	691	[M+H]	0	Y
SUM149SC_Splashmix_solvent_LPC19_1uM_20240925_5.raw	DG 42:9	691	691	[M+H]	0	Y
SUM149SC_Splashmix_solvent_LPC19_1uM_20240925_7.raw	DG 42:9	691	691	[M+H]	0	Y
SUM149SC_Splashmix_solvent_LPC19_1uM_20240926_8.raw	DG 42:9	691	691	[M+H]	36136	Y
SUM149SC_Splashmix_solvent_LPC19_1uM_20240926_10_longer.raw	DG 42:9	691	691	[M+H]	0	Y
SUM149SC_Splashmix_solvent_LPC19_1uM_20240926_12.raw	DG 42:9	691	691	[M+H]	375392	Y
SUM149SC_Splashmix_solvent_LPC19_1uM_20240926_13.raw	DG 42:9	691	691	[M+H]	0	Y
HCC38_HBSSnew_PC15_splashmix_solvent_20241010_5.raw	DG 42:9	691	691	[M+H]	1190883	Y
HCC38_HBSSnew_PC15_splashmix_solvent_20241010_4.raw	DG 42:9	691	691	[M+H]	780862	Y
newHBSS_Splashmix_solvent_20241010_test_1.raw	DG 42:9	691	691	[M+H]	0	Y
newHBSS_Splashmix_solvent_20241009_3.raw	DG 42:9	691	691	[M+H]	1529587	Y
newHBSS_Splashmix_solvent_20241009_2.raw	DG 42:9	691	691	[M+H]	324198	Y
newHBSS_Splashmix_solvent_20241009_1.raw	DG 42:9	691	691	[M+H]	543231	Y
HCC38SC_Splashmix_solvent_20241009_5.raw	DG 42:9	691	691	[M+H]	533739	Y
HCC38SC_Splashmix_solvent_20241009_3.raw	DG 42:9	691	691	[M+H]	486313	Y
HCC38SC_Splashmix_solvent_20241009_2.raw	DG 42:9	691	691	[M+H]	0	Y
HCC38SC_Splashmix_solvent_20241009_1.raw	DG 42:9	691	691	[M+H]	1577199	Y
HCC38SC_Splashmix_solvent_20241008_11.raw	DG 42:9	691	691	[M+H]	0	Y
HCC38SC_Splashmix_solvent_20241008_10.raw	DG 42:9	691	691	[M+H]	415850	Y
HCC38SC_Splashmix_solvent_20241008_9.raw	DG 42:9	691	691	[M+H]	7604551	Y
HCC38SC_Splashmix_solvent_20241008_8.raw	DG 42:9	691	691	[M+H]	0	Y
HCC38SC_Splashmix_solvent_20241008_6.raw	DG 42:9	691	691	[M+H]	67620	Y
bkplate_Splashmix_solvent_LPC19_1uM_20240925_1.raw	DG 42:9	347	691	[M+H]	0	N
HCC38SC_Splashmix_solvent_20241001_1.raw	DG 42:9	347	691	[M+H]	0	N
HCC38SC_Splashmix_solvent_20241001_3.raw	DG 42:9	347	691	[M+H]	0	N
HCC38SC_Splashmix_solvent_20241001_6.raw	DG 42:9	347	691	[M+H]	0	N
HCC38SC_Splashmix_solvent_20241001_8.raw	DG 42:9	347	691	[M+H]	0	N
HCC38SC_Splashmix_solvent_20241001_10.raw	DG 42:9	347	691	[M+H]	0	N
HCC1143SC_Splashmix_solvent_20241002_4.raw	DG 42:9	347	691	[M+H]	0	N
HCC1143SC_Splashmix_solvent_20241003_2.raw	DG 42:9	347	691	[M+H]	0	N
HCC1143SC_Splashmix_solvent_20241003_4.raw	DG 42:9	347	691	[M+H]	0	N
HCC1143SC_Splashmix_solvent_20241003_5.raw	DG 42:9	347	691	[M+H]	0	N
HCC1143SCbubble_Splashmix_solvent_20241002_2.raw	DG 42:9	347	691	[M+H]	0	N
HCC1143SCbubble_Splashmix_solvent_20241002_3.raw	DG 42:9	347	691	[M+H]	0	N
HCC1143SCHBSS_Splashmix_solvent_20241002_2.raw	DG 42:9	347	691	[M+H]	0	N
HCC1143SCHBSS_Splashmix_solvent_20241002_3.raw	DG 42:9	347	691	[M+H]	0	N
SUM149SC_Splashmix_solvent_LPC19_1uM_20240926_10_longer.raw	DG 42:9	347	691	[M+H]	0	N
HCC38_HBSSnew_PC15_splashmix_solvent_20241010_5.raw	DG 42:9	347	691	[M+H]	0	N
newHBSS_Splashmix_solvent_20241009_3.raw	DG 42:9	347	691	[M+H]	0	N
newHBSS_Splashmix_solvent_20241009_2.raw	DG 42:9	347	691	[M+H]	0	N
HCC38SC_Splashmix_solvent_20241009_5.raw	DG 42:9	347	691	[M+H]	0	N
HCC38SC_Splashmix_solvent_20241009_2.raw	DG 42:9	347	691	[M+H]	0	N
HCC38SC_Splashmix_solvent_20241009_1.raw	DG 42:9	347	691	[M+H]	0	N
HCC38SC_Splashmix_solvent_20241008_11.raw	DG 42:9	347	691	[M+H]	0	N
HCC38SC_Splashmix_solvent_20241008_10.raw	DG 42:9	347	691	[M+H]	0	N
bkplate_Splashmix_solvent_LPC19_1uM_20240925_1.raw	TG 48:2	825	825	[M+Na]	0	Y
HCC38SC_Splashmix_solvent_20241001_1.raw	TG 48:2	825	825	[M+Na]	3381403	Y
HCC38SC_Splashmix_solvent_20241001_2.raw	TG 48:2	825	825	[M+Na]	1710086	Y
HCC38SC_Splashmix_solvent_20241001_3.raw	TG 48:2	825	825	[M+Na]	0	Y
HCC38SC_Splashmix_solvent_20241001_5.raw	TG 48:2	825	825	[M+Na]	0	Y
HCC38SC_Splashmix_solvent_20241001_6.raw	TG 48:2	825	825	[M+Na]	1607458	Y
HCC38SC_Splashmix_solvent_20241001_7.raw	TG 48:2	825	825	[M+Na]	0	Y
HCC38SC_Splashmix_solvent_20241001_8.raw	TG 48:2	825	825	[M+Na]	2034446	Y
HCC38SC_Splashmix_solvent_20241001_10.raw	TG 48:2	825	825	[M+Na]	10794648	Y
HCC38SC_Splashmix_solvent_20241001_12.raw	TG 48:2	825	825	[M+Na]	0	Y
HCC38SC_Splashmix_solvent_20241001_13.raw	TG 48:2	825	825	[M+Na]	0	Y
HCC1143SC_Splashmix_solvent_20241002_1.raw	TG 48:2	825	825	[M+Na]	3245190	Y
HCC1143SC_Splashmix_solvent_20241002_2.raw	TG 48:2	825	825	[M+Na]	0	Y
HCC1143SC_Splashmix_solvent_20241002_4.raw	TG 48:2	825	825	[M+Na]	2731410	Y
HCC1143SC_Splashmix_solvent_20241003_1.raw	TG 48:2	825	825	[M+Na]	5428154	Y
HCC1143SC_Splashmix_solvent_20241003_2.raw	TG 48:2	825	825	[M+Na]	113123	Y
HCC1143SC_Splashmix_solvent_20241003_4.raw	TG 48:2	825	825	[M+Na]	2594408	Y
HCC1143SC_Splashmix_solvent_20241003_5.raw	TG 48:2	825	825	[M+Na]	7548	Y
HCC1143SCbubble_Splashmix_solvent_20241002_1.raw	TG 48:2	825	825	[M+Na]	22576	Y
HCC1143SCbubble_Splashmix_solvent_20241002_2.raw	TG 48:2	825	825	[M+Na]	2060115	Y
HCC1143SCbubble_Splashmix_solvent_20241002_3.raw	TG 48:2	825	825	[M+Na]	1967038	Y
HCC1143SCHBSS_Splashmix_solvent_20241002_1.raw	TG 48:2	825	825	[M+Na]	0	Y
HCC1143SCHBSS_Splashmix_solvent_20241002_2.raw	TG 48:2	825	825	[M+Na]	2439	Y
HCC1143SCHBSS_Splashmix_solvent_20241002_3.raw	TG 48:2	825	825	[M+Na]	0	Y
SUM149SC_Splashmix_IPA_20241001_2.raw	TG 48:2	825	825	[M+Na]	11752230	Y
SUM149SC_Splashmix_IPA_20241001_5.raw	TG 48:2	825	825	[M+Na]	0	Y
SUM149SC_Splashmix_solvent_20241001_1.raw	TG 48:2	825	825	[M+Na]	0	Y
SUM149SC_Splashmix_solvent_20241001_3.raw	TG 48:2	825	825	[M+Na]	1252755	Y
SUM149SC_Splashmix_solvent_20241001_4.raw	TG 48:2	825	825	[M+Na]	0	Y
SUM149SC_Splashmix_solvent_LPC19_1uM_20240925_5.raw	TG 48:2	825	825	[M+Na]	1435536	Y
SUM149SC_Splashmix_solvent_LPC19_1uM_20240925_7.raw	TG 48:2	825	825	[M+Na]	1789230	Y
SUM149SC_Splashmix_solvent_LPC19_1uM_20240926_8.raw	TG 48:2	825	825	[M+Na]	17484062	Y
SUM149SC_Splashmix_solvent_LPC19_1uM_20240926_10_longer.raw	TG 48:2	825	825	[M+Na]	0	Y
SUM149SC_Splashmix_solvent_LPC19_1uM_20240926_12.raw	TG 48:2	825	825	[M+Na]	12795405	Y
SUM149SC_Splashmix_solvent_LPC19_1uM_20240926_13.raw	TG 48:2	825	825	[M+Na]	1919699	Y
HCC38_HBSSnew_PC15_splashmix_solvent_20241010_5.raw	TG 48:2	825	825	[M+Na]	178071	Y
HCC38_HBSSnew_PC15_splashmix_solvent_20241010_4.raw	TG 48:2	825	825	[M+Na]	1291039	Y
newHBSS_Splashmix_solvent_20241010_test_1.raw	TG 48:2	825	825	[M+Na]	0	Y
newHBSS_Splashmix_solvent_20241009_3.raw	TG 48:2	825	825	[M+Na]	835095	Y
newHBSS_Splashmix_solvent_20241009_2.raw	TG 48:2	825	825	[M+Na]	1274495	Y
newHBSS_Splashmix_solvent_20241009_1.raw	TG 48:2	825	825	[M+Na]	227778	Y
HCC38SC_Splashmix_solvent_20241009_5.raw	TG 48:2	825	825	[M+Na]	89267	Y
HCC38SC_Splashmix_solvent_20241009_3.raw	TG 48:2	825	825	[M+Na]	3284488	Y
HCC38SC_Splashmix_solvent_20241009_2.raw	TG 48:2	825	825	[M+Na]	0	Y
HCC38SC_Splashmix_solvent_20241009_1.raw	TG 48:2	825	825	[M+Na]	7950125	Y
HCC38SC_Splashmix_solvent_20241008_11.raw	TG 48:2	825	825	[M+Na]	9307405	Y
HCC38SC_Splashmix_solvent_20241008_10.raw	TG 48:2	825	825	[M+Na]	0	Y
HCC38SC_Splashmix_solvent_20241008_9.raw	TG 48:2	825	825	[M+Na]	319379	Y
HCC38SC_Splashmix_solvent_20241008_8.raw	TG 48:2	825	825	[M+Na]	371460	Y
HCC38SC_Splashmix_solvent_20241008_6.raw	TG 48:2	825	825	[M+Na]	5285609	Y
bkplate_Splashmix_solvent_LPC19_1uM_20240925_1.raw	TG 48:2	570	825	[M+Na]	0	N
HCC38SC_Splashmix_solvent_20241001_10.raw	TG 48:2	570	825	[M+Na]	0	N
HCC38SC_Splashmix_solvent_20241001_13.raw	TG 48:2	570	825	[M+Na]	0	N
HCC1143SC_Splashmix_solvent_20241002_2.raw	TG 48:2	570	825	[M+Na]	0	N
HCC1143SC_Splashmix_solvent_20241003_5.raw	TG 48:2	570	825	[M+Na]	0	N
HCC1143SCbubble_Splashmix_solvent_20241002_1.raw	TG 48:2	570	825	[M+Na]	0	N
HCC1143SCHBSS_Splashmix_solvent_20241002_2.raw	TG 48:2	570	825	[M+Na]	0	N
SUM149SC_Splashmix_solvent_20241001_1.raw	TG 48:2	570	825	[M+Na]	0	N
SUM149SC_Splashmix_solvent_20241001_4.raw	TG 48:2	570	825	[M+Na]	0	N
SUM149SC_Splashmix_solvent_LPC19_1uM_20240925_7.raw	TG 48:2	570	825	[M+Na]	0	N
HCC38_HBSSnew_PC15_splashmix_solvent_20241010_5.raw	TG 48:2	570	825	[M+Na]	0	N
newHBSS_Splashmix_solvent_20241010_test_1.raw	TG 48:2	570	825	[M+Na]	0	N
HCC38SC_Splashmix_solvent_20241009_5.raw	TG 48:2	570	825	[M+Na]	0	N
bkplate_Splashmix_solvent_LPC19_1uM_20240925_1.raw	TG 48:3	823	823	[M+Na]	0	Y
HCC38SC_Splashmix_solvent_20241001_1.raw	TG 48:3	823	823	[M+Na]	690518	Y
HCC38SC_Splashmix_solvent_20241001_2.raw	TG 48:3	823	823	[M+Na]	114478	Y
HCC38SC_Splashmix_solvent_20241001_3.raw	TG 48:3	823	823	[M+Na]	0	Y
HCC38SC_Splashmix_solvent_20241001_5.raw	TG 48:3	823	823	[M+Na]	133401	Y
HCC38SC_Splashmix_solvent_20241001_6.raw	TG 48:3	823	823	[M+Na]	870491	Y
HCC38SC_Splashmix_solvent_20241001_7.raw	TG 48:3	823	823	[M+Na]	697676	Y
HCC38SC_Splashmix_solvent_20241001_8.raw	TG 48:3	823	823	[M+Na]	2401273	Y
HCC38SC_Splashmix_solvent_20241001_10.raw	TG 48:3	823	823	[M+Na]	0	Y
HCC38SC_Splashmix_solvent_20241001_12.raw	TG 48:3	823	823	[M+Na]	468968	Y
HCC38SC_Splashmix_solvent_20241001_13.raw	TG 48:3	823	823	[M+Na]	26699	Y
HCC1143SC_Splashmix_solvent_20241002_1.raw	TG 48:3	823	823	[M+Na]	867989	Y
HCC1143SC_Splashmix_solvent_20241002_2.raw	TG 48:3	823	823	[M+Na]	1150555	Y
HCC1143SC_Splashmix_solvent_20241002_4.raw	TG 48:3	823	823	[M+Na]	691	Y
HCC1143SC_Splashmix_solvent_20241003_1.raw	TG 48:3	823	823	[M+Na]	1736137	Y
HCC1143SC_Splashmix_solvent_20241003_2.raw	TG 48:3	823	823	[M+Na]	65647	Y
HCC1143SC_Splashmix_solvent_20241003_4.raw	TG 48:3	823	823	[M+Na]	664389	Y
HCC1143SC_Splashmix_solvent_20241003_5.raw	TG 48:3	823	823	[M+Na]	2030639	Y
HCC1143SCbubble_Splashmix_solvent_20241002_1.raw	TG 48:3	823	823	[M+Na]	940542	Y
HCC1143SCbubble_Splashmix_solvent_20241002_2.raw	TG 48:3	823	823	[M+Na]	42891	Y
HCC1143SCbubble_Splashmix_solvent_20241002_3.raw	TG 48:3	823	823	[M+Na]	0	Y
HCC1143SCHBSS_Splashmix_solvent_20241002_1.raw	TG 48:3	823	823	[M+Na]	3296447	Y
HCC1143SCHBSS_Splashmix_solvent_20241002_2.raw	TG 48:3	823	823	[M+Na]	109030	Y
HCC1143SCHBSS_Splashmix_solvent_20241002_3.raw	TG 48:3	823	823	[M+Na]	0	Y
SUM149SC_Splashmix_IPA_20241001_2.raw	TG 48:3	823	823	[M+Na]	0	Y
SUM149SC_Splashmix_IPA_20241001_5.raw	TG 48:3	823	823	[M+Na]	2551996	Y
SUM149SC_Splashmix_solvent_20241001_1.raw	TG 48:3	823	823	[M+Na]	1573354	Y
SUM149SC_Splashmix_solvent_20241001_3.raw	TG 48:3	823	823	[M+Na]	2033850	Y
SUM149SC_Splashmix_solvent_20241001_4.raw	TG 48:3	823	823	[M+Na]	1462831	Y
SUM149SC_Splashmix_solvent_LPC19_1uM_20240925_5.raw	TG 48:3	823	823	[M+Na]	0	Y
SUM149SC_Splashmix_solvent_LPC19_1uM_20240925_7.raw	TG 48:3	823	823	[M+Na]	1043452	Y
SUM149SC_Splashmix_solvent_LPC19_1uM_20240926_8.raw	TG 48:3	823	823	[M+Na]	436146	Y
SUM149SC_Splashmix_solvent_LPC19_1uM_20240926_10_longer.raw	TG 48:3	823	823	[M+Na]	236923	Y
SUM149SC_Splashmix_solvent_LPC19_1uM_20240926_12.raw	TG 48:3	823	823	[M+Na]	3676	Y
SUM149SC_Splashmix_solvent_LPC19_1uM_20240926_13.raw	TG 48:3	823	823	[M+Na]	601357	Y
HCC38_HBSSnew_PC15_splashmix_solvent_20241010_5.raw	TG 48:3	823	823	[M+Na]	1343085	Y
HCC38_HBSSnew_PC15_splashmix_solvent_20241010_4.raw	TG 48:3	823	823	[M+Na]	1066616	Y
newHBSS_Splashmix_solvent_20241010_test_1.raw	TG 48:3	823	823	[M+Na]	1005221	Y
newHBSS_Splashmix_solvent_20241009_3.raw	TG 48:3	823	823	[M+Na]	267575	Y
newHBSS_Splashmix_solvent_20241009_2.raw	TG 48:3	823	823	[M+Na]	0	Y
newHBSS_Splashmix_solvent_20241009_1.raw	TG 48:3	823	823	[M+Na]	0	Y
HCC38SC_Splashmix_solvent_20241009_5.raw	TG 48:3	823	823	[M+Na]	0	Y
HCC38SC_Splashmix_solvent_20241009_3.raw	TG 48:3	823	823	[M+Na]	215167	Y
HCC38SC_Splashmix_solvent_20241009_2.raw	TG 48:3	823	823	[M+Na]	0	Y
HCC38SC_Splashmix_solvent_20241009_1.raw	TG 48:3	823	823	[M+Na]	3598596	Y
HCC38SC_Splashmix_solvent_20241008_11.raw	TG 48:3	823	823	[M+Na]	119720	Y
HCC38SC_Splashmix_solvent_20241008_10.raw	TG 48:3	823	823	[M+Na]	1613765	Y
HCC38SC_Splashmix_solvent_20241008_9.raw	TG 48:3	823	823	[M+Na]	90902	Y
HCC38SC_Splashmix_solvent_20241008_8.raw	TG 48:3	823	823	[M+Na]	0	Y
HCC38SC_Splashmix_solvent_20241008_6.raw	TG 48:3	823	823	[M+Na]	203330	Y
HCC38SC_Splashmix_solvent_20241001_2.raw	TG 48:3	570	823	[M+Na]	0	N
HCC38SC_Splashmix_solvent_20241001_6.raw	TG 48:3	570	823	[M+Na]	0	N
HCC38SC_Splashmix_solvent_20241001_7.raw	TG 48:3	570	823	[M+Na]	0	N
HCC38SC_Splashmix_solvent_20241001_10.raw	TG 48:3	570	823	[M+Na]	0	N
HCC38SC_Splashmix_solvent_20241001_13.raw	TG 48:3	570	823	[M+Na]	0	N
HCC1143SC_Splashmix_solvent_20241003_2.raw	TG 48:3	570	823	[M+Na]	0	N
HCC1143SCbubble_Splashmix_solvent_20241002_1.raw	TG 48:3	570	823	[M+Na]	0	N
HCC1143SCHBSS_Splashmix_solvent_20241002_2.raw	TG 48:3	570	823	[M+Na]	0	N
SUM149SC_Splashmix_IPA_20241001_2.raw	TG 48:3	570	823	[M+Na]	0	N
SUM149SC_Splashmix_solvent_20241001_4.raw	TG 48:3	570	823	[M+Na]	0	N
HCC38_HBSSnew_PC15_splashmix_solvent_20241010_4.raw	TG 48:3	570	823	[M+Na]	0	N
HCC38SC_Splashmix_solvent_20241009_5.raw	TG 48:3	570	823	[M+Na]	0	N
HCC38SC_Splashmix_solvent_20241008_6.raw	TG 48:3	570	823	[M+Na]	0	N
bkplate_Splashmix_solvent_LPC19_1uM_20240925_1.raw	TG 49:6	831	831	[M+Na]	0	Y
HCC38SC_Splashmix_solvent_20241001_1.raw	TG 49:6	831	831	[M+Na]	935870	Y
HCC38SC_Splashmix_solvent_20241001_2.raw	TG 49:6	831	831	[M+Na]	239674	Y
HCC38SC_Splashmix_solvent_20241001_3.raw	TG 49:6	831	831	[M+Na]	859430	Y
HCC38SC_Splashmix_solvent_20241001_5.raw	TG 49:6	831	831	[M+Na]	267720	Y
HCC38SC_Splashmix_solvent_20241001_6.raw	TG 49:6	831	831	[M+Na]	0	Y
HCC38SC_Splashmix_solvent_20241001_7.raw	TG 49:6	831	831	[M+Na]	739688	Y
HCC38SC_Splashmix_solvent_20241001_8.raw	TG 49:6	831	831	[M+Na]	0	Y
HCC38SC_Splashmix_solvent_20241001_10.raw	TG 49:6	831	831	[M+Na]	372047	Y
HCC38SC_Splashmix_solvent_20241001_12.raw	TG 49:6	831	831	[M+Na]	1797006	Y
HCC38SC_Splashmix_solvent_20241001_13.raw	TG 49:6	831	831	[M+Na]	0	Y
HCC1143SC_Splashmix_solvent_20241002_1.raw	TG 49:6	831	831	[M+Na]	1466686	Y
HCC1143SC_Splashmix_solvent_20241002_2.raw	TG 49:6	831	831	[M+Na]	915165	Y
HCC1143SC_Splashmix_solvent_20241002_4.raw	TG 49:6	831	831	[M+Na]	3136282	Y
HCC1143SC_Splashmix_solvent_20241003_1.raw	TG 49:6	831	831	[M+Na]	0	Y
HCC1143SC_Splashmix_solvent_20241003_2.raw	TG 49:6	831	831	[M+Na]	107037	Y
HCC1143SC_Splashmix_solvent_20241003_4.raw	TG 49:6	831	831	[M+Na]	0	Y
HCC1143SC_Splashmix_solvent_20241003_5.raw	TG 49:6	831	831	[M+Na]	2712	Y
HCC1143SCbubble_Splashmix_solvent_20241002_1.raw	TG 49:6	831	831	[M+Na]	35087	Y
HCC1143SCbubble_Splashmix_solvent_20241002_2.raw	TG 49:6	831	831	[M+Na]	385207	Y
HCC1143SCbubble_Splashmix_solvent_20241002_3.raw	TG 49:6	831	831	[M+Na]	1160017	Y
HCC1143SCHBSS_Splashmix_solvent_20241002_1.raw	TG 49:6	831	831	[M+Na]	2125296	Y
HCC1143SCHBSS_Splashmix_solvent_20241002_2.raw	TG 49:6	831	831	[M+Na]	316810	Y
HCC1143SCHBSS_Splashmix_solvent_20241002_3.raw	TG 49:6	831	831	[M+Na]	2481674	Y
SUM149SC_Splashmix_IPA_20241001_2.raw	TG 49:6	831	831	[M+Na]	261877	Y
SUM149SC_Splashmix_IPA_20241001_5.raw	TG 49:6	831	831	[M+Na]	0	Y
SUM149SC_Splashmix_solvent_20241001_1.raw	TG 49:6	831	831	[M+Na]	990946	Y
SUM149SC_Splashmix_solvent_20241001_3.raw	TG 49:6	831	831	[M+Na]	367221	Y
SUM149SC_Splashmix_solvent_20241001_4.raw	TG 49:6	831	831	[M+Na]	0	Y
SUM149SC_Splashmix_solvent_LPC19_1uM_20240925_5.raw	TG 49:6	831	831	[M+Na]	0	Y
SUM149SC_Splashmix_solvent_LPC19_1uM_20240925_7.raw	TG 49:6	831	831	[M+Na]	0	Y
SUM149SC_Splashmix_solvent_LPC19_1uM_20240926_8.raw	TG 49:6	831	831	[M+Na]	1409778	Y
SUM149SC_Splashmix_solvent_LPC19_1uM_20240926_10_longer.raw	TG 49:6	831	831	[M+Na]	0	Y
SUM149SC_Splashmix_solvent_LPC19_1uM_20240926_12.raw	TG 49:6	831	831	[M+Na]	0	Y
SUM149SC_Splashmix_solvent_LPC19_1uM_20240926_13.raw	TG 49:6	831	831	[M+Na]	95326	Y
HCC38_HBSSnew_PC15_splashmix_solvent_20241010_5.raw	TG 49:6	831	831	[M+Na]	337952	Y
HCC38_HBSSnew_PC15_splashmix_solvent_20241010_4.raw	TG 49:6	831	831	[M+Na]	709390	Y
newHBSS_Splashmix_solvent_20241010_test_1.raw	TG 49:6	831	831	[M+Na]	1478999	Y
newHBSS_Splashmix_solvent_20241009_3.raw	TG 49:6	831	831	[M+Na]	605804	Y
newHBSS_Splashmix_solvent_20241009_2.raw	TG 49:6	831	831	[M+Na]	0	Y
newHBSS_Splashmix_solvent_20241009_1.raw	TG 49:6	831	831	[M+Na]	40647	Y
HCC38SC_Splashmix_solvent_20241009_5.raw	TG 49:6	831	831	[M+Na]	510864	Y
HCC38SC_Splashmix_solvent_20241009_3.raw	TG 49:6	831	831	[M+Na]	1457328	Y
HCC38SC_Splashmix_solvent_20241009_2.raw	TG 49:6	831	831	[M+Na]	0	Y
HCC38SC_Splashmix_solvent_20241009_1.raw	TG 49:6	831	831	[M+Na]	0	Y
HCC38SC_Splashmix_solvent_20241008_11.raw	TG 49:6	831	831	[M+Na]	228800	Y
HCC38SC_Splashmix_solvent_20241008_10.raw	TG 49:6	831	831	[M+Na]	127019	Y
HCC38SC_Splashmix_solvent_20241008_9.raw	TG 49:6	831	831	[M+Na]	489629	Y
HCC38SC_Splashmix_solvent_20241008_8.raw	TG 49:6	831	831	[M+Na]	802553	Y
HCC38SC_Splashmix_solvent_20241008_6.raw	TG 49:6	831	831	[M+Na]	235541	Y
HCC38SC_Splashmix_solvent_20241001_2.raw	TG 49:6	570	831	[M+Na]	0	N
HCC38SC_Splashmix_solvent_20241001_6.raw	TG 49:6	570	831	[M+Na]	0	N
bkplate_Splashmix_solvent_LPC19_1uM_20240925_1.raw	PC 32:0	184	756	[M+Na]	4501295	N
HCC38SC_Splashmix_solvent_20241001_13.raw	TG 49:6	570	831	[M+Na]	0	N
HCC1143SC_Splashmix_solvent_20241002_4.raw	TG 49:6	570	831	[M+Na]	0	N
HCC1143SC_Splashmix_solvent_20241003_4.raw	TG 49:6	570	831	[M+Na]	0	N
HCC1143SC_Splashmix_solvent_20241003_5.raw	TG 49:6	570	831	[M+Na]	0	N
HCC1143SCbubble_Splashmix_solvent_20241002_2.raw	TG 49:6	570	831	[M+Na]	0	N
HCC1143SCbubble_Splashmix_solvent_20241002_3.raw	TG 49:6	570	831	[M+Na]	0	N
SUM149SC_Splashmix_IPA_20241001_2.raw	TG 49:6	570	831	[M+Na]	0	N
SUM149SC_Splashmix_solvent_20241001_4.raw	TG 49:6	570	831	[M+Na]	0	N
SUM149SC_Splashmix_solvent_LPC19_1uM_20240926_10_longer.raw	TG 49:6	570	831	[M+Na]	0	N
newHBSS_Splashmix_solvent_20241009_2.raw	TG 49:6	570	831	[M+Na]	0	N
newHBSS_Splashmix_solvent_20241009_1.raw	TG 49:6	570	831	[M+Na]	0	N
HCC38SC_Splashmix_solvent_20241009_5.raw	TG 49:6	570	831	[M+Na]	0	N
HCC38SC_Splashmix_solvent_20241009_1.raw	TG 49:6	570	831	[M+Na]	0	N
HCC38SC_Splashmix_solvent_20241008_9.raw	TG 49:6	570	831	[M+Na]	0	N
HCC38SC_Splashmix_solvent_20241008_6.raw	TG 49:6	570	831	[M+Na]	0	N
bkplate_Splashmix_solvent_LPC19_1uM_20240925_1.raw	TG 50:1	855	855	[M+Na]	92394	Y
HCC38SC_Splashmix_solvent_20241001_1.raw	TG 50:1	855	855	[M+Na]	14652018	Y
HCC38SC_Splashmix_solvent_20241001_2.raw	TG 50:1	855	855	[M+Na]	1981555	Y
HCC38SC_Splashmix_solvent_20241001_3.raw	TG 50:1	855	855	[M+Na]	6040158	Y
HCC38SC_Splashmix_solvent_20241001_5.raw	TG 50:1	855	855	[M+Na]	0	Y
HCC38SC_Splashmix_solvent_20241001_6.raw	TG 50:1	855	855	[M+Na]	15141568	Y
HCC38SC_Splashmix_solvent_20241001_7.raw	TG 50:1	855	855	[M+Na]	1581463	Y
HCC38SC_Splashmix_solvent_20241001_8.raw	TG 50:1	855	855	[M+Na]	18712914	Y
HCC38SC_Splashmix_solvent_20241001_10.raw	TG 50:1	855	855	[M+Na]	1891777	Y
HCC38SC_Splashmix_solvent_20241001_12.raw	TG 50:1	855	855	[M+Na]	0	Y
HCC38SC_Splashmix_solvent_20241001_13.raw	TG 50:1	855	855	[M+Na]	25887248	Y
HCC1143SC_Splashmix_solvent_20241002_1.raw	TG 50:1	855	855	[M+Na]	13202934	Y
HCC1143SC_Splashmix_solvent_20241002_2.raw	TG 50:1	855	855	[M+Na]	16431387	Y
HCC1143SC_Splashmix_solvent_20241002_4.raw	TG 50:1	855	855	[M+Na]	2328889	Y
HCC1143SC_Splashmix_solvent_20241003_1.raw	TG 50:1	855	855	[M+Na]	10979490	Y
HCC1143SC_Splashmix_solvent_20241003_2.raw	TG 50:1	855	855	[M+Na]	19539900	Y
HCC1143SC_Splashmix_solvent_20241003_4.raw	TG 50:1	855	855	[M+Na]	17285180	Y
HCC1143SC_Splashmix_solvent_20241003_5.raw	TG 50:1	855	855	[M+Na]	2816	Y
HCC1143SCbubble_Splashmix_solvent_20241002_1.raw	TG 50:1	855	855	[M+Na]	29573	Y
HCC1143SCbubble_Splashmix_solvent_20241002_2.raw	TG 50:1	855	855	[M+Na]	29040104	Y
HCC1143SCbubble_Splashmix_solvent_20241002_3.raw	TG 50:1	855	855	[M+Na]	13887054	Y
HCC1143SCHBSS_Splashmix_solvent_20241002_1.raw	TG 50:1	855	855	[M+Na]	14315297	Y
HCC1143SCHBSS_Splashmix_solvent_20241002_2.raw	TG 50:1	855	855	[M+Na]	40586616	Y
HCC1143SCHBSS_Splashmix_solvent_20241002_3.raw	TG 50:1	855	855	[M+Na]	4555993	Y
SUM149SC_Splashmix_IPA_20241001_2.raw	TG 50:1	855	855	[M+Na]	52043116	Y
SUM149SC_Splashmix_IPA_20241001_5.raw	TG 50:1	855	855	[M+Na]	7524008	Y
SUM149SC_Splashmix_solvent_20241001_1.raw	TG 50:1	855	855	[M+Na]	8139983	Y
SUM149SC_Splashmix_solvent_20241001_3.raw	TG 50:1	855	855	[M+Na]	0	Y
SUM149SC_Splashmix_solvent_20241001_4.raw	TG 50:1	855	855	[M+Na]	0	Y
SUM149SC_Splashmix_solvent_LPC19_1uM_20240925_5.raw	TG 50:1	855	855	[M+Na]	1796752	Y
SUM149SC_Splashmix_solvent_LPC19_1uM_20240925_7.raw	TG 50:1	855	855	[M+Na]	0	Y
SUM149SC_Splashmix_solvent_LPC19_1uM_20240926_8.raw	TG 50:1	855	855	[M+Na]	23173880	Y
SUM149SC_Splashmix_solvent_LPC19_1uM_20240926_10_longer.raw	TG 50:1	855	855	[M+Na]	53287040	Y
SUM149SC_Splashmix_solvent_LPC19_1uM_20240926_12.raw	TG 50:1	855	855	[M+Na]	63018000	Y
SUM149SC_Splashmix_solvent_LPC19_1uM_20240926_13.raw	TG 50:1	855	855	[M+Na]	13682866	Y
HCC38_HBSSnew_PC15_splashmix_solvent_20241010_5.raw	TG 50:1	855	855	[M+Na]	19002106	Y
HCC38_HBSSnew_PC15_splashmix_solvent_20241010_4.raw	TG 50:1	855	855	[M+Na]	654870	Y
newHBSS_Splashmix_solvent_20241010_test_1.raw	TG 50:1	855	855	[M+Na]	814003	Y
newHBSS_Splashmix_solvent_20241009_3.raw	TG 50:1	855	855	[M+Na]	0	Y
newHBSS_Splashmix_solvent_20241009_2.raw	TG 50:1	855	855	[M+Na]	0	Y
newHBSS_Splashmix_solvent_20241009_1.raw	TG 50:1	855	855	[M+Na]	1561438	Y
HCC38SC_Splashmix_solvent_20241009_5.raw	TG 50:1	855	855	[M+Na]	6884004	Y
HCC38SC_Splashmix_solvent_20241009_3.raw	TG 50:1	855	855	[M+Na]	7552969	Y
HCC38SC_Splashmix_solvent_20241009_2.raw	TG 50:1	855	855	[M+Na]	7198680	Y
HCC38SC_Splashmix_solvent_20241009_1.raw	TG 50:1	855	855	[M+Na]	18309740	Y
HCC38SC_Splashmix_solvent_20241008_11.raw	TG 50:1	855	855	[M+Na]	48498768	Y
HCC38SC_Splashmix_solvent_20241008_10.raw	TG 50:1	855	855	[M+Na]	18895350	Y
HCC38SC_Splashmix_solvent_20241008_9.raw	TG 50:1	855	855	[M+Na]	4173493	Y
HCC38SC_Splashmix_solvent_20241008_8.raw	TG 50:1	855	855	[M+Na]	16777314	Y
HCC38SC_Splashmix_solvent_20241008_6.raw	TG 50:1	855	855	[M+Na]	26104244	Y
bkplate_Splashmix_solvent_LPC19_1uM_20240925_1.raw	TG 50:1	570	855	[M+Na]	0	N
HCC38SC_Splashmix_solvent_20241001_1.raw	TG 50:1	570	855	[M+Na]	0	N
HCC38SC_Splashmix_solvent_20241001_2.raw	TG 50:1	570	855	[M+Na]	0	N
HCC38SC_Splashmix_solvent_20241001_3.raw	TG 50:1	570	855	[M+Na]	0	N
HCC38SC_Splashmix_solvent_20241001_6.raw	TG 50:1	570	855	[M+Na]	0	N
HCC38SC_Splashmix_solvent_20241001_10.raw	TG 50:1	570	855	[M+Na]	0	N
HCC38SC_Splashmix_solvent_20241001_12.raw	TG 50:1	570	855	[M+Na]	0	N
HCC38SC_Splashmix_solvent_20241001_13.raw	TG 50:1	570	855	[M+Na]	0	N
HCC1143SC_Splashmix_solvent_20241002_1.raw	TG 50:1	570	855	[M+Na]	0	N
HCC1143SC_Splashmix_solvent_20241003_5.raw	TG 50:1	570	855	[M+Na]	0	N
HCC1143SCbubble_Splashmix_solvent_20241002_1.raw	TG 50:1	570	855	[M+Na]	0	N
HCC1143SCbubble_Splashmix_solvent_20241002_2.raw	TG 50:1	570	855	[M+Na]	0	N
HCC1143SCbubble_Splashmix_solvent_20241002_3.raw	TG 50:1	570	855	[M+Na]	0	N
HCC1143SCHBSS_Splashmix_solvent_20241002_2.raw	TG 50:1	570	855	[M+Na]	0	N
SUM149SC_Splashmix_solvent_20241001_4.raw	TG 50:1	570	855	[M+Na]	0	N
SUM149SC_Splashmix_solvent_LPC19_1uM_20240926_12.raw	TG 50:1	570	855	[M+Na]	0	N
newHBSS_Splashmix_solvent_20241010_test_1.raw	TG 50:1	570	855	[M+Na]	0	N
newHBSS_Splashmix_solvent_20241009_1.raw	TG 50:1	570	855	[M+Na]	0	N
HCC38SC_Splashmix_solvent_20241008_11.raw	TG 50:1	570	855	[M+Na]	0	N
HCC38SC_Splashmix_solvent_20241008_6.raw	TG 50:1	570	855	[M+Na]	0	N
bkplate_Splashmix_solvent_LPC19_1uM_20240925_1.raw	TG 50:2	853	853	[M+Na]	0	Y
HCC38SC_Splashmix_solvent_20241001_1.raw	TG 50:2	853	853	[M+Na]	14308412	Y
HCC38SC_Splashmix_solvent_20241001_2.raw	TG 50:2	853	853	[M+Na]	6066901	Y
HCC38SC_Splashmix_solvent_20241001_3.raw	TG 50:2	853	853	[M+Na]	4046943	Y
HCC38SC_Splashmix_solvent_20241001_5.raw	TG 50:2	853	853	[M+Na]	961706	Y
HCC38SC_Splashmix_solvent_20241001_6.raw	TG 50:2	853	853	[M+Na]	6488590	Y
HCC38SC_Splashmix_solvent_20241001_7.raw	TG 50:2	853	853	[M+Na]	146569	Y
HCC38SC_Splashmix_solvent_20241001_8.raw	TG 50:2	853	853	[M+Na]	32059546	Y
HCC38SC_Splashmix_solvent_20241001_10.raw	TG 50:2	853	853	[M+Na]	6942446	Y
HCC38SC_Splashmix_solvent_20241001_12.raw	TG 50:2	853	853	[M+Na]	0	Y
HCC38SC_Splashmix_solvent_20241001_13.raw	TG 50:2	853	853	[M+Na]	16249079	Y
HCC1143SC_Splashmix_solvent_20241002_1.raw	TG 50:2	853	853	[M+Na]	17431746	Y
HCC1143SC_Splashmix_solvent_20241002_2.raw	TG 50:2	853	853	[M+Na]	9727199	Y
HCC1143SC_Splashmix_solvent_20241002_4.raw	TG 50:2	853	853	[M+Na]	2530295	Y
HCC1143SC_Splashmix_solvent_20241003_1.raw	TG 50:2	853	853	[M+Na]	11267626	Y
HCC1143SC_Splashmix_solvent_20241003_2.raw	TG 50:2	853	853	[M+Na]	15212474	Y
HCC1143SC_Splashmix_solvent_20241003_4.raw	TG 50:2	853	853	[M+Na]	16065692	Y
HCC1143SC_Splashmix_solvent_20241003_5.raw	TG 50:2	853	853	[M+Na]	25658032	Y
HCC1143SCbubble_Splashmix_solvent_20241002_1.raw	TG 50:2	853	853	[M+Na]	7115715	Y
HCC1143SCbubble_Splashmix_solvent_20241002_2.raw	TG 50:2	853	853	[M+Na]	8834788	Y
HCC1143SCbubble_Splashmix_solvent_20241002_3.raw	TG 50:2	853	853	[M+Na]	469954	Y
HCC1143SCHBSS_Splashmix_solvent_20241002_1.raw	TG 50:2	853	853	[M+Na]	19401188	Y
HCC1143SCHBSS_Splashmix_solvent_20241002_2.raw	TG 50:2	853	853	[M+Na]	37220028	Y
HCC1143SCHBSS_Splashmix_solvent_20241002_3.raw	TG 50:2	853	853	[M+Na]	2091589	Y
SUM149SC_Splashmix_IPA_20241001_2.raw	TG 50:2	853	853	[M+Na]	54359732	Y
SUM149SC_Splashmix_IPA_20241001_5.raw	TG 50:2	853	853	[M+Na]	10762250	Y
SUM149SC_Splashmix_solvent_20241001_1.raw	TG 50:2	853	853	[M+Na]	6078868	Y
SUM149SC_Splashmix_solvent_20241001_3.raw	TG 50:2	853	853	[M+Na]	0	Y
SUM149SC_Splashmix_solvent_20241001_4.raw	TG 50:2	853	853	[M+Na]	1227914	Y
SUM149SC_Splashmix_solvent_LPC19_1uM_20240925_5.raw	TG 50:2	853	853	[M+Na]	1768729	Y
SUM149SC_Splashmix_solvent_LPC19_1uM_20240925_7.raw	TG 50:2	853	853	[M+Na]	874476	Y
SUM149SC_Splashmix_solvent_LPC19_1uM_20240926_8.raw	TG 50:2	853	853	[M+Na]	20490530	Y
SUM149SC_Splashmix_solvent_LPC19_1uM_20240926_10_longer.raw	TG 50:2	853	853	[M+Na]	22402162	Y
SUM149SC_Splashmix_solvent_LPC19_1uM_20240926_12.raw	TG 50:2	853	853	[M+Na]	45954208	Y
SUM149SC_Splashmix_solvent_LPC19_1uM_20240926_13.raw	TG 50:2	853	853	[M+Na]	5229256	Y
HCC38_HBSSnew_PC15_splashmix_solvent_20241010_5.raw	TG 50:2	853	853	[M+Na]	8870082	Y
HCC38_HBSSnew_PC15_splashmix_solvent_20241010_4.raw	TG 50:2	853	853	[M+Na]	0	Y
newHBSS_Splashmix_solvent_20241010_test_1.raw	TG 50:2	853	853	[M+Na]	1189335	Y
newHBSS_Splashmix_solvent_20241009_3.raw	TG 50:2	853	853	[M+Na]	810914	Y
newHBSS_Splashmix_solvent_20241009_2.raw	TG 50:2	853	853	[M+Na]	2023283	Y
newHBSS_Splashmix_solvent_20241009_1.raw	TG 50:2	853	853	[M+Na]	0	Y
HCC38SC_Splashmix_solvent_20241009_5.raw	TG 50:2	853	853	[M+Na]	2143579	Y
HCC38SC_Splashmix_solvent_20241009_3.raw	TG 50:2	853	853	[M+Na]	9394673	Y
HCC38SC_Splashmix_solvent_20241009_2.raw	TG 50:2	853	853	[M+Na]	5709938	Y
HCC38SC_Splashmix_solvent_20241009_1.raw	TG 50:2	853	853	[M+Na]	11267759	Y
HCC38SC_Splashmix_solvent_20241008_11.raw	TG 50:2	853	853	[M+Na]	37979452	Y
HCC38SC_Splashmix_solvent_20241008_10.raw	TG 50:2	853	853	[M+Na]	8522879	Y
HCC38SC_Splashmix_solvent_20241008_9.raw	TG 50:2	853	853	[M+Na]	5280872	Y
HCC38SC_Splashmix_solvent_20241008_8.raw	TG 50:2	853	853	[M+Na]	11593467	Y
HCC38SC_Splashmix_solvent_20241008_6.raw	TG 50:2	853	853	[M+Na]	22300500	Y
bkplate_Splashmix_solvent_LPC19_1uM_20240925_1.raw	TG 50:2	570	853	[M+Na]	0	N
HCC38SC_Splashmix_solvent_20241001_8.raw	TG 50:2	570	853	[M+Na]	0	N
HCC38SC_Splashmix_solvent_20241001_10.raw	TG 50:2	570	853	[M+Na]	0	N
HCC38SC_Splashmix_solvent_20241001_13.raw	TG 50:2	570	853	[M+Na]	0	N
HCC1143SCHBSS_Splashmix_solvent_20241002_2.raw	TG 50:2	570	853	[M+Na]	0	N
SUM149SC_Splashmix_IPA_20241001_2.raw	TG 50:2	570	853	[M+Na]	0	N
SUM149SC_Splashmix_solvent_20241001_3.raw	TG 50:2	570	853	[M+Na]	0	N
SUM149SC_Splashmix_solvent_LPC19_1uM_20240926_12.raw	TG 50:2	570	853	[M+Na]	0	N
HCC38_HBSSnew_PC15_splashmix_solvent_20241010_5.raw	TG 50:2	570	853	[M+Na]	0	N
newHBSS_Splashmix_solvent_20241009_1.raw	TG 50:2	570	853	[M+Na]	0	N
HCC38SC_Splashmix_solvent_20241009_3.raw	TG 50:2	570	853	[M+Na]	0	N
HCC38SC_Splashmix_solvent_20241009_1.raw	TG 50:2	570	853	[M+Na]	0	N
bkplate_Splashmix_solvent_LPC19_1uM_20240925_1.raw	TG 50:3	846	846	[M+NH4]	83780	Y
HCC38SC_Splashmix_solvent_20241001_1.raw	TG 50:3	846	846	[M+NH4]	3195922	Y
HCC38SC_Splashmix_solvent_20241001_2.raw	TG 50:3	846	846	[M+NH4]	0	Y
HCC38SC_Splashmix_solvent_20241001_3.raw	TG 50:3	846	846	[M+NH4]	629515	Y
HCC38SC_Splashmix_solvent_20241001_5.raw	TG 50:3	846	846	[M+NH4]	0	Y
HCC38SC_Splashmix_solvent_20241001_6.raw	TG 50:3	846	846	[M+NH4]	372841	Y
HCC38SC_Splashmix_solvent_20241001_7.raw	TG 50:3	846	846	[M+NH4]	332277	Y
HCC38SC_Splashmix_solvent_20241001_8.raw	TG 50:3	846	846	[M+NH4]	0	Y
HCC38SC_Splashmix_solvent_20241001_10.raw	TG 50:3	846	846	[M+NH4]	2995257	Y
HCC38SC_Splashmix_solvent_20241001_12.raw	TG 50:3	846	846	[M+NH4]	0	Y
HCC38SC_Splashmix_solvent_20241001_13.raw	TG 50:3	846	846	[M+NH4]	2813355	Y
HCC1143SC_Splashmix_solvent_20241002_1.raw	TG 50:3	846	846	[M+NH4]	58625	Y
HCC1143SC_Splashmix_solvent_20241002_2.raw	TG 50:3	846	846	[M+NH4]	809266	Y
HCC1143SC_Splashmix_solvent_20241002_4.raw	TG 50:3	846	846	[M+NH4]	311189	Y
HCC1143SC_Splashmix_solvent_20241003_1.raw	TG 50:3	846	846	[M+NH4]	21617	Y
HCC1143SC_Splashmix_solvent_20241003_2.raw	TG 50:3	846	846	[M+NH4]	174016	Y
HCC1143SC_Splashmix_solvent_20241003_4.raw	TG 50:3	846	846	[M+NH4]	0	Y
HCC1143SC_Splashmix_solvent_20241003_5.raw	TG 50:3	846	846	[M+NH4]	0	Y
HCC1143SCbubble_Splashmix_solvent_20241002_1.raw	TG 50:3	846	846	[M+NH4]	562746	Y
HCC1143SCbubble_Splashmix_solvent_20241002_2.raw	TG 50:3	846	846	[M+NH4]	16483	Y
HCC1143SCbubble_Splashmix_solvent_20241002_3.raw	TG 50:3	846	846	[M+NH4]	308918	Y
HCC1143SCHBSS_Splashmix_solvent_20241002_1.raw	TG 50:3	846	846	[M+NH4]	0	Y
HCC1143SCHBSS_Splashmix_solvent_20241002_2.raw	TG 50:3	846	846	[M+NH4]	1865740	Y
HCC1143SCHBSS_Splashmix_solvent_20241002_3.raw	TG 50:3	846	846	[M+NH4]	2710701	Y
SUM149SC_Splashmix_IPA_20241001_2.raw	TG 50:3	846	846	[M+NH4]	4314572	Y
SUM149SC_Splashmix_IPA_20241001_5.raw	TG 50:3	846	846	[M+NH4]	0	Y
SUM149SC_Splashmix_solvent_20241001_1.raw	TG 50:3	846	846	[M+NH4]	0	Y
SUM149SC_Splashmix_solvent_20241001_3.raw	TG 50:3	846	846	[M+NH4]	0	Y
SUM149SC_Splashmix_solvent_20241001_4.raw	TG 50:3	846	846	[M+NH4]	1937349	Y
SUM149SC_Splashmix_solvent_LPC19_1uM_20240925_5.raw	TG 50:3	846	846	[M+NH4]	0	Y
SUM149SC_Splashmix_solvent_LPC19_1uM_20240925_7.raw	TG 50:3	846	846	[M+NH4]	0	Y
SUM149SC_Splashmix_solvent_LPC19_1uM_20240926_8.raw	TG 50:3	846	846	[M+NH4]	1618338	Y
SUM149SC_Splashmix_solvent_LPC19_1uM_20240926_10_longer.raw	TG 50:3	846	846	[M+NH4]	1299021	Y
SUM149SC_Splashmix_solvent_LPC19_1uM_20240926_12.raw	TG 50:3	846	846	[M+NH4]	0	Y
SUM149SC_Splashmix_solvent_LPC19_1uM_20240926_13.raw	TG 50:3	846	846	[M+NH4]	7542043	Y
HCC38_HBSSnew_PC15_splashmix_solvent_20241010_5.raw	TG 50:3	846	846	[M+NH4]	0	Y
HCC38_HBSSnew_PC15_splashmix_solvent_20241010_4.raw	TG 50:3	846	846	[M+NH4]	0	Y
newHBSS_Splashmix_solvent_20241010_test_1.raw	TG 50:3	846	846	[M+NH4]	0	Y
newHBSS_Splashmix_solvent_20241009_3.raw	TG 50:3	846	846	[M+NH4]	0	Y
newHBSS_Splashmix_solvent_20241009_2.raw	TG 50:3	846	846	[M+NH4]	0	Y
newHBSS_Splashmix_solvent_20241009_1.raw	TG 50:3	846	846	[M+NH4]	0	Y
HCC38SC_Splashmix_solvent_20241009_5.raw	TG 50:3	846	846	[M+NH4]	0	Y
HCC38SC_Splashmix_solvent_20241009_3.raw	TG 50:3	846	846	[M+NH4]	0	Y
HCC38SC_Splashmix_solvent_20241009_2.raw	TG 50:3	846	846	[M+NH4]	1091398	Y
HCC38SC_Splashmix_solvent_20241009_1.raw	TG 50:3	846	846	[M+NH4]	0	Y
HCC38SC_Splashmix_solvent_20241008_11.raw	TG 50:3	846	846	[M+NH4]	2807787	Y
HCC38SC_Splashmix_solvent_20241008_10.raw	TG 50:3	846	846	[M+NH4]	0	Y
HCC38SC_Splashmix_solvent_20241008_9.raw	TG 50:3	846	846	[M+NH4]	0	Y
HCC38SC_Splashmix_solvent_20241008_8.raw	TG 50:3	846	846	[M+NH4]	0	Y
HCC38SC_Splashmix_solvent_20241008_6.raw	TG 50:3	846	846	[M+NH4]	0	Y
HCC38SC_Splashmix_solvent_20241001_1.raw	TG 50:3	570	846	[M+NH4]	0	N
HCC38SC_Splashmix_solvent_20241001_5.raw	TG 50:3	570	846	[M+NH4]	0	N
HCC38SC_Splashmix_solvent_20241001_10.raw	TG 50:3	570	846	[M+NH4]	0	N
HCC38SC_Splashmix_solvent_20241001_12.raw	TG 50:3	570	846	[M+NH4]	0	N
HCC1143SC_Splashmix_solvent_20241003_5.raw	TG 50:3	570	846	[M+NH4]	0	N
HCC1143SCbubble_Splashmix_solvent_20241002_1.raw	TG 50:3	570	846	[M+NH4]	0	N
SUM149SC_Splashmix_solvent_LPC19_1uM_20240925_7.raw	TG 50:3	570	846	[M+NH4]	0	N
bkplate_Splashmix_solvent_LPC19_1uM_20240925_1.raw	TG 50:3	851	851	[M+Na]	0	Y
HCC38SC_Splashmix_solvent_20241001_1.raw	TG 50:3	851	851	[M+Na]	2125313	Y
HCC38SC_Splashmix_solvent_20241001_2.raw	TG 50:3	851	851	[M+Na]	1661830	Y
HCC38SC_Splashmix_solvent_20241001_3.raw	TG 50:3	851	851	[M+Na]	0	Y
HCC38SC_Splashmix_solvent_20241001_5.raw	TG 50:3	851	851	[M+Na]	0	Y
HCC38SC_Splashmix_solvent_20241001_6.raw	TG 50:3	851	851	[M+Na]	457834	Y
HCC38SC_Splashmix_solvent_20241001_7.raw	TG 50:3	851	851	[M+Na]	0	Y
HCC38SC_Splashmix_solvent_20241001_8.raw	TG 50:3	851	851	[M+Na]	22484468	Y
HCC38SC_Splashmix_solvent_20241001_10.raw	TG 50:3	851	851	[M+Na]	861316	Y
HCC38SC_Splashmix_solvent_20241001_12.raw	TG 50:3	851	851	[M+Na]	305140	Y
HCC38SC_Splashmix_solvent_20241001_13.raw	TG 50:3	851	851	[M+Na]	6693446	Y
HCC1143SC_Splashmix_solvent_20241002_1.raw	TG 50:3	851	851	[M+Na]	1271131	Y
HCC1143SC_Splashmix_solvent_20241002_2.raw	TG 50:3	851	851	[M+Na]	0	Y
HCC1143SC_Splashmix_solvent_20241002_4.raw	TG 50:3	851	851	[M+Na]	136458	Y
HCC1143SC_Splashmix_solvent_20241003_1.raw	TG 50:3	851	851	[M+Na]	0	Y
HCC1143SC_Splashmix_solvent_20241003_2.raw	TG 50:3	851	851	[M+Na]	419046	Y
HCC1143SC_Splashmix_solvent_20241003_4.raw	TG 50:3	851	851	[M+Na]	5842045	Y
HCC1143SC_Splashmix_solvent_20241003_5.raw	TG 50:3	851	851	[M+Na]	3676366	Y
HCC1143SCbubble_Splashmix_solvent_20241002_1.raw	TG 50:3	851	851	[M+Na]	459120	Y
HCC1143SCbubble_Splashmix_solvent_20241002_2.raw	TG 50:3	851	851	[M+Na]	143744	Y
HCC1143SCbubble_Splashmix_solvent_20241002_3.raw	TG 50:3	851	851	[M+Na]	0	Y
HCC1143SCHBSS_Splashmix_solvent_20241002_1.raw	TG 50:3	851	851	[M+Na]	6002058	Y
HCC1143SCHBSS_Splashmix_solvent_20241002_2.raw	TG 50:3	851	851	[M+Na]	3193791	Y
HCC1143SCHBSS_Splashmix_solvent_20241002_3.raw	TG 50:3	851	851	[M+Na]	0	Y
SUM149SC_Splashmix_IPA_20241001_2.raw	TG 50:3	851	851	[M+Na]	24260852	Y
SUM149SC_Splashmix_IPA_20241001_5.raw	TG 50:3	851	851	[M+Na]	0	Y
SUM149SC_Splashmix_solvent_20241001_1.raw	TG 50:3	851	851	[M+Na]	1988789	Y
SUM149SC_Splashmix_solvent_20241001_3.raw	TG 50:3	851	851	[M+Na]	1968480	Y
SUM149SC_Splashmix_solvent_20241001_4.raw	TG 50:3	851	851	[M+Na]	0	Y
SUM149SC_Splashmix_solvent_LPC19_1uM_20240925_5.raw	TG 50:3	851	851	[M+Na]	1626110	Y
SUM149SC_Splashmix_solvent_LPC19_1uM_20240925_7.raw	TG 50:3	851	851	[M+Na]	1460229	Y
SUM149SC_Splashmix_solvent_LPC19_1uM_20240926_8.raw	TG 50:3	851	851	[M+Na]	2122106	Y
SUM149SC_Splashmix_solvent_LPC19_1uM_20240926_10_longer.raw	TG 50:3	851	851	[M+Na]	0	Y
SUM149SC_Splashmix_solvent_LPC19_1uM_20240926_12.raw	TG 50:3	851	851	[M+Na]	1367716	Y
SUM149SC_Splashmix_solvent_LPC19_1uM_20240926_13.raw	TG 50:3	851	851	[M+Na]	2023629	Y
HCC38_HBSSnew_PC15_splashmix_solvent_20241010_5.raw	TG 50:3	851	851	[M+Na]	0	Y
HCC38_HBSSnew_PC15_splashmix_solvent_20241010_4.raw	TG 50:3	851	851	[M+Na]	1880895	Y
newHBSS_Splashmix_solvent_20241010_test_1.raw	TG 50:3	851	851	[M+Na]	0	Y
newHBSS_Splashmix_solvent_20241009_3.raw	TG 50:3	851	851	[M+Na]	0	Y
newHBSS_Splashmix_solvent_20241009_2.raw	TG 50:3	851	851	[M+Na]	0	Y
newHBSS_Splashmix_solvent_20241009_1.raw	TG 50:3	851	851	[M+Na]	414248	Y
HCC38SC_Splashmix_solvent_20241009_5.raw	TG 50:3	851	851	[M+Na]	45460	Y
HCC38SC_Splashmix_solvent_20241009_3.raw	TG 50:3	851	851	[M+Na]	1212262	Y
HCC38SC_Splashmix_solvent_20241009_2.raw	TG 50:3	851	851	[M+Na]	0	Y
HCC38SC_Splashmix_solvent_20241009_1.raw	TG 50:3	851	851	[M+Na]	3717179	Y
HCC38SC_Splashmix_solvent_20241008_11.raw	TG 50:3	851	851	[M+Na]	16295165	Y
HCC38SC_Splashmix_solvent_20241008_10.raw	TG 50:3	851	851	[M+Na]	4232800	Y
HCC38SC_Splashmix_solvent_20241008_9.raw	TG 50:3	851	851	[M+Na]	2813899	Y
HCC38SC_Splashmix_solvent_20241008_8.raw	TG 50:3	851	851	[M+Na]	4795001	Y
HCC38SC_Splashmix_solvent_20241008_6.raw	TG 50:3	851	851	[M+Na]	6058289	Y
bkplate_Splashmix_solvent_LPC19_1uM_20240925_1.raw	TG 50:3	570	851	[M+Na]	0	N
HCC38SC_Splashmix_solvent_20241001_6.raw	TG 50:3	570	851	[M+Na]	0	N
HCC38SC_Splashmix_solvent_20241001_10.raw	TG 50:3	570	851	[M+Na]	0	N
HCC38SC_Splashmix_solvent_20241001_13.raw	TG 50:3	570	851	[M+Na]	0	N
HCC1143SC_Splashmix_solvent_20241002_1.raw	TG 50:3	570	851	[M+Na]	0	N
HCC1143SCbubble_Splashmix_solvent_20241002_1.raw	TG 50:3	570	851	[M+Na]	0	N
HCC1143SCHBSS_Splashmix_solvent_20241002_3.raw	TG 50:3	570	851	[M+Na]	0	N
SUM149SC_Splashmix_solvent_20241001_4.raw	TG 50:3	570	851	[M+Na]	0	N
SUM149SC_Splashmix_solvent_LPC19_1uM_20240926_10_longer.raw	TG 50:3	570	851	[M+Na]	0	N
HCC38_HBSSnew_PC15_splashmix_solvent_20241010_5.raw	TG 50:3	570	851	[M+Na]	0	N
HCC38_HBSSnew_PC15_splashmix_solvent_20241010_4.raw	TG 50:3	570	851	[M+Na]	0	N
newHBSS_Splashmix_solvent_20241010_test_1.raw	TG 50:3	570	851	[M+Na]	0	N
HCC38SC_Splashmix_solvent_20241008_6.raw	TG 50:3	570	851	[M+Na]	0	N
bkplate_Splashmix_solvent_LPC19_1uM_20240925_1.raw	TG 50:4	827	827	[M+H]	0	Y
HCC38SC_Splashmix_solvent_20241001_1.raw	TG 50:4	827	827	[M+H]	7202323	Y
HCC38SC_Splashmix_solvent_20241001_2.raw	TG 50:4	827	827	[M+H]	2507065	Y
HCC38SC_Splashmix_solvent_20241001_3.raw	TG 50:4	827	827	[M+H]	2182457	Y
HCC38SC_Splashmix_solvent_20241001_5.raw	TG 50:4	827	827	[M+H]	0	Y
HCC38SC_Splashmix_solvent_20241001_6.raw	TG 50:4	827	827	[M+H]	3330533	Y
HCC38SC_Splashmix_solvent_20241001_7.raw	TG 50:4	827	827	[M+H]	31101	Y
HCC38SC_Splashmix_solvent_20241001_8.raw	TG 50:4	827	827	[M+H]	15978508	Y
HCC38SC_Splashmix_solvent_20241001_10.raw	TG 50:4	827	827	[M+H]	2109790	Y
HCC38SC_Splashmix_solvent_20241001_12.raw	TG 50:4	827	827	[M+H]	0	Y
HCC38SC_Splashmix_solvent_20241001_13.raw	TG 50:4	827	827	[M+H]	297508	Y
HCC1143SC_Splashmix_solvent_20241002_1.raw	TG 50:4	827	827	[M+H]	17255596	Y
HCC1143SC_Splashmix_solvent_20241002_2.raw	TG 50:4	827	827	[M+H]	4874147	Y
HCC1143SC_Splashmix_solvent_20241002_4.raw	TG 50:4	827	827	[M+H]	37530	Y
HCC1143SC_Splashmix_solvent_20241003_1.raw	TG 50:4	827	827	[M+H]	1077980	Y
HCC1143SC_Splashmix_solvent_20241003_2.raw	TG 50:4	827	827	[M+H]	397806	Y
HCC1143SC_Splashmix_solvent_20241003_4.raw	TG 50:4	827	827	[M+H]	0	Y
HCC1143SC_Splashmix_solvent_20241003_5.raw	TG 50:4	827	827	[M+H]	1399	Y
HCC1143SCbubble_Splashmix_solvent_20241002_1.raw	TG 50:4	827	827	[M+H]	317123	Y
HCC1143SCbubble_Splashmix_solvent_20241002_2.raw	TG 50:4	827	827	[M+H]	123670	Y
HCC1143SCbubble_Splashmix_solvent_20241002_3.raw	TG 50:4	827	827	[M+H]	3315961	Y
HCC1143SCHBSS_Splashmix_solvent_20241002_1.raw	TG 50:4	827	827	[M+H]	2599307	Y
HCC1143SCHBSS_Splashmix_solvent_20241002_2.raw	TG 50:4	827	827	[M+H]	40974	Y
HCC1143SCHBSS_Splashmix_solvent_20241002_3.raw	TG 50:4	827	827	[M+H]	0	Y
SUM149SC_Splashmix_IPA_20241001_2.raw	TG 50:4	827	827	[M+H]	31668434	Y
SUM149SC_Splashmix_IPA_20241001_5.raw	TG 50:4	827	827	[M+H]	0	Y
SUM149SC_Splashmix_solvent_20241001_1.raw	TG 50:4	827	827	[M+H]	4497803	Y
SUM149SC_Splashmix_solvent_20241001_3.raw	TG 50:4	827	827	[M+H]	0	Y
SUM149SC_Splashmix_solvent_20241001_4.raw	TG 50:4	827	827	[M+H]	0	Y
SUM149SC_Splashmix_solvent_LPC19_1uM_20240925_5.raw	TG 50:4	827	827	[M+H]	0	Y
SUM149SC_Splashmix_solvent_LPC19_1uM_20240925_7.raw	TG 50:4	827	827	[M+H]	2160560	Y
SUM149SC_Splashmix_solvent_LPC19_1uM_20240926_8.raw	TG 50:4	827	827	[M+H]	10573896	Y
SUM149SC_Splashmix_solvent_LPC19_1uM_20240926_10_longer.raw	TG 50:4	827	827	[M+H]	13717838	Y
SUM149SC_Splashmix_solvent_LPC19_1uM_20240926_12.raw	TG 50:4	827	827	[M+H]	26458620	Y
SUM149SC_Splashmix_solvent_LPC19_1uM_20240926_13.raw	TG 50:4	827	827	[M+H]	0	Y
HCC38_HBSSnew_PC15_splashmix_solvent_20241010_5.raw	TG 50:4	827	827	[M+H]	189888	Y
HCC38_HBSSnew_PC15_splashmix_solvent_20241010_4.raw	TG 50:4	827	827	[M+H]	631127	Y
newHBSS_Splashmix_solvent_20241010_test_1.raw	TG 50:4	827	827	[M+H]	2409191	Y
newHBSS_Splashmix_solvent_20241009_3.raw	TG 50:4	827	827	[M+H]	80597	Y
newHBSS_Splashmix_solvent_20241009_2.raw	TG 50:4	827	827	[M+H]	0	Y
newHBSS_Splashmix_solvent_20241009_1.raw	TG 50:4	827	827	[M+H]	0	Y
HCC38SC_Splashmix_solvent_20241009_5.raw	TG 50:4	827	827	[M+H]	913007	Y
HCC38SC_Splashmix_solvent_20241009_3.raw	TG 50:4	827	827	[M+H]	3175085	Y
HCC38SC_Splashmix_solvent_20241009_2.raw	TG 50:4	827	827	[M+H]	0	Y
HCC38SC_Splashmix_solvent_20241009_1.raw	TG 50:4	827	827	[M+H]	8433992	Y
HCC38SC_Splashmix_solvent_20241008_11.raw	TG 50:4	827	827	[M+H]	27906422	Y
HCC38SC_Splashmix_solvent_20241008_10.raw	TG 50:4	827	827	[M+H]	2836693	Y
HCC38SC_Splashmix_solvent_20241008_9.raw	TG 50:4	827	827	[M+H]	567016	Y
HCC38SC_Splashmix_solvent_20241008_8.raw	TG 50:4	827	827	[M+H]	0	Y
HCC38SC_Splashmix_solvent_20241008_6.raw	TG 50:4	827	827	[M+H]	12311	Y
HCC38SC_Splashmix_solvent_20241001_10.raw	TG 50:4	570	827	[M+H]	0	N
HCC1143SCbubble_Splashmix_solvent_20241002_1.raw	TG 50:4	570	827	[M+H]	0	N
HCC1143SCbubble_Splashmix_solvent_20241002_2.raw	TG 50:4	570	827	[M+H]	0	N
HCC1143SCHBSS_Splashmix_solvent_20241002_2.raw	TG 50:4	570	827	[M+H]	0	N
SUM149SC_Splashmix_solvent_20241001_4.raw	TG 50:4	570	827	[M+H]	0	N
SUM149SC_Splashmix_solvent_LPC19_1uM_20240925_5.raw	TG 50:4	570	827	[M+H]	0	N
HCC38SC_Splashmix_solvent_20241009_2.raw	TG 50:4	570	827	[M+H]	0	N
bkplate_Splashmix_solvent_LPC19_1uM_20240925_1.raw	TG 50:4	849	849	[M+Na]	481872	Y
HCC38SC_Splashmix_solvent_20241001_1.raw	TG 50:4	849	849	[M+Na]	0	Y
HCC38SC_Splashmix_solvent_20241001_2.raw	TG 50:4	849	849	[M+Na]	698618	Y
HCC38SC_Splashmix_solvent_20241001_3.raw	TG 50:4	849	849	[M+Na]	0	Y
HCC38SC_Splashmix_solvent_20241001_5.raw	TG 50:4	849	849	[M+Na]	131358	Y
HCC38SC_Splashmix_solvent_20241001_6.raw	TG 50:4	849	849	[M+Na]	0	Y
HCC38SC_Splashmix_solvent_20241001_7.raw	TG 50:4	849	849	[M+Na]	101376	Y
HCC38SC_Splashmix_solvent_20241001_8.raw	TG 50:4	849	849	[M+Na]	6843008	Y
HCC38SC_Splashmix_solvent_20241001_10.raw	TG 50:4	849	849	[M+Na]	0	Y
HCC38SC_Splashmix_solvent_20241001_12.raw	TG 50:4	849	849	[M+Na]	0	Y
HCC38SC_Splashmix_solvent_20241001_13.raw	TG 50:4	849	849	[M+Na]	30623	Y
HCC1143SC_Splashmix_solvent_20241002_1.raw	TG 50:4	849	849	[M+Na]	0	Y
HCC1143SC_Splashmix_solvent_20241002_2.raw	TG 50:4	849	849	[M+Na]	0	Y
HCC1143SC_Splashmix_solvent_20241002_4.raw	TG 50:4	849	849	[M+Na]	0	Y
HCC1143SC_Splashmix_solvent_20241003_1.raw	TG 50:4	849	849	[M+Na]	0	Y
HCC1143SC_Splashmix_solvent_20241003_2.raw	TG 50:4	849	849	[M+Na]	0	Y
HCC1143SC_Splashmix_solvent_20241003_4.raw	TG 50:4	849	849	[M+Na]	0	Y
HCC1143SC_Splashmix_solvent_20241003_5.raw	TG 50:4	849	849	[M+Na]	2140	Y
HCC1143SCbubble_Splashmix_solvent_20241002_1.raw	TG 50:4	849	849	[M+Na]	165441	Y
HCC1143SCbubble_Splashmix_solvent_20241002_2.raw	TG 50:4	849	849	[M+Na]	127012	Y
HCC1143SCbubble_Splashmix_solvent_20241002_3.raw	TG 50:4	849	849	[M+Na]	0	Y
HCC1143SCHBSS_Splashmix_solvent_20241002_1.raw	TG 50:4	849	849	[M+Na]	0	Y
HCC1143SCHBSS_Splashmix_solvent_20241002_2.raw	TG 50:4	849	849	[M+Na]	696046	Y
HCC1143SCHBSS_Splashmix_solvent_20241002_3.raw	TG 50:4	849	849	[M+Na]	271391	Y
SUM149SC_Splashmix_IPA_20241001_2.raw	TG 50:4	849	849	[M+Na]	12456245	Y
SUM149SC_Splashmix_IPA_20241001_5.raw	TG 50:4	849	849	[M+Na]	0	Y
SUM149SC_Splashmix_solvent_20241001_1.raw	TG 50:4	849	849	[M+Na]	0	Y
SUM149SC_Splashmix_solvent_20241001_3.raw	TG 50:4	849	849	[M+Na]	25797230	Y
SUM149SC_Splashmix_solvent_20241001_4.raw	TG 50:4	849	849	[M+Na]	0	Y
SUM149SC_Splashmix_solvent_LPC19_1uM_20240925_5.raw	TG 50:4	849	849	[M+Na]	829744	Y
SUM149SC_Splashmix_solvent_LPC19_1uM_20240925_7.raw	TG 50:4	849	849	[M+Na]	0	Y
SUM149SC_Splashmix_solvent_LPC19_1uM_20240926_8.raw	TG 50:4	849	849	[M+Na]	0	Y
SUM149SC_Splashmix_solvent_LPC19_1uM_20240926_10_longer.raw	TG 50:4	849	849	[M+Na]	0	Y
SUM149SC_Splashmix_solvent_LPC19_1uM_20240926_12.raw	TG 50:4	849	849	[M+Na]	0	Y
SUM149SC_Splashmix_solvent_LPC19_1uM_20240926_13.raw	TG 50:4	849	849	[M+Na]	1770949	Y
HCC38_HBSSnew_PC15_splashmix_solvent_20241010_5.raw	TG 50:4	849	849	[M+Na]	333128	Y
HCC38_HBSSnew_PC15_splashmix_solvent_20241010_4.raw	TG 50:4	849	849	[M+Na]	0	Y
newHBSS_Splashmix_solvent_20241010_test_1.raw	TG 50:4	849	849	[M+Na]	0	Y
newHBSS_Splashmix_solvent_20241009_3.raw	TG 50:4	849	849	[M+Na]	0	Y
newHBSS_Splashmix_solvent_20241009_2.raw	TG 50:4	849	849	[M+Na]	1506748	Y
newHBSS_Splashmix_solvent_20241009_1.raw	TG 50:4	849	849	[M+Na]	919354	Y
HCC38SC_Splashmix_solvent_20241009_5.raw	TG 50:4	849	849	[M+Na]	0	Y
HCC38SC_Splashmix_solvent_20241009_3.raw	TG 50:4	849	849	[M+Na]	0	Y
HCC38SC_Splashmix_solvent_20241009_2.raw	TG 50:4	849	849	[M+Na]	1258809	Y
HCC38SC_Splashmix_solvent_20241009_1.raw	TG 50:4	849	849	[M+Na]	0	Y
HCC38SC_Splashmix_solvent_20241008_11.raw	TG 50:4	849	849	[M+Na]	414918	Y
HCC38SC_Splashmix_solvent_20241008_10.raw	TG 50:4	849	849	[M+Na]	0	Y
HCC38SC_Splashmix_solvent_20241008_9.raw	TG 50:4	849	849	[M+Na]	38510	Y
HCC38SC_Splashmix_solvent_20241008_8.raw	TG 50:4	849	849	[M+Na]	0	Y
HCC38SC_Splashmix_solvent_20241008_6.raw	TG 50:4	849	849	[M+Na]	144645	Y
HCC38SC_Splashmix_solvent_20241001_6.raw	TG 50:4	570	849	[M+Na]	0	N
HCC38SC_Splashmix_solvent_20241001_10.raw	TG 50:4	570	849	[M+Na]	0	N
HCC1143SC_Splashmix_solvent_20241002_1.raw	TG 50:4	570	849	[M+Na]	0	N
HCC1143SCbubble_Splashmix_solvent_20241002_1.raw	TG 50:4	570	849	[M+Na]	0	N
HCC1143SCbubble_Splashmix_solvent_20241002_3.raw	TG 50:4	570	849	[M+Na]	0	N
SUM149SC_Splashmix_solvent_20241001_1.raw	TG 50:4	570	849	[M+Na]	0	N
SUM149SC_Splashmix_solvent_20241001_4.raw	TG 50:4	570	849	[M+Na]	0	N
newHBSS_Splashmix_solvent_20241010_test_1.raw	TG 50:4	570	849	[M+Na]	0	N
bkplate_Splashmix_solvent_LPC19_1uM_20240925_1.raw	TG 50:5	825	825	[M+H]	0	Y
HCC38SC_Splashmix_solvent_20241001_1.raw	TG 50:5	825	825	[M+H]	3021839	Y
HCC38SC_Splashmix_solvent_20241001_2.raw	TG 50:5	825	825	[M+H]	1301210	Y
HCC38SC_Splashmix_solvent_20241001_3.raw	TG 50:5	825	825	[M+H]	0	Y
HCC38SC_Splashmix_solvent_20241001_5.raw	TG 50:5	825	825	[M+H]	0	Y
HCC38SC_Splashmix_solvent_20241001_6.raw	TG 50:5	825	825	[M+H]	1813917	Y
HCC38SC_Splashmix_solvent_20241001_7.raw	TG 50:5	825	825	[M+H]	0	Y
HCC38SC_Splashmix_solvent_20241001_8.raw	TG 50:5	825	825	[M+H]	1789001	Y
HCC38SC_Splashmix_solvent_20241001_10.raw	TG 50:5	825	825	[M+H]	12016152	Y
HCC38SC_Splashmix_solvent_20241001_12.raw	TG 50:5	825	825	[M+H]	0	Y
HCC38SC_Splashmix_solvent_20241001_13.raw	TG 50:5	825	825	[M+H]	0	Y
HCC1143SC_Splashmix_solvent_20241002_1.raw	TG 50:5	825	825	[M+H]	3772954	Y
HCC1143SC_Splashmix_solvent_20241002_2.raw	TG 50:5	825	825	[M+H]	0	Y
HCC1143SC_Splashmix_solvent_20241002_4.raw	TG 50:5	825	825	[M+H]	1112718	Y
HCC1143SC_Splashmix_solvent_20241003_1.raw	TG 50:5	825	825	[M+H]	4639958	Y
HCC1143SC_Splashmix_solvent_20241003_2.raw	TG 50:5	825	825	[M+H]	1884	Y
HCC1143SC_Splashmix_solvent_20241003_4.raw	TG 50:5	825	825	[M+H]	2333393	Y
HCC1143SC_Splashmix_solvent_20241003_5.raw	TG 50:5	825	825	[M+H]	7634	Y
HCC1143SCbubble_Splashmix_solvent_20241002_1.raw	TG 50:5	825	825	[M+H]	190302	Y
HCC1143SCbubble_Splashmix_solvent_20241002_2.raw	TG 50:5	825	825	[M+H]	1786478	Y
HCC1143SCbubble_Splashmix_solvent_20241002_3.raw	TG 50:5	825	825	[M+H]	1638667	Y
HCC1143SCHBSS_Splashmix_solvent_20241002_1.raw	TG 50:5	825	825	[M+H]	0	Y
HCC1143SCHBSS_Splashmix_solvent_20241002_2.raw	TG 50:5	825	825	[M+H]	3726	Y
HCC1143SCHBSS_Splashmix_solvent_20241002_3.raw	TG 50:5	825	825	[M+H]	1620244	Y
SUM149SC_Splashmix_IPA_20241001_2.raw	TG 50:5	825	825	[M+H]	11524067	Y
SUM149SC_Splashmix_IPA_20241001_5.raw	TG 50:5	825	825	[M+H]	0	Y
SUM149SC_Splashmix_solvent_20241001_1.raw	TG 50:5	825	825	[M+H]	0	Y
SUM149SC_Splashmix_solvent_20241001_3.raw	TG 50:5	825	825	[M+H]	938015	Y
SUM149SC_Splashmix_solvent_20241001_4.raw	TG 50:5	825	825	[M+H]	0	Y
SUM149SC_Splashmix_solvent_LPC19_1uM_20240925_5.raw	TG 50:5	825	825	[M+H]	1575708	Y
SUM149SC_Splashmix_solvent_LPC19_1uM_20240925_7.raw	TG 50:5	825	825	[M+H]	1134172	Y
SUM149SC_Splashmix_solvent_LPC19_1uM_20240926_8.raw	TG 50:5	825	825	[M+H]	14128661	Y
SUM149SC_Splashmix_solvent_LPC19_1uM_20240926_10_longer.raw	TG 50:5	825	825	[M+H]	0	Y
SUM149SC_Splashmix_solvent_LPC19_1uM_20240926_12.raw	TG 50:5	825	825	[M+H]	11496608	Y
SUM149SC_Splashmix_solvent_LPC19_1uM_20240926_13.raw	TG 50:5	825	825	[M+H]	1593603	Y
HCC38_HBSSnew_PC15_splashmix_solvent_20241010_5.raw	TG 50:5	825	825	[M+H]	240679	Y
HCC38_HBSSnew_PC15_splashmix_solvent_20241010_4.raw	TG 50:5	825	825	[M+H]	1143134	Y
newHBSS_Splashmix_solvent_20241010_test_1.raw	TG 50:5	825	825	[M+H]	0	Y
newHBSS_Splashmix_solvent_20241009_3.raw	TG 50:5	825	825	[M+H]	0	Y
newHBSS_Splashmix_solvent_20241009_2.raw	TG 50:5	825	825	[M+H]	1747127	Y
newHBSS_Splashmix_solvent_20241009_1.raw	TG 50:5	825	825	[M+H]	0	Y
HCC38SC_Splashmix_solvent_20241009_5.raw	TG 50:5	825	825	[M+H]	3183184	Y
HCC38SC_Splashmix_solvent_20241009_3.raw	TG 50:5	825	825	[M+H]	2986559	Y
HCC38SC_Splashmix_solvent_20241009_2.raw	TG 50:5	825	825	[M+H]	0	Y
HCC38SC_Splashmix_solvent_20241009_1.raw	TG 50:5	825	825	[M+H]	8732498	Y
HCC38SC_Splashmix_solvent_20241008_11.raw	TG 50:5	825	825	[M+H]	8111818	Y
HCC38SC_Splashmix_solvent_20241008_10.raw	TG 50:5	825	825	[M+H]	0	Y
HCC38SC_Splashmix_solvent_20241008_9.raw	TG 50:5	825	825	[M+H]	805547	Y
HCC38SC_Splashmix_solvent_20241008_8.raw	TG 50:5	825	825	[M+H]	0	Y
HCC38SC_Splashmix_solvent_20241008_6.raw	TG 50:5	825	825	[M+H]	4849370	Y
bkplate_Splashmix_solvent_LPC19_1uM_20240925_1.raw	TG 50:5	570	825	[M+H]	0	N
HCC38SC_Splashmix_solvent_20241001_10.raw	TG 50:5	570	825	[M+H]	0	N
HCC38SC_Splashmix_solvent_20241001_13.raw	TG 50:5	570	825	[M+H]	0	N
HCC1143SC_Splashmix_solvent_20241003_5.raw	TG 50:5	570	825	[M+H]	0	N
HCC1143SCbubble_Splashmix_solvent_20241002_1.raw	TG 50:5	570	825	[M+H]	0	N
HCC1143SCHBSS_Splashmix_solvent_20241002_2.raw	TG 50:5	570	825	[M+H]	0	N
SUM149SC_Splashmix_solvent_20241001_1.raw	TG 50:5	570	825	[M+H]	0	N
SUM149SC_Splashmix_solvent_20241001_4.raw	TG 50:5	570	825	[M+H]	0	N
HCC38_HBSSnew_PC15_splashmix_solvent_20241010_5.raw	TG 50:5	570	825	[M+H]	0	N
newHBSS_Splashmix_solvent_20241010_test_1.raw	TG 50:5	570	825	[M+H]	0	N
newHBSS_Splashmix_solvent_20241009_2.raw	TG 50:5	570	825	[M+H]	0	N
bkplate_Splashmix_solvent_LPC19_1uM_20240925_1.raw	TG 50:6	823	823	[M+H]	0	Y
HCC38SC_Splashmix_solvent_20241001_1.raw	TG 50:6	823	823	[M+H]	916431	Y
HCC38SC_Splashmix_solvent_20241001_2.raw	TG 50:6	823	823	[M+H]	22313	Y
HCC38SC_Splashmix_solvent_20241001_3.raw	TG 50:6	823	823	[M+H]	459589	Y
HCC38SC_Splashmix_solvent_20241001_5.raw	TG 50:6	823	823	[M+H]	0	Y
HCC38SC_Splashmix_solvent_20241001_6.raw	TG 50:6	823	823	[M+H]	1290709	Y
HCC38SC_Splashmix_solvent_20241001_7.raw	TG 50:6	823	823	[M+H]	349318	Y
HCC38SC_Splashmix_solvent_20241001_8.raw	TG 50:6	823	823	[M+H]	2013695	Y
HCC38SC_Splashmix_solvent_20241001_10.raw	TG 50:6	823	823	[M+H]	613891	Y
HCC38SC_Splashmix_solvent_20241001_12.raw	TG 50:6	823	823	[M+H]	1070449	Y
HCC38SC_Splashmix_solvent_20241001_13.raw	TG 50:6	823	823	[M+H]	42590	Y
HCC1143SC_Splashmix_solvent_20241002_1.raw	TG 50:6	823	823	[M+H]	0	Y
HCC1143SC_Splashmix_solvent_20241002_2.raw	TG 50:6	823	823	[M+H]	962524	Y
HCC1143SC_Splashmix_solvent_20241002_4.raw	TG 50:6	823	823	[M+H]	0	Y
HCC1143SC_Splashmix_solvent_20241003_1.raw	TG 50:6	823	823	[M+H]	1947761	Y
HCC1143SC_Splashmix_solvent_20241003_2.raw	TG 50:6	823	823	[M+H]	48633	Y
HCC1143SC_Splashmix_solvent_20241003_4.raw	TG 50:6	823	823	[M+H]	0	Y
HCC1143SC_Splashmix_solvent_20241003_5.raw	TG 50:6	823	823	[M+H]	2349323	Y
HCC1143SCbubble_Splashmix_solvent_20241002_1.raw	TG 50:6	823	823	[M+H]	516512	Y
HCC1143SCbubble_Splashmix_solvent_20241002_2.raw	TG 50:6	823	823	[M+H]	5795	Y
HCC1143SCbubble_Splashmix_solvent_20241002_3.raw	TG 50:6	823	823	[M+H]	0	Y
HCC1143SCHBSS_Splashmix_solvent_20241002_1.raw	TG 50:6	823	823	[M+H]	3476768	Y
HCC1143SCHBSS_Splashmix_solvent_20241002_2.raw	TG 50:6	823	823	[M+H]	2643	Y
HCC1143SCHBSS_Splashmix_solvent_20241002_3.raw	TG 50:6	823	823	[M+H]	0	Y
SUM149SC_Splashmix_IPA_20241001_2.raw	TG 50:6	823	823	[M+H]	0	Y
SUM149SC_Splashmix_IPA_20241001_5.raw	TG 50:6	823	823	[M+H]	3179362	Y
SUM149SC_Splashmix_solvent_20241001_1.raw	TG 50:6	823	823	[M+H]	1849477	Y
SUM149SC_Splashmix_solvent_20241001_3.raw	TG 50:6	823	823	[M+H]	5498	Y
SUM149SC_Splashmix_solvent_20241001_4.raw	TG 50:6	823	823	[M+H]	1260368	Y
SUM149SC_Splashmix_solvent_LPC19_1uM_20240925_5.raw	TG 50:6	823	823	[M+H]	0	Y
SUM149SC_Splashmix_solvent_LPC19_1uM_20240925_7.raw	TG 50:6	823	823	[M+H]	1072964	Y
SUM149SC_Splashmix_solvent_LPC19_1uM_20240926_8.raw	TG 50:6	823	823	[M+H]	1985	Y
SUM149SC_Splashmix_solvent_LPC19_1uM_20240926_10_longer.raw	TG 50:6	823	823	[M+H]	0	Y
SUM149SC_Splashmix_solvent_LPC19_1uM_20240926_12.raw	TG 50:6	823	823	[M+H]	0	Y
SUM149SC_Splashmix_solvent_LPC19_1uM_20240926_13.raw	TG 50:6	823	823	[M+H]	844761	Y
HCC38_HBSSnew_PC15_splashmix_solvent_20241010_5.raw	TG 50:6	823	823	[M+H]	656472	Y
HCC38_HBSSnew_PC15_splashmix_solvent_20241010_4.raw	TG 50:6	823	823	[M+H]	882706	Y
newHBSS_Splashmix_solvent_20241010_test_1.raw	TG 50:6	823	823	[M+H]	873007	Y
newHBSS_Splashmix_solvent_20241009_3.raw	TG 50:6	823	823	[M+H]	488187	Y
newHBSS_Splashmix_solvent_20241009_2.raw	TG 50:6	823	823	[M+H]	0	Y
newHBSS_Splashmix_solvent_20241009_1.raw	TG 50:6	823	823	[M+H]	0	Y
HCC38SC_Splashmix_solvent_20241009_5.raw	TG 50:6	823	823	[M+H]	0	Y
HCC38SC_Splashmix_solvent_20241009_3.raw	TG 50:6	823	823	[M+H]	49961	Y
HCC38SC_Splashmix_solvent_20241009_2.raw	TG 50:6	823	823	[M+H]	0	Y
HCC38SC_Splashmix_solvent_20241009_1.raw	TG 50:6	823	823	[M+H]	3917678	Y
HCC38SC_Splashmix_solvent_20241008_11.raw	TG 50:6	823	823	[M+H]	1153156	Y
HCC38SC_Splashmix_solvent_20241008_10.raw	TG 50:6	823	823	[M+H]	1916864	Y
HCC38SC_Splashmix_solvent_20241008_9.raw	TG 50:6	823	823	[M+H]	92526	Y
HCC38SC_Splashmix_solvent_20241008_8.raw	TG 50:6	823	823	[M+H]	0	Y
HCC38SC_Splashmix_solvent_20241008_6.raw	TG 50:6	823	823	[M+H]	178357	Y
HCC38SC_Splashmix_solvent_20241001_2.raw	TG 50:6	570	823	[M+H]	0	N
HCC38SC_Splashmix_solvent_20241001_6.raw	TG 50:6	570	823	[M+H]	0	N
HCC38SC_Splashmix_solvent_20241001_7.raw	TG 50:6	570	823	[M+H]	0	N
HCC38SC_Splashmix_solvent_20241001_10.raw	TG 50:6	570	823	[M+H]	0	N
HCC38SC_Splashmix_solvent_20241001_12.raw	TG 50:6	570	823	[M+H]	0	N
HCC38SC_Splashmix_solvent_20241001_13.raw	TG 50:6	570	823	[M+H]	0	N
HCC1143SC_Splashmix_solvent_20241003_2.raw	TG 50:6	570	823	[M+H]	0	N
HCC1143SCbubble_Splashmix_solvent_20241002_1.raw	TG 50:6	570	823	[M+H]	0	N
HCC1143SCHBSS_Splashmix_solvent_20241002_2.raw	TG 50:6	570	823	[M+H]	0	N
SUM149SC_Splashmix_IPA_20241001_2.raw	TG 50:6	570	823	[M+H]	0	N
SUM149SC_Splashmix_solvent_20241001_3.raw	TG 50:6	570	823	[M+H]	0	N
HCC38_HBSSnew_PC15_splashmix_solvent_20241010_4.raw	TG 50:6	570	823	[M+H]	0	N
HCC38SC_Splashmix_solvent_20241009_5.raw	TG 50:6	570	823	[M+H]	0	N
HCC38SC_Splashmix_solvent_20241008_6.raw	TG 50:6	570	823	[M+H]	0	N
bkplate_Splashmix_solvent_LPC19_1uM_20240925_1.raw	TG 51:2	862	862	[M+NH4]	0	Y
HCC38SC_Splashmix_solvent_20241001_1.raw	TG 51:2	862	862	[M+NH4]	0	Y
HCC38SC_Splashmix_solvent_20241001_2.raw	TG 51:2	862	862	[M+NH4]	0	Y
HCC38SC_Splashmix_solvent_20241001_3.raw	TG 51:2	862	862	[M+NH4]	158848	Y
HCC38SC_Splashmix_solvent_20241001_5.raw	TG 51:2	862	862	[M+NH4]	293834	Y
HCC38SC_Splashmix_solvent_20241001_6.raw	TG 51:2	862	862	[M+NH4]	19942	Y
HCC38SC_Splashmix_solvent_20241001_7.raw	TG 51:2	862	862	[M+NH4]	0	Y
HCC38SC_Splashmix_solvent_20241001_8.raw	TG 51:2	862	862	[M+NH4]	0	Y
HCC38SC_Splashmix_solvent_20241001_10.raw	TG 51:2	862	862	[M+NH4]	4785142	Y
HCC38SC_Splashmix_solvent_20241001_12.raw	TG 51:2	862	862	[M+NH4]	0	Y
HCC38SC_Splashmix_solvent_20241001_13.raw	TG 51:2	862	862	[M+NH4]	0	Y
HCC1143SC_Splashmix_solvent_20241002_1.raw	TG 51:2	862	862	[M+NH4]	0	Y
HCC1143SC_Splashmix_solvent_20241002_2.raw	TG 51:2	862	862	[M+NH4]	573740	Y
HCC1143SC_Splashmix_solvent_20241002_4.raw	TG 51:2	862	862	[M+NH4]	0	Y
HCC1143SC_Splashmix_solvent_20241003_1.raw	TG 51:2	862	862	[M+NH4]	1037057	Y
HCC1143SC_Splashmix_solvent_20241003_2.raw	TG 51:2	862	862	[M+NH4]	15787	Y
HCC1143SC_Splashmix_solvent_20241003_4.raw	TG 51:2	862	862	[M+NH4]	849516	Y
HCC1143SC_Splashmix_solvent_20241003_5.raw	TG 51:2	862	862	[M+NH4]	6248	Y
HCC1143SCbubble_Splashmix_solvent_20241002_1.raw	TG 51:2	862	862	[M+NH4]	66169	Y
HCC1143SCbubble_Splashmix_solvent_20241002_2.raw	TG 51:2	862	862	[M+NH4]	0	Y
HCC1143SCbubble_Splashmix_solvent_20241002_3.raw	TG 51:2	862	862	[M+NH4]	0	Y
HCC1143SCHBSS_Splashmix_solvent_20241002_1.raw	TG 51:2	862	862	[M+NH4]	2355760	Y
HCC1143SCHBSS_Splashmix_solvent_20241002_2.raw	TG 51:2	862	862	[M+NH4]	6027136	Y
HCC1143SCHBSS_Splashmix_solvent_20241002_3.raw	TG 51:2	862	862	[M+NH4]	0	Y
SUM149SC_Splashmix_IPA_20241001_2.raw	TG 51:2	862	862	[M+NH4]	4634824	Y
SUM149SC_Splashmix_IPA_20241001_5.raw	TG 51:2	862	862	[M+NH4]	0	Y
SUM149SC_Splashmix_solvent_20241001_1.raw	TG 51:2	862	862	[M+NH4]	1607746	Y
SUM149SC_Splashmix_solvent_20241001_3.raw	TG 51:2	862	862	[M+NH4]	0	Y
SUM149SC_Splashmix_solvent_20241001_4.raw	TG 51:2	862	862	[M+NH4]	131094	Y
SUM149SC_Splashmix_solvent_LPC19_1uM_20240925_5.raw	TG 51:2	862	862	[M+NH4]	1345764	Y
SUM149SC_Splashmix_solvent_LPC19_1uM_20240925_7.raw	TG 51:2	862	862	[M+NH4]	948822	Y
SUM149SC_Splashmix_solvent_LPC19_1uM_20240926_8.raw	TG 51:2	862	862	[M+NH4]	6980	Y
SUM149SC_Splashmix_solvent_LPC19_1uM_20240926_10_longer.raw	TG 51:2	862	862	[M+NH4]	3020996	Y
SUM149SC_Splashmix_solvent_LPC19_1uM_20240926_12.raw	TG 51:2	862	862	[M+NH4]	0	Y
SUM149SC_Splashmix_solvent_LPC19_1uM_20240926_13.raw	TG 51:2	862	862	[M+NH4]	0	Y
HCC38_HBSSnew_PC15_splashmix_solvent_20241010_5.raw	TG 51:2	862	862	[M+NH4]	26987	Y
HCC38_HBSSnew_PC15_splashmix_solvent_20241010_4.raw	TG 51:2	862	862	[M+NH4]	2066514	Y
newHBSS_Splashmix_solvent_20241010_test_1.raw	TG 51:2	862	862	[M+NH4]	0	Y
newHBSS_Splashmix_solvent_20241009_3.raw	TG 51:2	862	862	[M+NH4]	0	Y
newHBSS_Splashmix_solvent_20241009_2.raw	TG 51:2	862	862	[M+NH4]	0	Y
newHBSS_Splashmix_solvent_20241009_1.raw	TG 51:2	862	862	[M+NH4]	126437	Y
HCC38SC_Splashmix_solvent_20241009_5.raw	TG 51:2	862	862	[M+NH4]	0	Y
HCC38SC_Splashmix_solvent_20241009_3.raw	TG 51:2	862	862	[M+NH4]	1677325	Y
HCC38SC_Splashmix_solvent_20241009_2.raw	TG 51:2	862	862	[M+NH4]	0	Y
HCC38SC_Splashmix_solvent_20241009_1.raw	TG 51:2	862	862	[M+NH4]	1295401	Y
HCC38SC_Splashmix_solvent_20241008_11.raw	TG 51:2	862	862	[M+NH4]	2290068	Y
HCC38SC_Splashmix_solvent_20241008_10.raw	TG 51:2	862	862	[M+NH4]	1482117	Y
HCC38SC_Splashmix_solvent_20241008_9.raw	TG 51:2	862	862	[M+NH4]	1329942	Y
HCC38SC_Splashmix_solvent_20241008_8.raw	TG 51:2	862	862	[M+NH4]	3600108	Y
HCC38SC_Splashmix_solvent_20241008_6.raw	TG 51:2	862	862	[M+NH4]	0	Y
bkplate_Splashmix_solvent_LPC19_1uM_20240925_1.raw	TG 51:2	570	862	[M+NH4]	0	N
HCC38SC_Splashmix_solvent_20241001_2.raw	TG 51:2	570	862	[M+NH4]	0	N
HCC38SC_Splashmix_solvent_20241001_10.raw	TG 51:2	570	862	[M+NH4]	0	N
HCC38SC_Splashmix_solvent_20241001_12.raw	TG 51:2	570	862	[M+NH4]	0	N
HCC38SC_Splashmix_solvent_20241001_13.raw	TG 51:2	570	862	[M+NH4]	0	N
SUM149SC_Splashmix_solvent_20241001_3.raw	TG 51:2	570	862	[M+NH4]	0	N
HCC38_HBSSnew_PC15_splashmix_solvent_20241010_5.raw	TG 51:2	570	862	[M+NH4]	0	N
HCC38SC_Splashmix_solvent_20241009_5.raw	TG 51:2	570	862	[M+NH4]	0	N
HCC38SC_Splashmix_solvent_20241008_6.raw	TG 51:2	570	862	[M+NH4]	0	N
bkplate_Splashmix_solvent_LPC19_1uM_20240925_1.raw	TG 51:2	867	867	[M+Na]	0	Y
HCC38SC_Splashmix_solvent_20241001_1.raw	TG 51:2	867	867	[M+Na]	6452375	Y
HCC38SC_Splashmix_solvent_20241001_2.raw	TG 51:2	867	867	[M+Na]	0	Y
HCC38SC_Splashmix_solvent_20241001_3.raw	TG 51:2	867	867	[M+Na]	0	Y
HCC38SC_Splashmix_solvent_20241001_5.raw	TG 51:2	867	867	[M+Na]	217490	Y
HCC38SC_Splashmix_solvent_20241001_6.raw	TG 51:2	867	867	[M+Na]	19652	Y
HCC38SC_Splashmix_solvent_20241001_7.raw	TG 51:2	867	867	[M+Na]	79542	Y
HCC38SC_Splashmix_solvent_20241001_8.raw	TG 51:2	867	867	[M+Na]	7239289	Y
HCC38SC_Splashmix_solvent_20241001_10.raw	TG 51:2	867	867	[M+Na]	1212453	Y
HCC38SC_Splashmix_solvent_20241001_12.raw	TG 51:2	867	867	[M+Na]	0	Y
HCC38SC_Splashmix_solvent_20241001_13.raw	TG 51:2	867	867	[M+Na]	2754194	Y
HCC1143SC_Splashmix_solvent_20241002_1.raw	TG 51:2	867	867	[M+Na]	1655600	Y
HCC1143SC_Splashmix_solvent_20241002_2.raw	TG 51:2	867	867	[M+Na]	0	Y
HCC1143SC_Splashmix_solvent_20241002_4.raw	TG 51:2	867	867	[M+Na]	498121	Y
HCC1143SC_Splashmix_solvent_20241003_1.raw	TG 51:2	867	867	[M+Na]	0	Y
HCC1143SC_Splashmix_solvent_20241003_2.raw	TG 51:2	867	867	[M+Na]	0	Y
HCC1143SC_Splashmix_solvent_20241003_4.raw	TG 51:2	867	867	[M+Na]	0	Y
HCC1143SC_Splashmix_solvent_20241003_5.raw	TG 51:2	867	867	[M+Na]	4745	Y
HCC1143SCbubble_Splashmix_solvent_20241002_1.raw	TG 51:2	867	867	[M+Na]	79581	Y
HCC1143SCbubble_Splashmix_solvent_20241002_2.raw	TG 51:2	867	867	[M+Na]	4433985	Y
HCC1143SCbubble_Splashmix_solvent_20241002_3.raw	TG 51:2	867	867	[M+Na]	4040542	Y
HCC1143SCHBSS_Splashmix_solvent_20241002_1.raw	TG 51:2	867	867	[M+Na]	0	Y
HCC1143SCHBSS_Splashmix_solvent_20241002_2.raw	TG 51:2	867	867	[M+Na]	9110961	Y
HCC1143SCHBSS_Splashmix_solvent_20241002_3.raw	TG 51:2	867	867	[M+Na]	0	Y
SUM149SC_Splashmix_IPA_20241001_2.raw	TG 51:2	867	867	[M+Na]	6690410	Y
SUM149SC_Splashmix_IPA_20241001_5.raw	TG 51:2	867	867	[M+Na]	6629700	Y
SUM149SC_Splashmix_solvent_20241001_1.raw	TG 51:2	867	867	[M+Na]	0	Y
SUM149SC_Splashmix_solvent_20241001_3.raw	TG 51:2	867	867	[M+Na]	902814	Y
SUM149SC_Splashmix_solvent_20241001_4.raw	TG 51:2	867	867	[M+Na]	0	Y
SUM149SC_Splashmix_solvent_LPC19_1uM_20240925_5.raw	TG 51:2	867	867	[M+Na]	0	Y
SUM149SC_Splashmix_solvent_LPC19_1uM_20240925_7.raw	TG 51:2	867	867	[M+Na]	0	Y
SUM149SC_Splashmix_solvent_LPC19_1uM_20240926_8.raw	TG 51:2	867	867	[M+Na]	1616	Y
SUM149SC_Splashmix_solvent_LPC19_1uM_20240926_10_longer.raw	TG 51:2	867	867	[M+Na]	0	Y
SUM149SC_Splashmix_solvent_LPC19_1uM_20240926_12.raw	TG 51:2	867	867	[M+Na]	7083232	Y
SUM149SC_Splashmix_solvent_LPC19_1uM_20240926_13.raw	TG 51:2	867	867	[M+Na]	3363132	Y
HCC38_HBSSnew_PC15_splashmix_solvent_20241010_5.raw	TG 51:2	867	867	[M+Na]	0	Y
HCC38_HBSSnew_PC15_splashmix_solvent_20241010_4.raw	TG 51:2	867	867	[M+Na]	0	Y
newHBSS_Splashmix_solvent_20241010_test_1.raw	TG 51:2	867	867	[M+Na]	370367	Y
newHBSS_Splashmix_solvent_20241009_3.raw	TG 51:2	867	867	[M+Na]	0	Y
newHBSS_Splashmix_solvent_20241009_2.raw	TG 51:2	867	867	[M+Na]	0	Y
newHBSS_Splashmix_solvent_20241009_1.raw	TG 51:2	867	867	[M+Na]	0	Y
HCC38SC_Splashmix_solvent_20241009_5.raw	TG 51:2	867	867	[M+Na]	421650	Y
HCC38SC_Splashmix_solvent_20241009_3.raw	TG 51:2	867	867	[M+Na]	0	Y
HCC38SC_Splashmix_solvent_20241009_2.raw	TG 51:2	867	867	[M+Na]	3285509	Y
HCC38SC_Splashmix_solvent_20241009_1.raw	TG 51:2	867	867	[M+Na]	0	Y
HCC38SC_Splashmix_solvent_20241008_11.raw	TG 51:2	867	867	[M+Na]	3087787	Y
HCC38SC_Splashmix_solvent_20241008_10.raw	TG 51:2	867	867	[M+Na]	0	Y
HCC38SC_Splashmix_solvent_20241008_9.raw	TG 51:2	867	867	[M+Na]	0	Y
HCC38SC_Splashmix_solvent_20241008_8.raw	TG 51:2	867	867	[M+Na]	0	Y
HCC38SC_Splashmix_solvent_20241008_6.raw	TG 51:2	867	867	[M+Na]	2682151	Y
bkplate_Splashmix_solvent_LPC19_1uM_20240925_1.raw	TG 51:2	570	867	[M+Na]	0	N
HCC38SC_Splashmix_solvent_20241001_3.raw	TG 51:2	570	867	[M+Na]	0	N
HCC38SC_Splashmix_solvent_20241001_6.raw	TG 51:2	570	867	[M+Na]	0	N
HCC38SC_Splashmix_solvent_20241001_10.raw	TG 51:2	570	867	[M+Na]	0	N
HCC1143SCbubble_Splashmix_solvent_20241002_1.raw	TG 51:2	570	867	[M+Na]	0	N
HCC1143SCHBSS_Splashmix_solvent_20241002_2.raw	TG 51:2	570	867	[M+Na]	0	N
SUM149SC_Splashmix_solvent_20241001_4.raw	TG 51:2	570	867	[M+Na]	0	N
SUM149SC_Splashmix_solvent_LPC19_1uM_20240926_10_longer.raw	TG 51:2	570	867	[M+Na]	0	N
HCC38_HBSSnew_PC15_splashmix_solvent_20241010_5.raw	TG 51:2	570	867	[M+Na]	0	N
newHBSS_Splashmix_solvent_20241009_1.raw	TG 51:2	570	867	[M+Na]	0	N
bkplate_Splashmix_solvent_LPC19_1uM_20240925_1.raw	TG 51:3	860	860	[M+NH4]	0	Y
HCC38SC_Splashmix_solvent_20241001_1.raw	TG 51:3	860	860	[M+NH4]	0	Y
HCC38SC_Splashmix_solvent_20241001_2.raw	TG 51:3	860	860	[M+NH4]	0	Y
HCC38SC_Splashmix_solvent_20241001_3.raw	TG 51:3	860	860	[M+NH4]	770054	Y
HCC38SC_Splashmix_solvent_20241001_5.raw	TG 51:3	860	860	[M+NH4]	791749	Y
HCC38SC_Splashmix_solvent_20241001_6.raw	TG 51:3	860	860	[M+NH4]	355306	Y
HCC38SC_Splashmix_solvent_20241001_7.raw	TG 51:3	860	860	[M+NH4]	0	Y
HCC38SC_Splashmix_solvent_20241001_8.raw	TG 51:3	860	860	[M+NH4]	0	Y
HCC38SC_Splashmix_solvent_20241001_10.raw	TG 51:3	860	860	[M+NH4]	0	Y
HCC38SC_Splashmix_solvent_20241001_12.raw	TG 51:3	860	860	[M+NH4]	0	Y
HCC38SC_Splashmix_solvent_20241001_13.raw	TG 51:3	860	860	[M+NH4]	0	Y
HCC1143SC_Splashmix_solvent_20241002_1.raw	TG 51:3	860	860	[M+NH4]	1104766	Y
HCC1143SC_Splashmix_solvent_20241002_2.raw	TG 51:3	860	860	[M+NH4]	2703570	Y
HCC1143SC_Splashmix_solvent_20241002_4.raw	TG 51:3	860	860	[M+NH4]	0	Y
HCC1143SC_Splashmix_solvent_20241003_1.raw	TG 51:3	860	860	[M+NH4]	0	Y
HCC1143SC_Splashmix_solvent_20241003_2.raw	TG 51:3	860	860	[M+NH4]	3487	Y
HCC1143SC_Splashmix_solvent_20241003_4.raw	TG 51:3	860	860	[M+NH4]	0	Y
HCC1143SC_Splashmix_solvent_20241003_5.raw	TG 51:3	860	860	[M+NH4]	3262	Y
HCC1143SCbubble_Splashmix_solvent_20241002_1.raw	TG 51:3	860	860	[M+NH4]	996768	Y
HCC1143SCbubble_Splashmix_solvent_20241002_2.raw	TG 51:3	860	860	[M+NH4]	0	Y
HCC1143SCbubble_Splashmix_solvent_20241002_3.raw	TG 51:3	860	860	[M+NH4]	0	Y
HCC1143SCHBSS_Splashmix_solvent_20241002_1.raw	TG 51:3	860	860	[M+NH4]	2562065	Y
HCC1143SCHBSS_Splashmix_solvent_20241002_2.raw	TG 51:3	860	860	[M+NH4]	0	Y
HCC1143SCHBSS_Splashmix_solvent_20241002_3.raw	TG 51:3	860	860	[M+NH4]	0	Y
SUM149SC_Splashmix_IPA_20241001_2.raw	TG 51:3	860	860	[M+NH4]	0	Y
SUM149SC_Splashmix_IPA_20241001_5.raw	TG 51:3	860	860	[M+NH4]	0	Y
SUM149SC_Splashmix_solvent_20241001_1.raw	TG 51:3	860	860	[M+NH4]	1882315	Y
SUM149SC_Splashmix_solvent_20241001_3.raw	TG 51:3	860	860	[M+NH4]	0	Y
SUM149SC_Splashmix_solvent_20241001_4.raw	TG 51:3	860	860	[M+NH4]	1246764	Y
SUM149SC_Splashmix_solvent_LPC19_1uM_20240925_5.raw	TG 51:3	860	860	[M+NH4]	0	Y
SUM149SC_Splashmix_solvent_LPC19_1uM_20240925_7.raw	TG 51:3	860	860	[M+NH4]	21384	Y
SUM149SC_Splashmix_solvent_LPC19_1uM_20240926_8.raw	TG 51:3	860	860	[M+NH4]	0	Y
SUM149SC_Splashmix_solvent_LPC19_1uM_20240926_10_longer.raw	TG 51:3	860	860	[M+NH4]	643559	Y
SUM149SC_Splashmix_solvent_LPC19_1uM_20240926_12.raw	TG 51:3	860	860	[M+NH4]	0	Y
SUM149SC_Splashmix_solvent_LPC19_1uM_20240926_13.raw	TG 51:3	860	860	[M+NH4]	0	Y
HCC38_HBSSnew_PC15_splashmix_solvent_20241010_5.raw	TG 51:3	860	860	[M+NH4]	0	Y
HCC38_HBSSnew_PC15_splashmix_solvent_20241010_4.raw	TG 51:3	860	860	[M+NH4]	0	Y
newHBSS_Splashmix_solvent_20241010_test_1.raw	TG 51:3	860	860	[M+NH4]	1166243	Y
newHBSS_Splashmix_solvent_20241009_3.raw	TG 51:3	860	860	[M+NH4]	633179	Y
newHBSS_Splashmix_solvent_20241009_2.raw	TG 51:3	860	860	[M+NH4]	0	Y
newHBSS_Splashmix_solvent_20241009_1.raw	TG 51:3	860	860	[M+NH4]	0	Y
HCC38SC_Splashmix_solvent_20241009_5.raw	TG 51:3	860	860	[M+NH4]	844305	Y
HCC38SC_Splashmix_solvent_20241009_3.raw	TG 51:3	860	860	[M+NH4]	898490	Y
HCC38SC_Splashmix_solvent_20241009_2.raw	TG 51:3	860	860	[M+NH4]	0	Y
HCC38SC_Splashmix_solvent_20241009_1.raw	TG 51:3	860	860	[M+NH4]	0	Y
HCC38SC_Splashmix_solvent_20241008_11.raw	TG 51:3	860	860	[M+NH4]	0	Y
HCC38SC_Splashmix_solvent_20241008_10.raw	TG 51:3	860	860	[M+NH4]	0	Y
HCC38SC_Splashmix_solvent_20241008_9.raw	TG 51:3	860	860	[M+NH4]	67417	Y
HCC38SC_Splashmix_solvent_20241008_8.raw	TG 51:3	860	860	[M+NH4]	0	Y
HCC38SC_Splashmix_solvent_20241008_6.raw	TG 51:3	860	860	[M+NH4]	3235466	Y
bkplate_Splashmix_solvent_LPC19_1uM_20240925_1.raw	TG 51:3	570	860	[M+NH4]	0	N
HCC38SC_Splashmix_solvent_20241001_10.raw	TG 51:3	570	860	[M+NH4]	0	N
HCC1143SC_Splashmix_solvent_20241003_4.raw	TG 51:3	570	860	[M+NH4]	0	N
HCC1143SCHBSS_Splashmix_solvent_20241002_2.raw	TG 51:3	570	860	[M+NH4]	0	N
SUM149SC_Splashmix_solvent_LPC19_1uM_20240926_13.raw	TG 51:3	570	860	[M+NH4]	0	N
HCC38_HBSSnew_PC15_splashmix_solvent_20241010_5.raw	TG 51:3	570	860	[M+NH4]	0	N
newHBSS_Splashmix_solvent_20241009_2.raw	TG 51:3	570	860	[M+NH4]	0	N
HCC38SC_Splashmix_solvent_20241009_1.raw	TG 51:3	570	860	[M+NH4]	0	N
bkplate_Splashmix_solvent_LPC19_1uM_20240925_1.raw	TG 51:3	865	865	[M+Na]	192051	Y
HCC38SC_Splashmix_solvent_20241001_1.raw	TG 51:3	865	865	[M+Na]	2939474	Y
HCC38SC_Splashmix_solvent_20241001_2.raw	TG 51:3	865	865	[M+Na]	946777	Y
HCC38SC_Splashmix_solvent_20241001_3.raw	TG 51:3	865	865	[M+Na]	561543	Y
HCC38SC_Splashmix_solvent_20241001_5.raw	TG 51:3	865	865	[M+Na]	0	Y
HCC38SC_Splashmix_solvent_20241001_6.raw	TG 51:3	865	865	[M+Na]	0	Y
HCC38SC_Splashmix_solvent_20241001_7.raw	TG 51:3	865	865	[M+Na]	18789	Y
HCC38SC_Splashmix_solvent_20241001_8.raw	TG 51:3	865	865	[M+Na]	0	Y
HCC38SC_Splashmix_solvent_20241001_10.raw	TG 51:3	865	865	[M+Na]	119052	Y
HCC38SC_Splashmix_solvent_20241001_12.raw	TG 51:3	865	865	[M+Na]	0	Y
HCC38SC_Splashmix_solvent_20241001_13.raw	TG 51:3	865	865	[M+Na]	2521103	Y
HCC1143SC_Splashmix_solvent_20241002_1.raw	TG 51:3	865	865	[M+Na]	0	Y
HCC1143SC_Splashmix_solvent_20241002_2.raw	TG 51:3	865	865	[M+Na]	0	Y
HCC1143SC_Splashmix_solvent_20241002_4.raw	TG 51:3	865	865	[M+Na]	583545	Y
HCC1143SC_Splashmix_solvent_20241003_1.raw	TG 51:3	865	865	[M+Na]	0	Y
HCC1143SC_Splashmix_solvent_20241003_2.raw	TG 51:3	865	865	[M+Na]	211144	Y
HCC1143SC_Splashmix_solvent_20241003_4.raw	TG 51:3	865	865	[M+Na]	265251	Y
HCC1143SC_Splashmix_solvent_20241003_5.raw	TG 51:3	865	865	[M+Na]	3800	Y
HCC1143SCbubble_Splashmix_solvent_20241002_1.raw	TG 51:3	865	865	[M+Na]	0	Y
HCC1143SCbubble_Splashmix_solvent_20241002_2.raw	TG 51:3	865	865	[M+Na]	158427	Y
HCC1143SCbubble_Splashmix_solvent_20241002_3.raw	TG 51:3	865	865	[M+Na]	1860967	Y
HCC1143SCHBSS_Splashmix_solvent_20241002_1.raw	TG 51:3	865	865	[M+Na]	0	Y
HCC1143SCHBSS_Splashmix_solvent_20241002_2.raw	TG 51:3	865	865	[M+Na]	474050	Y
HCC1143SCHBSS_Splashmix_solvent_20241002_3.raw	TG 51:3	865	865	[M+Na]	313269	Y
SUM149SC_Splashmix_IPA_20241001_2.raw	TG 51:3	865	865	[M+Na]	0	Y
SUM149SC_Splashmix_IPA_20241001_5.raw	TG 51:3	865	865	[M+Na]	0	Y
SUM149SC_Splashmix_solvent_20241001_1.raw	TG 51:3	865	865	[M+Na]	0	Y
SUM149SC_Splashmix_solvent_20241001_3.raw	TG 51:3	865	865	[M+Na]	46281	Y
SUM149SC_Splashmix_solvent_20241001_4.raw	TG 51:3	865	865	[M+Na]	0	Y
SUM149SC_Splashmix_solvent_LPC19_1uM_20240925_5.raw	TG 51:3	865	865	[M+Na]	0	Y
SUM149SC_Splashmix_solvent_LPC19_1uM_20240925_7.raw	TG 51:3	865	865	[M+Na]	0	Y
SUM149SC_Splashmix_solvent_LPC19_1uM_20240926_8.raw	TG 51:3	865	865	[M+Na]	14455	Y
SUM149SC_Splashmix_solvent_LPC19_1uM_20240926_10_longer.raw	TG 51:3	865	865	[M+Na]	0	Y
SUM149SC_Splashmix_solvent_LPC19_1uM_20240926_12.raw	TG 51:3	865	865	[M+Na]	0	Y
SUM149SC_Splashmix_solvent_LPC19_1uM_20240926_13.raw	TG 51:3	865	865	[M+Na]	154377	Y
HCC38_HBSSnew_PC15_splashmix_solvent_20241010_5.raw	TG 51:3	865	865	[M+Na]	1262	Y
HCC38_HBSSnew_PC15_splashmix_solvent_20241010_4.raw	TG 51:3	865	865	[M+Na]	0	Y
newHBSS_Splashmix_solvent_20241010_test_1.raw	TG 51:3	865	865	[M+Na]	0	Y
newHBSS_Splashmix_solvent_20241009_3.raw	TG 51:3	865	865	[M+Na]	0	Y
newHBSS_Splashmix_solvent_20241009_2.raw	TG 51:3	865	865	[M+Na]	1680695	Y
newHBSS_Splashmix_solvent_20241009_1.raw	TG 51:3	865	865	[M+Na]	0	Y
HCC38SC_Splashmix_solvent_20241009_5.raw	TG 51:3	865	865	[M+Na]	0	Y
HCC38SC_Splashmix_solvent_20241009_3.raw	TG 51:3	865	865	[M+Na]	0	Y
HCC38SC_Splashmix_solvent_20241009_2.raw	TG 51:3	865	865	[M+Na]	187173	Y
HCC38SC_Splashmix_solvent_20241009_1.raw	TG 51:3	865	865	[M+Na]	1266209	Y
HCC38SC_Splashmix_solvent_20241008_11.raw	TG 51:3	865	865	[M+Na]	5334113	Y
HCC38SC_Splashmix_solvent_20241008_10.raw	TG 51:3	865	865	[M+Na]	0	Y
HCC38SC_Splashmix_solvent_20241008_9.raw	TG 51:3	865	865	[M+Na]	0	Y
HCC38SC_Splashmix_solvent_20241008_8.raw	TG 51:3	865	865	[M+Na]	0	Y
HCC38SC_Splashmix_solvent_20241008_6.raw	TG 51:3	865	865	[M+Na]	0	Y
HCC1143SC_Splashmix_solvent_20241002_1.raw	TG 51:3	570	865	[M+Na]	0	N
HCC1143SCbubble_Splashmix_solvent_20241002_1.raw	TG 51:3	570	865	[M+Na]	0	N
SUM149SC_Splashmix_IPA_20241001_5.raw	TG 51:3	570	865	[M+Na]	0	N
SUM149SC_Splashmix_solvent_LPC19_1uM_20240926_13.raw	TG 51:3	570	865	[M+Na]	0	N
newHBSS_Splashmix_solvent_20241010_test_1.raw	TG 51:3	570	865	[M+Na]	0	N
HCC38SC_Splashmix_solvent_20241008_6.raw	TG 51:3	570	865	[M+Na]	0	N
bkplate_Splashmix_solvent_LPC19_1uM_20240925_1.raw	TG 51:5	856	856	[M+NH4]	0	Y
HCC38SC_Splashmix_solvent_20241001_1.raw	TG 51:5	856	856	[M+NH4]	7394546	Y
HCC38SC_Splashmix_solvent_20241001_2.raw	TG 51:5	856	856	[M+NH4]	1046409	Y
HCC38SC_Splashmix_solvent_20241001_3.raw	TG 51:5	856	856	[M+NH4]	1379452	Y
HCC38SC_Splashmix_solvent_20241001_5.raw	TG 51:5	856	856	[M+NH4]	247154	Y
HCC38SC_Splashmix_solvent_20241001_6.raw	TG 51:5	856	856	[M+NH4]	0	Y
HCC38SC_Splashmix_solvent_20241001_7.raw	TG 51:5	856	856	[M+NH4]	790540	Y
HCC38SC_Splashmix_solvent_20241001_8.raw	TG 51:5	856	856	[M+NH4]	11610899	Y
HCC38SC_Splashmix_solvent_20241001_10.raw	TG 51:5	856	856	[M+NH4]	262219	Y
HCC38SC_Splashmix_solvent_20241001_12.raw	TG 51:5	856	856	[M+NH4]	0	Y
HCC38SC_Splashmix_solvent_20241001_13.raw	TG 51:5	856	856	[M+NH4]	8464767	Y
HCC1143SC_Splashmix_solvent_20241002_1.raw	TG 51:5	856	856	[M+NH4]	1081719	Y
HCC1143SC_Splashmix_solvent_20241002_2.raw	TG 51:5	856	856	[M+NH4]	6472637	Y
HCC1143SC_Splashmix_solvent_20241002_4.raw	TG 51:5	856	856	[M+NH4]	0	Y
HCC1143SC_Splashmix_solvent_20241003_1.raw	TG 51:5	856	856	[M+NH4]	2854688	Y
HCC1143SC_Splashmix_solvent_20241003_2.raw	TG 51:5	856	856	[M+NH4]	14989873	Y
HCC1143SC_Splashmix_solvent_20241003_4.raw	TG 51:5	856	856	[M+NH4]	4440988	Y
HCC1143SC_Splashmix_solvent_20241003_5.raw	TG 51:5	856	856	[M+NH4]	11581501	Y
HCC1143SCbubble_Splashmix_solvent_20241002_1.raw	TG 51:5	856	856	[M+NH4]	4788982	Y
HCC1143SCbubble_Splashmix_solvent_20241002_2.raw	TG 51:5	856	856	[M+NH4]	8147588	Y
HCC1143SCbubble_Splashmix_solvent_20241002_3.raw	TG 51:5	856	856	[M+NH4]	2454825	Y
HCC1143SCHBSS_Splashmix_solvent_20241002_1.raw	TG 51:5	856	856	[M+NH4]	7348330	Y
HCC1143SCHBSS_Splashmix_solvent_20241002_2.raw	TG 51:5	856	856	[M+NH4]	22548078	Y
HCC1143SCHBSS_Splashmix_solvent_20241002_3.raw	TG 51:5	856	856	[M+NH4]	3927548	Y
SUM149SC_Splashmix_IPA_20241001_2.raw	TG 51:5	856	856	[M+NH4]	24045994	Y
SUM149SC_Splashmix_IPA_20241001_5.raw	TG 51:5	856	856	[M+NH4]	14888979	Y
SUM149SC_Splashmix_solvent_20241001_1.raw	TG 51:5	856	856	[M+NH4]	5030893	Y
SUM149SC_Splashmix_solvent_20241001_3.raw	TG 51:5	856	856	[M+NH4]	443930	Y
SUM149SC_Splashmix_solvent_20241001_4.raw	TG 51:5	856	856	[M+NH4]	1330061	Y
SUM149SC_Splashmix_solvent_LPC19_1uM_20240925_5.raw	TG 51:5	856	856	[M+NH4]	167143	Y
SUM149SC_Splashmix_solvent_LPC19_1uM_20240925_7.raw	TG 51:5	856	856	[M+NH4]	4661768	Y
SUM149SC_Splashmix_solvent_LPC19_1uM_20240926_8.raw	TG 51:5	856	856	[M+NH4]	1780766	Y
SUM149SC_Splashmix_solvent_LPC19_1uM_20240926_10_longer.raw	TG 51:5	856	856	[M+NH4]	7937349	Y
SUM149SC_Splashmix_solvent_LPC19_1uM_20240926_12.raw	TG 51:5	856	856	[M+NH4]	34429444	Y
SUM149SC_Splashmix_solvent_LPC19_1uM_20240926_13.raw	TG 51:5	856	856	[M+NH4]	6264125	Y
HCC38_HBSSnew_PC15_splashmix_solvent_20241010_5.raw	TG 51:5	856	856	[M+NH4]	333772	Y
HCC38_HBSSnew_PC15_splashmix_solvent_20241010_4.raw	TG 51:5	856	856	[M+NH4]	2942	Y
newHBSS_Splashmix_solvent_20241010_test_1.raw	TG 51:5	856	856	[M+NH4]	0	Y
newHBSS_Splashmix_solvent_20241009_3.raw	TG 51:5	856	856	[M+NH4]	0	Y
newHBSS_Splashmix_solvent_20241009_2.raw	TG 51:5	856	856	[M+NH4]	0	Y
newHBSS_Splashmix_solvent_20241009_1.raw	TG 51:5	856	856	[M+NH4]	0	Y
HCC38SC_Splashmix_solvent_20241009_5.raw	TG 51:5	856	856	[M+NH4]	84363	Y
HCC38SC_Splashmix_solvent_20241009_3.raw	TG 51:5	856	856	[M+NH4]	5043745	Y
HCC38SC_Splashmix_solvent_20241009_2.raw	TG 51:5	856	856	[M+NH4]	3435971	Y
HCC38SC_Splashmix_solvent_20241009_1.raw	TG 51:5	856	856	[M+NH4]	1649446	Y
HCC38SC_Splashmix_solvent_20241008_11.raw	TG 51:5	856	856	[M+NH4]	22309094	Y
HCC38SC_Splashmix_solvent_20241008_10.raw	TG 51:5	856	856	[M+NH4]	6964823	Y
HCC38SC_Splashmix_solvent_20241008_9.raw	TG 51:5	856	856	[M+NH4]	875106	Y
HCC38SC_Splashmix_solvent_20241008_8.raw	TG 51:5	856	856	[M+NH4]	7453767	Y
HCC38SC_Splashmix_solvent_20241008_6.raw	TG 51:5	856	856	[M+NH4]	11253205	Y
bkplate_Splashmix_solvent_LPC19_1uM_20240925_1.raw	TG 51:5	570	856	[M+NH4]	0	N
HCC38SC_Splashmix_solvent_20241001_2.raw	TG 51:5	570	856	[M+NH4]	0	N
HCC38SC_Splashmix_solvent_20241001_6.raw	TG 51:5	570	856	[M+NH4]	0	N
HCC38SC_Splashmix_solvent_20241001_10.raw	TG 51:5	570	856	[M+NH4]	0	N
HCC38SC_Splashmix_solvent_20241001_13.raw	TG 51:5	570	856	[M+NH4]	0	N
SUM149SC_Splashmix_solvent_LPC19_1uM_20240925_7.raw	TG 51:5	570	856	[M+NH4]	0	N
HCC38SC_Splashmix_solvent_20241009_2.raw	TG 51:5	570	856	[M+NH4]	0	N
bkplate_Splashmix_solvent_LPC19_1uM_20240925_1.raw	TG 51:6	854	854	[M+NH4]	48385	Y
HCC38SC_Splashmix_solvent_20241001_1.raw	TG 51:6	854	854	[M+NH4]	3148347	Y
HCC38SC_Splashmix_solvent_20241001_2.raw	TG 51:6	854	854	[M+NH4]	4799	Y
HCC38SC_Splashmix_solvent_20241001_3.raw	TG 51:6	854	854	[M+NH4]	0	Y
HCC38SC_Splashmix_solvent_20241001_5.raw	TG 51:6	854	854	[M+NH4]	0	Y
HCC38SC_Splashmix_solvent_20241001_6.raw	TG 51:6	854	854	[M+NH4]	1176858	Y
HCC38SC_Splashmix_solvent_20241001_7.raw	TG 51:6	854	854	[M+NH4]	0	Y
HCC38SC_Splashmix_solvent_20241001_8.raw	TG 51:6	854	854	[M+NH4]	11496986	Y
HCC38SC_Splashmix_solvent_20241001_10.raw	TG 51:6	854	854	[M+NH4]	1162561	Y
HCC38SC_Splashmix_solvent_20241001_12.raw	TG 51:6	854	854	[M+NH4]	#N/A	Y
HCC38SC_Splashmix_solvent_20241001_13.raw	TG 51:6	854	854	[M+NH4]	6107199	Y
HCC1143SC_Splashmix_solvent_20241002_1.raw	TG 51:6	854	854	[M+NH4]	968093	Y
HCC1143SC_Splashmix_solvent_20241002_2.raw	TG 51:6	854	854	[M+NH4]	6255141	Y
HCC1143SC_Splashmix_solvent_20241002_4.raw	TG 51:6	854	854	[M+NH4]	303516	Y
HCC1143SC_Splashmix_solvent_20241003_1.raw	TG 51:6	854	854	[M+NH4]	1138913	Y
HCC1143SC_Splashmix_solvent_20241003_2.raw	TG 51:6	854	854	[M+NH4]	4141537	Y
HCC1143SC_Splashmix_solvent_20241003_4.raw	TG 51:6	854	854	[M+NH4]	3009127	Y
HCC1143SC_Splashmix_solvent_20241003_5.raw	TG 51:6	854	854	[M+NH4]	6320834	Y
HCC1143SCbubble_Splashmix_solvent_20241002_1.raw	TG 51:6	854	854	[M+NH4]	114103	Y
HCC1143SCbubble_Splashmix_solvent_20241002_2.raw	TG 51:6	854	854	[M+NH4]	6299325	Y
HCC1143SCbubble_Splashmix_solvent_20241002_3.raw	TG 51:6	854	854	[M+NH4]	4522179	Y
HCC1143SCHBSS_Splashmix_solvent_20241002_1.raw	TG 51:6	854	854	[M+NH4]	5903817	Y
HCC1143SCHBSS_Splashmix_solvent_20241002_2.raw	TG 51:6	854	854	[M+NH4]	7560330	Y
HCC1143SCHBSS_Splashmix_solvent_20241002_3.raw	TG 51:6	854	854	[M+NH4]	1922740	Y
SUM149SC_Splashmix_IPA_20241001_2.raw	TG 51:6	854	854	[M+NH4]	20579014	Y
SUM149SC_Splashmix_IPA_20241001_5.raw	TG 51:6	854	854	[M+NH4]	1709660	Y
SUM149SC_Splashmix_solvent_20241001_1.raw	TG 51:6	854	854	[M+NH4]	2019331	Y
SUM149SC_Splashmix_solvent_20241001_3.raw	TG 51:6	854	854	[M+NH4]	283110	Y
SUM149SC_Splashmix_solvent_20241001_4.raw	TG 51:6	854	854	[M+NH4]	0	Y
SUM149SC_Splashmix_solvent_LPC19_1uM_20240925_5.raw	TG 51:6	854	854	[M+NH4]	249032	Y
SUM149SC_Splashmix_solvent_LPC19_1uM_20240925_7.raw	TG 51:6	854	854	[M+NH4]	719753	Y
SUM149SC_Splashmix_solvent_LPC19_1uM_20240926_8.raw	TG 51:6	854	854	[M+NH4]	0	Y
SUM149SC_Splashmix_solvent_LPC19_1uM_20240926_10_longer.raw	TG 51:6	854	854	[M+NH4]	2716642	Y
SUM149SC_Splashmix_solvent_LPC19_1uM_20240926_12.raw	TG 51:6	854	854	[M+NH4]	18884618	Y
SUM149SC_Splashmix_solvent_LPC19_1uM_20240926_13.raw	TG 51:6	854	854	[M+NH4]	2506971	Y
HCC38_HBSSnew_PC15_splashmix_solvent_20241010_5.raw	TG 51:6	854	854	[M+NH4]	299775	Y
HCC38_HBSSnew_PC15_splashmix_solvent_20241010_4.raw	TG 51:6	854	854	[M+NH4]	0	Y
newHBSS_Splashmix_solvent_20241010_test_1.raw	TG 51:6	854	854	[M+NH4]	#N/A	Y
newHBSS_Splashmix_solvent_20241009_3.raw	TG 51:6	854	854	[M+NH4]	0	Y
newHBSS_Splashmix_solvent_20241009_2.raw	TG 51:6	854	854	[M+NH4]	0	Y
newHBSS_Splashmix_solvent_20241009_1.raw	TG 51:6	854	854	[M+NH4]	171561	Y
HCC38SC_Splashmix_solvent_20241009_5.raw	TG 51:6	854	854	[M+NH4]	0	Y
HCC38SC_Splashmix_solvent_20241009_3.raw	TG 51:6	854	854	[M+NH4]	4049042	Y
HCC38SC_Splashmix_solvent_20241009_2.raw	TG 51:6	854	854	[M+NH4]	3550069	Y
HCC38SC_Splashmix_solvent_20241009_1.raw	TG 51:6	854	854	[M+NH4]	7032178	Y
HCC38SC_Splashmix_solvent_20241008_11.raw	TG 51:6	854	854	[M+NH4]	12056378	Y
HCC38SC_Splashmix_solvent_20241008_10.raw	TG 51:6	854	854	[M+NH4]	1171791	Y
HCC38SC_Splashmix_solvent_20241008_9.raw	TG 51:6	854	854	[M+NH4]	1566506	Y
HCC38SC_Splashmix_solvent_20241008_8.raw	TG 51:6	854	854	[M+NH4]	3074904	Y
HCC38SC_Splashmix_solvent_20241008_6.raw	TG 51:6	854	854	[M+NH4]	5648889	Y
bkplate_Splashmix_solvent_LPC19_1uM_20240925_1.raw	TG 51:6	570	854	[M+NH4]	0	N
HCC38SC_Splashmix_solvent_20241001_1.raw	TG 51:6	570	854	[M+NH4]	0	N
HCC38SC_Splashmix_solvent_20241001_10.raw	TG 51:6	570	854	[M+NH4]	0	N
HCC1143SC_Splashmix_solvent_20241002_4.raw	TG 51:6	570	854	[M+NH4]	0	N
HCC1143SCbubble_Splashmix_solvent_20241002_1.raw	TG 51:6	570	854	[M+NH4]	0	N
HCC1143SCbubble_Splashmix_solvent_20241002_2.raw	TG 51:6	570	854	[M+NH4]	0	N
SUM149SC_Splashmix_solvent_20241001_1.raw	TG 51:6	570	854	[M+NH4]	0	N
SUM149SC_Splashmix_solvent_20241001_4.raw	TG 51:6	570	854	[M+NH4]	0	N
bkplate_Splashmix_solvent_LPC19_1uM_20240925_1.raw	TG 51:7	852	852	[M+NH4]	0	Y
HCC38SC_Splashmix_solvent_20241001_1.raw	TG 51:7	852	852	[M+NH4]	11629990	Y
HCC38SC_Splashmix_solvent_20241001_2.raw	TG 51:7	852	852	[M+NH4]	420873	Y
HCC38SC_Splashmix_solvent_20241001_3.raw	TG 51:7	852	852	[M+NH4]	68745	Y
HCC38SC_Splashmix_solvent_20241001_5.raw	TG 51:7	852	852	[M+NH4]	1174834	Y
HCC38SC_Splashmix_solvent_20241001_6.raw	TG 51:7	852	852	[M+NH4]	757288	Y
HCC38SC_Splashmix_solvent_20241001_7.raw	TG 51:7	852	852	[M+NH4]	73165	Y
HCC38SC_Splashmix_solvent_20241001_8.raw	TG 51:7	852	852	[M+NH4]	1917362	Y
HCC38SC_Splashmix_solvent_20241001_10.raw	TG 51:7	852	852	[M+NH4]	290783	Y
HCC38SC_Splashmix_solvent_20241001_12.raw	TG 51:7	852	852	[M+NH4]	1053750	Y
HCC38SC_Splashmix_solvent_20241001_13.raw	TG 51:7	852	852	[M+NH4]	3181	Y
HCC1143SC_Splashmix_solvent_20241002_1.raw	TG 51:7	852	852	[M+NH4]	1275505	Y
HCC1143SC_Splashmix_solvent_20241002_2.raw	TG 51:7	852	852	[M+NH4]	1199103	Y
HCC1143SC_Splashmix_solvent_20241002_4.raw	TG 51:7	852	852	[M+NH4]	0	Y
HCC1143SC_Splashmix_solvent_20241003_1.raw	TG 51:7	852	852	[M+NH4]	0	Y
HCC1143SC_Splashmix_solvent_20241003_2.raw	TG 51:7	852	852	[M+NH4]	1451135	Y
HCC1143SC_Splashmix_solvent_20241003_4.raw	TG 51:7	852	852	[M+NH4]	552948	Y
HCC1143SC_Splashmix_solvent_20241003_5.raw	TG 51:7	852	852	[M+NH4]	2228630	Y
HCC1143SCbubble_Splashmix_solvent_20241002_1.raw	TG 51:7	852	852	[M+NH4]	409666	Y
HCC1143SCbubble_Splashmix_solvent_20241002_2.raw	TG 51:7	852	852	[M+NH4]	110909	Y
HCC1143SCbubble_Splashmix_solvent_20241002_3.raw	TG 51:7	852	852	[M+NH4]	1048715	Y
HCC1143SCHBSS_Splashmix_solvent_20241002_1.raw	TG 51:7	852	852	[M+NH4]	129802	Y
HCC1143SCHBSS_Splashmix_solvent_20241002_2.raw	TG 51:7	852	852	[M+NH4]	3338	Y
HCC1143SCHBSS_Splashmix_solvent_20241002_3.raw	TG 51:7	852	852	[M+NH4]	0	Y
SUM149SC_Splashmix_IPA_20241001_2.raw	TG 51:7	852	852	[M+NH4]	6078490	Y
SUM149SC_Splashmix_IPA_20241001_5.raw	TG 51:7	852	852	[M+NH4]	402707	Y
SUM149SC_Splashmix_solvent_20241001_1.raw	TG 51:7	852	852	[M+NH4]	2295427	Y
SUM149SC_Splashmix_solvent_20241001_3.raw	TG 51:7	852	852	[M+NH4]	9868714	Y
SUM149SC_Splashmix_solvent_20241001_4.raw	TG 51:7	852	852	[M+NH4]	254757	Y
SUM149SC_Splashmix_solvent_LPC19_1uM_20240925_5.raw	TG 51:7	852	852	[M+NH4]	0	Y
SUM149SC_Splashmix_solvent_LPC19_1uM_20240925_7.raw	TG 51:7	852	852	[M+NH4]	3075426	Y
SUM149SC_Splashmix_solvent_LPC19_1uM_20240926_8.raw	TG 51:7	852	852	[M+NH4]	1561004	Y
SUM149SC_Splashmix_solvent_LPC19_1uM_20240926_10_longer.raw	TG 51:7	852	852	[M+NH4]	1500183	Y
SUM149SC_Splashmix_solvent_LPC19_1uM_20240926_12.raw	TG 51:7	852	852	[M+NH4]	0	Y
SUM149SC_Splashmix_solvent_LPC19_1uM_20240926_13.raw	TG 51:7	852	852	[M+NH4]	153333	Y
HCC38_HBSSnew_PC15_splashmix_solvent_20241010_5.raw	TG 51:7	852	852	[M+NH4]	0	Y
HCC38_HBSSnew_PC15_splashmix_solvent_20241010_4.raw	TG 51:7	852	852	[M+NH4]	657461	Y
newHBSS_Splashmix_solvent_20241010_test_1.raw	TG 51:7	852	852	[M+NH4]	735489	Y
newHBSS_Splashmix_solvent_20241009_3.raw	TG 51:7	852	852	[M+NH4]	814050	Y
newHBSS_Splashmix_solvent_20241009_2.raw	TG 51:7	852	852	[M+NH4]	#N/A	Y
newHBSS_Splashmix_solvent_20241009_1.raw	TG 51:7	852	852	[M+NH4]	0	Y
HCC38SC_Splashmix_solvent_20241009_5.raw	TG 51:7	852	852	[M+NH4]	0	Y
HCC38SC_Splashmix_solvent_20241009_3.raw	TG 51:7	852	852	[M+NH4]	1272490	Y
HCC38SC_Splashmix_solvent_20241009_2.raw	TG 51:7	852	852	[M+NH4]	911825	Y
HCC38SC_Splashmix_solvent_20241009_1.raw	TG 51:7	852	852	[M+NH4]	6298419	Y
HCC38SC_Splashmix_solvent_20241008_11.raw	TG 51:7	852	852	[M+NH4]	3202372	Y
HCC38SC_Splashmix_solvent_20241008_10.raw	TG 51:7	852	852	[M+NH4]	2046983	Y
HCC38SC_Splashmix_solvent_20241008_9.raw	TG 51:7	852	852	[M+NH4]	142503	Y
HCC38SC_Splashmix_solvent_20241008_8.raw	TG 51:7	852	852	[M+NH4]	1007841	Y
HCC38SC_Splashmix_solvent_20241008_6.raw	TG 51:7	852	852	[M+NH4]	255371	Y
bkplate_Splashmix_solvent_LPC19_1uM_20240925_1.raw	TG 51:7	570	852	[M+NH4]	0	N
HCC38SC_Splashmix_solvent_20241001_1.raw	TG 51:7	570	852	[M+NH4]	0	N
HCC38SC_Splashmix_solvent_20241001_13.raw	TG 51:7	570	852	[M+NH4]	0	N
HCC1143SC_Splashmix_solvent_20241002_4.raw	TG 51:7	570	852	[M+NH4]	0	N
HCC1143SCHBSS_Splashmix_solvent_20241002_1.raw	TG 51:7	570	852	[M+NH4]	0	N
HCC1143SCHBSS_Splashmix_solvent_20241002_3.raw	TG 51:7	570	852	[M+NH4]	0	N
SUM149SC_Splashmix_IPA_20241001_2.raw	TG 51:7	570	852	[M+NH4]	0	N
SUM149SC_Splashmix_solvent_LPC19_1uM_20240926_13.raw	TG 51:7	570	852	[M+NH4]	0	N
HCC38_HBSSnew_PC15_splashmix_solvent_20241010_5.raw	TG 51:7	570	852	[M+NH4]	0	N
bkplate_Splashmix_solvent_LPC19_1uM_20240925_1.raw	PC 34:3	184	756	[M+H]	4501295	N
HCC38SC_Splashmix_solvent_20241009_5.raw	TG 51:7	570	852	[M+NH4]	0	N
HCC38SC_Splashmix_solvent_20241009_2.raw	TG 51:7	570	852	[M+NH4]	0	N
bkplate_Splashmix_solvent_LPC19_1uM_20240925_1.raw	TG 51:9	831	831	[M+H]	240851	Y
HCC38SC_Splashmix_solvent_20241001_1.raw	TG 51:9	831	831	[M+H]	700756	Y
HCC38SC_Splashmix_solvent_20241001_2.raw	TG 51:9	831	831	[M+H]	202241	Y
HCC38SC_Splashmix_solvent_20241001_3.raw	TG 51:9	831	831	[M+H]	843688	Y
HCC38SC_Splashmix_solvent_20241001_5.raw	TG 51:9	831	831	[M+H]	59793	Y
HCC38SC_Splashmix_solvent_20241001_6.raw	TG 51:9	831	831	[M+H]	0	Y
HCC38SC_Splashmix_solvent_20241001_7.raw	TG 51:9	831	831	[M+H]	841330	Y
HCC38SC_Splashmix_solvent_20241001_8.raw	TG 51:9	831	831	[M+H]	0	Y
HCC38SC_Splashmix_solvent_20241001_10.raw	TG 51:9	831	831	[M+H]	275789	Y
HCC38SC_Splashmix_solvent_20241001_12.raw	TG 51:9	831	831	[M+H]	2127174	Y
HCC38SC_Splashmix_solvent_20241001_13.raw	TG 51:9	831	831	[M+H]	0	Y
HCC1143SC_Splashmix_solvent_20241002_1.raw	TG 51:9	831	831	[M+H]	1950109	Y
HCC1143SC_Splashmix_solvent_20241002_2.raw	TG 51:9	831	831	[M+H]	660323	Y
HCC1143SC_Splashmix_solvent_20241002_4.raw	TG 51:9	831	831	[M+H]	2667971	Y
HCC1143SC_Splashmix_solvent_20241003_1.raw	TG 51:9	831	831	[M+H]	0	Y
HCC1143SC_Splashmix_solvent_20241003_2.raw	TG 51:9	831	831	[M+H]	97509	Y
HCC1143SC_Splashmix_solvent_20241003_4.raw	TG 51:9	831	831	[M+H]	106852	Y
HCC1143SC_Splashmix_solvent_20241003_5.raw	TG 51:9	831	831	[M+H]	4236	Y
HCC1143SCbubble_Splashmix_solvent_20241002_1.raw	TG 51:9	831	831	[M+H]	94290	Y
HCC1143SCbubble_Splashmix_solvent_20241002_2.raw	TG 51:9	831	831	[M+H]	181616	Y
HCC1143SCbubble_Splashmix_solvent_20241002_3.raw	TG 51:9	831	831	[M+H]	1305357	Y
HCC1143SCHBSS_Splashmix_solvent_20241002_1.raw	TG 51:9	831	831	[M+H]	3631094	Y
HCC1143SCHBSS_Splashmix_solvent_20241002_2.raw	TG 51:9	831	831	[M+H]	113841	Y
HCC1143SCHBSS_Splashmix_solvent_20241002_3.raw	TG 51:9	831	831	[M+H]	2353188	Y
SUM149SC_Splashmix_IPA_20241001_2.raw	TG 51:9	831	831	[M+H]	230518	Y
SUM149SC_Splashmix_IPA_20241001_5.raw	TG 51:9	831	831	[M+H]	0	Y
SUM149SC_Splashmix_solvent_20241001_1.raw	TG 51:9	831	831	[M+H]	375090	Y
SUM149SC_Splashmix_solvent_20241001_3.raw	TG 51:9	831	831	[M+H]	114367	Y
SUM149SC_Splashmix_solvent_20241001_4.raw	TG 51:9	831	831	[M+H]	1550966	Y
SUM149SC_Splashmix_solvent_LPC19_1uM_20240925_5.raw	TG 51:9	831	831	[M+H]	85070	Y
SUM149SC_Splashmix_solvent_LPC19_1uM_20240925_7.raw	TG 51:9	831	831	[M+H]	0	Y
SUM149SC_Splashmix_solvent_LPC19_1uM_20240926_8.raw	TG 51:9	831	831	[M+H]	1946895	Y
SUM149SC_Splashmix_solvent_LPC19_1uM_20240926_10_longer.raw	TG 51:9	831	831	[M+H]	0	Y
SUM149SC_Splashmix_solvent_LPC19_1uM_20240926_12.raw	TG 51:9	831	831	[M+H]	0	Y
SUM149SC_Splashmix_solvent_LPC19_1uM_20240926_13.raw	TG 51:9	831	831	[M+H]	73320	Y
HCC38_HBSSnew_PC15_splashmix_solvent_20241010_5.raw	TG 51:9	831	831	[M+H]	132277	Y
HCC38_HBSSnew_PC15_splashmix_solvent_20241010_4.raw	TG 51:9	831	831	[M+H]	0	Y
newHBSS_Splashmix_solvent_20241010_test_1.raw	TG 51:9	831	831	[M+H]	1110862	Y
newHBSS_Splashmix_solvent_20241009_3.raw	TG 51:9	831	831	[M+H]	1683491	Y
newHBSS_Splashmix_solvent_20241009_2.raw	TG 51:9	831	831	[M+H]	0	Y
newHBSS_Splashmix_solvent_20241009_1.raw	TG 51:9	831	831	[M+H]	151666	Y
HCC38SC_Splashmix_solvent_20241009_5.raw	TG 51:9	831	831	[M+H]	405556	Y
HCC38SC_Splashmix_solvent_20241009_3.raw	TG 51:9	831	831	[M+H]	1605210	Y
HCC38SC_Splashmix_solvent_20241009_2.raw	TG 51:9	831	831	[M+H]	0	Y
HCC38SC_Splashmix_solvent_20241009_1.raw	TG 51:9	831	831	[M+H]	2326732	Y
HCC38SC_Splashmix_solvent_20241008_11.raw	TG 51:9	831	831	[M+H]	258922	Y
HCC38SC_Splashmix_solvent_20241008_10.raw	TG 51:9	831	831	[M+H]	127019	Y
HCC38SC_Splashmix_solvent_20241008_9.raw	TG 51:9	831	831	[M+H]	124539	Y
HCC38SC_Splashmix_solvent_20241008_8.raw	TG 51:9	831	831	[M+H]	1126110	Y
HCC38SC_Splashmix_solvent_20241008_6.raw	TG 51:9	831	831	[M+H]	833767	Y
HCC38SC_Splashmix_solvent_20241001_2.raw	TG 51:9	570	831	[M+H]	0	N
HCC38SC_Splashmix_solvent_20241001_6.raw	TG 51:9	570	831	[M+H]	0	N
bkplate_Splashmix_solvent_LPC19_1uM_20240925_1.raw	PC	184	753	[M7D+H]	672067072	N
HCC38SC_Splashmix_solvent_20241001_13.raw	TG 51:9	570	831	[M+H]	0	N
HCC1143SC_Splashmix_solvent_20241002_4.raw	TG 51:9	570	831	[M+H]	0	N
HCC1143SC_Splashmix_solvent_20241003_5.raw	TG 51:9	570	831	[M+H]	0	N
HCC1143SCbubble_Splashmix_solvent_20241002_2.raw	TG 51:9	570	831	[M+H]	0	N
HCC1143SCbubble_Splashmix_solvent_20241002_3.raw	TG 51:9	570	831	[M+H]	0	N
SUM149SC_Splashmix_IPA_20241001_2.raw	TG 51:9	570	831	[M+H]	0	N
SUM149SC_Splashmix_solvent_20241001_4.raw	TG 51:9	570	831	[M+H]	0	N
SUM149SC_Splashmix_solvent_LPC19_1uM_20240926_10_longer.raw	TG 51:9	570	831	[M+H]	0	N
newHBSS_Splashmix_solvent_20241009_2.raw	TG 51:9	570	831	[M+H]	0	N
newHBSS_Splashmix_solvent_20241009_1.raw	TG 51:9	570	831	[M+H]	0	N
HCC38SC_Splashmix_solvent_20241009_5.raw	TG 51:9	570	831	[M+H]	0	N
HCC38SC_Splashmix_solvent_20241009_1.raw	TG 51:9	570	831	[M+H]	0	N
HCC38SC_Splashmix_solvent_20241008_9.raw	TG 51:9	570	831	[M+H]	0	N
bkplate_Splashmix_solvent_LPC19_1uM_20240925_1.raw	TG 52:1	883	883	[M+Na]	0	Y
HCC38SC_Splashmix_solvent_20241001_1.raw	TG 52:1	883	883	[M+Na]	3630548	Y
HCC38SC_Splashmix_solvent_20241001_2.raw	TG 52:1	883	883	[M+Na]	384466	Y
HCC38SC_Splashmix_solvent_20241001_3.raw	TG 52:1	883	883	[M+Na]	268265	Y
HCC38SC_Splashmix_solvent_20241001_5.raw	TG 52:1	883	883	[M+Na]	297275	Y
HCC38SC_Splashmix_solvent_20241001_6.raw	TG 52:1	883	883	[M+Na]	271908	Y
HCC38SC_Splashmix_solvent_20241001_7.raw	TG 52:1	883	883	[M+Na]	0	Y
HCC38SC_Splashmix_solvent_20241001_8.raw	TG 52:1	883	883	[M+Na]	6256610	Y
HCC38SC_Splashmix_solvent_20241001_10.raw	TG 52:1	883	883	[M+Na]	22185	Y
HCC38SC_Splashmix_solvent_20241001_12.raw	TG 52:1	883	883	[M+Na]	#N/A	Y
HCC38SC_Splashmix_solvent_20241001_13.raw	TG 52:1	883	883	[M+Na]	646165	Y
HCC1143SC_Splashmix_solvent_20241002_1.raw	TG 52:1	883	883	[M+Na]	0	Y
HCC1143SC_Splashmix_solvent_20241002_2.raw	TG 52:1	883	883	[M+Na]	0	Y
HCC1143SC_Splashmix_solvent_20241002_4.raw	TG 52:1	883	883	[M+Na]	2629185	Y
HCC1143SC_Splashmix_solvent_20241003_1.raw	TG 52:1	883	883	[M+Na]	0	Y
HCC1143SC_Splashmix_solvent_20241003_2.raw	TG 52:1	883	883	[M+Na]	145388	Y
HCC1143SC_Splashmix_solvent_20241003_4.raw	TG 52:1	883	883	[M+Na]	1264988	Y
HCC1143SC_Splashmix_solvent_20241003_5.raw	TG 52:1	883	883	[M+Na]	15349	Y
HCC1143SCbubble_Splashmix_solvent_20241002_1.raw	TG 52:1	883	883	[M+Na]	1760625	Y
HCC1143SCbubble_Splashmix_solvent_20241002_2.raw	TG 52:1	883	883	[M+Na]	4064596	Y
HCC1143SCbubble_Splashmix_solvent_20241002_3.raw	TG 52:1	883	883	[M+Na]	3774423	Y
HCC1143SCHBSS_Splashmix_solvent_20241002_1.raw	TG 52:1	883	883	[M+Na]	0	Y
HCC1143SCHBSS_Splashmix_solvent_20241002_2.raw	TG 52:1	883	883	[M+Na]	8878369	Y
HCC1143SCHBSS_Splashmix_solvent_20241002_3.raw	TG 52:1	883	883	[M+Na]	1843556	Y
SUM149SC_Splashmix_IPA_20241001_2.raw	TG 52:1	883	883	[M+Na]	39696224	Y
SUM149SC_Splashmix_IPA_20241001_5.raw	TG 52:1	883	883	[M+Na]	1355630	Y
SUM149SC_Splashmix_solvent_20241001_1.raw	TG 52:1	883	883	[M+Na]	3613774	Y
SUM149SC_Splashmix_solvent_20241001_3.raw	TG 52:1	883	883	[M+Na]	781052	Y
SUM149SC_Splashmix_solvent_20241001_4.raw	TG 52:1	883	883	[M+Na]	364680	Y
SUM149SC_Splashmix_solvent_LPC19_1uM_20240925_5.raw	TG 52:1	883	883	[M+Na]	3867608	Y
SUM149SC_Splashmix_solvent_LPC19_1uM_20240925_7.raw	TG 52:1	883	883	[M+Na]	0	Y
SUM149SC_Splashmix_solvent_LPC19_1uM_20240926_8.raw	TG 52:1	883	883	[M+Na]	4846	Y
SUM149SC_Splashmix_solvent_LPC19_1uM_20240926_10_longer.raw	TG 52:1	883	883	[M+Na]	2091807	Y
SUM149SC_Splashmix_solvent_LPC19_1uM_20240926_12.raw	TG 52:1	883	883	[M+Na]	3219676	Y
SUM149SC_Splashmix_solvent_LPC19_1uM_20240926_13.raw	TG 52:1	883	883	[M+Na]	4830624	Y
HCC38_HBSSnew_PC15_splashmix_solvent_20241010_5.raw	TG 52:1	883	883	[M+Na]	21966190	Y
HCC38_HBSSnew_PC15_splashmix_solvent_20241010_4.raw	TG 52:1	883	883	[M+Na]	0	Y
newHBSS_Splashmix_solvent_20241010_test_1.raw	TG 52:1	883	883	[M+Na]	0	Y
newHBSS_Splashmix_solvent_20241009_3.raw	TG 52:1	883	883	[M+Na]	0	Y
newHBSS_Splashmix_solvent_20241009_2.raw	TG 52:1	883	883	[M+Na]	0	Y
newHBSS_Splashmix_solvent_20241009_1.raw	TG 52:1	883	883	[M+Na]	#N/A	Y
HCC38SC_Splashmix_solvent_20241009_5.raw	TG 52:1	883	883	[M+Na]	0	Y
HCC38SC_Splashmix_solvent_20241009_3.raw	TG 52:1	883	883	[M+Na]	3761433	Y
HCC38SC_Splashmix_solvent_20241009_2.raw	TG 52:1	883	883	[M+Na]	233101	Y
HCC38SC_Splashmix_solvent_20241009_1.raw	TG 52:1	883	883	[M+Na]	1262961	Y
HCC38SC_Splashmix_solvent_20241008_11.raw	TG 52:1	883	883	[M+Na]	14802518	Y
HCC38SC_Splashmix_solvent_20241008_10.raw	TG 52:1	883	883	[M+Na]	0	Y
HCC38SC_Splashmix_solvent_20241008_9.raw	TG 52:1	883	883	[M+Na]	0	Y
HCC38SC_Splashmix_solvent_20241008_8.raw	TG 52:1	883	883	[M+Na]	5115313	Y
HCC38SC_Splashmix_solvent_20241008_6.raw	TG 52:1	883	883	[M+Na]	2247447	Y
bkplate_Splashmix_solvent_LPC19_1uM_20240925_1.raw	TG 52:1	570	883	[M+Na]	0	N
HCC38SC_Splashmix_solvent_20241001_3.raw	TG 52:1	570	883	[M+Na]	0	N
HCC38SC_Splashmix_solvent_20241001_10.raw	TG 52:1	570	883	[M+Na]	0	N
HCC38SC_Splashmix_solvent_20241001_13.raw	TG 52:1	570	883	[M+Na]	0	N
SUM149SC_Splashmix_solvent_20241001_1.raw	TG 52:1	570	883	[M+Na]	0	N
HCC38_HBSSnew_PC15_splashmix_solvent_20241010_5.raw	TG 52:1	570	883	[M+Na]	0	N
newHBSS_Splashmix_solvent_20241010_test_1.raw	TG 52:1	570	883	[M+Na]	0	N
bkplate_Splashmix_solvent_LPC19_1uM_20240925_1.raw	TG 52:2	876	876	[M+NH4]	311855	Y
HCC38SC_Splashmix_solvent_20241001_1.raw	TG 52:2	876	876	[M+NH4]	7770599	Y
HCC38SC_Splashmix_solvent_20241001_2.raw	TG 52:2	876	876	[M+NH4]	3596222	Y
HCC38SC_Splashmix_solvent_20241001_3.raw	TG 52:2	876	876	[M+NH4]	3448281	Y
HCC38SC_Splashmix_solvent_20241001_5.raw	TG 52:2	876	876	[M+NH4]	1997466	Y
HCC38SC_Splashmix_solvent_20241001_6.raw	TG 52:2	876	876	[M+NH4]	6879209	Y
HCC38SC_Splashmix_solvent_20241001_7.raw	TG 52:2	876	876	[M+NH4]	0	Y
HCC38SC_Splashmix_solvent_20241001_8.raw	TG 52:2	876	876	[M+NH4]	34227284	Y
HCC38SC_Splashmix_solvent_20241001_10.raw	TG 52:2	876	876	[M+NH4]	2118846	Y
HCC38SC_Splashmix_solvent_20241001_12.raw	TG 52:2	876	876	[M+NH4]	0	Y
HCC38SC_Splashmix_solvent_20241001_13.raw	TG 52:2	876	876	[M+NH4]	17296528	Y
HCC1143SC_Splashmix_solvent_20241002_1.raw	TG 52:2	876	876	[M+NH4]	0	Y
HCC1143SC_Splashmix_solvent_20241002_2.raw	TG 52:2	876	876	[M+NH4]	8006510	Y
HCC1143SC_Splashmix_solvent_20241002_4.raw	TG 52:2	876	876	[M+NH4]	347350	Y
HCC1143SC_Splashmix_solvent_20241003_1.raw	TG 52:2	876	876	[M+NH4]	2839967	Y
HCC1143SC_Splashmix_solvent_20241003_2.raw	TG 52:2	876	876	[M+NH4]	12880260	Y
HCC1143SC_Splashmix_solvent_20241003_4.raw	TG 52:2	876	876	[M+NH4]	15315698	Y
HCC1143SC_Splashmix_solvent_20241003_5.raw	TG 52:2	876	876	[M+NH4]	11651595	Y
HCC1143SCbubble_Splashmix_solvent_20241002_1.raw	TG 52:2	876	876	[M+NH4]	12325861	Y
HCC1143SCbubble_Splashmix_solvent_20241002_2.raw	TG 52:2	876	876	[M+NH4]	17819250	Y
HCC1143SCbubble_Splashmix_solvent_20241002_3.raw	TG 52:2	876	876	[M+NH4]	6078570	Y
HCC1143SCHBSS_Splashmix_solvent_20241002_1.raw	TG 52:2	876	876	[M+NH4]	6143253	Y
HCC1143SCHBSS_Splashmix_solvent_20241002_2.raw	TG 52:2	876	876	[M+NH4]	21203942	Y
HCC1143SCHBSS_Splashmix_solvent_20241002_3.raw	TG 52:2	876	876	[M+NH4]	0	Y
SUM149SC_Splashmix_IPA_20241001_2.raw	TG 52:2	876	876	[M+NH4]	34991052	Y
SUM149SC_Splashmix_IPA_20241001_5.raw	TG 52:2	876	876	[M+NH4]	0	Y
SUM149SC_Splashmix_solvent_20241001_1.raw	TG 52:2	876	876	[M+NH4]	9875472	Y
SUM149SC_Splashmix_solvent_20241001_3.raw	TG 52:2	876	876	[M+NH4]	3260745	Y
SUM149SC_Splashmix_solvent_20241001_4.raw	TG 52:2	876	876	[M+NH4]	0	Y
SUM149SC_Splashmix_solvent_LPC19_1uM_20240925_5.raw	TG 52:2	876	876	[M+NH4]	2017592	Y
SUM149SC_Splashmix_solvent_LPC19_1uM_20240925_7.raw	TG 52:2	876	876	[M+NH4]	1324019	Y
SUM149SC_Splashmix_solvent_LPC19_1uM_20240926_8.raw	TG 52:2	876	876	[M+NH4]	2672830	Y
SUM149SC_Splashmix_solvent_LPC19_1uM_20240926_10_longer.raw	TG 52:2	876	876	[M+NH4]	0	Y
SUM149SC_Splashmix_solvent_LPC19_1uM_20240926_12.raw	TG 52:2	876	876	[M+NH4]	39968872	Y
SUM149SC_Splashmix_solvent_LPC19_1uM_20240926_13.raw	TG 52:2	876	876	[M+NH4]	0	Y
HCC38_HBSSnew_PC15_splashmix_solvent_20241010_5.raw	TG 52:2	876	876	[M+NH4]	45545756	Y
HCC38_HBSSnew_PC15_splashmix_solvent_20241010_4.raw	TG 52:2	876	876	[M+NH4]	0	Y
newHBSS_Splashmix_solvent_20241010_test_1.raw	TG 52:2	876	876	[M+NH4]	0	Y
newHBSS_Splashmix_solvent_20241009_3.raw	TG 52:2	876	876	[M+NH4]	0	Y
newHBSS_Splashmix_solvent_20241009_2.raw	TG 52:2	876	876	[M+NH4]	0	Y
newHBSS_Splashmix_solvent_20241009_1.raw	TG 52:2	876	876	[M+NH4]	0	Y
HCC38SC_Splashmix_solvent_20241009_5.raw	TG 52:2	876	876	[M+NH4]	2310322	Y
HCC38SC_Splashmix_solvent_20241009_3.raw	TG 52:2	876	876	[M+NH4]	13167100	Y
HCC38SC_Splashmix_solvent_20241009_2.raw	TG 52:2	876	876	[M+NH4]	11649599	Y
HCC38SC_Splashmix_solvent_20241009_1.raw	TG 52:2	876	876	[M+NH4]	14038504	Y
HCC38SC_Splashmix_solvent_20241008_11.raw	TG 52:2	876	876	[M+NH4]	23740008	Y
HCC38SC_Splashmix_solvent_20241008_10.raw	TG 52:2	876	876	[M+NH4]	12517146	Y
HCC38SC_Splashmix_solvent_20241008_9.raw	TG 52:2	876	876	[M+NH4]	1819780	Y
HCC38SC_Splashmix_solvent_20241008_8.raw	TG 52:2	876	876	[M+NH4]	11854646	Y
HCC38SC_Splashmix_solvent_20241008_6.raw	TG 52:2	876	876	[M+NH4]	11292452	Y
HCC38SC_Splashmix_solvent_20241001_8.raw	TG 52:2	570	876	[M+NH4]	0	N
HCC38SC_Splashmix_solvent_20241001_10.raw	TG 52:2	570	876	[M+NH4]	0	N
HCC1143SC_Splashmix_solvent_20241003_2.raw	TG 52:2	570	876	[M+NH4]	0	N
SUM149SC_Splashmix_solvent_20241001_1.raw	TG 52:2	570	876	[M+NH4]	0	N
SUM149SC_Splashmix_solvent_20241001_4.raw	TG 52:2	570	876	[M+NH4]	0	N
SUM149SC_Splashmix_solvent_LPC19_1uM_20240926_13.raw	TG 52:2	570	876	[M+NH4]	0	N
HCC38_HBSSnew_PC15_splashmix_solvent_20241010_5.raw	TG 52:2	570	876	[M+NH4]	0	N
HCC38_HBSSnew_PC15_splashmix_solvent_20241010_4.raw	TG 52:2	570	876	[M+NH4]	0	N
HCC38SC_Splashmix_solvent_20241009_3.raw	TG 52:2	570	876	[M+NH4]	0	N
HCC38SC_Splashmix_solvent_20241008_11.raw	TG 52:2	570	876	[M+NH4]	0	N
bkplate_Splashmix_solvent_LPC19_1uM_20240925_1.raw	TG 52:2	881	881	[M+Na]	0	Y
HCC38SC_Splashmix_solvent_20241001_1.raw	TG 52:2	881	881	[M+Na]	16270463	Y
HCC38SC_Splashmix_solvent_20241001_2.raw	TG 52:2	881	881	[M+Na]	2998585	Y
HCC38SC_Splashmix_solvent_20241001_3.raw	TG 52:2	881	881	[M+Na]	773290	Y
HCC38SC_Splashmix_solvent_20241001_5.raw	TG 52:2	881	881	[M+Na]	0	Y
HCC38SC_Splashmix_solvent_20241001_6.raw	TG 52:2	881	881	[M+Na]	9095476	Y
HCC38SC_Splashmix_solvent_20241001_7.raw	TG 52:2	881	881	[M+Na]	0	Y
HCC38SC_Splashmix_solvent_20241001_8.raw	TG 52:2	881	881	[M+Na]	44216908	Y
HCC38SC_Splashmix_solvent_20241001_10.raw	TG 52:2	881	881	[M+Na]	3987171	Y
HCC38SC_Splashmix_solvent_20241001_12.raw	TG 52:2	881	881	[M+Na]	58072	Y
HCC38SC_Splashmix_solvent_20241001_13.raw	TG 52:2	881	881	[M+Na]	17420770	Y
HCC1143SC_Splashmix_solvent_20241002_1.raw	TG 52:2	881	881	[M+Na]	1443971	Y
HCC1143SC_Splashmix_solvent_20241002_2.raw	TG 52:2	881	881	[M+Na]	8512273	Y
HCC1143SC_Splashmix_solvent_20241002_4.raw	TG 52:2	881	881	[M+Na]	0	Y
HCC1143SC_Splashmix_solvent_20241003_1.raw	TG 52:2	881	881	[M+Na]	1808764	Y
HCC1143SC_Splashmix_solvent_20241003_2.raw	TG 52:2	881	881	[M+Na]	9365506	Y
HCC1143SC_Splashmix_solvent_20241003_4.raw	TG 52:2	881	881	[M+Na]	25108886	Y
HCC1143SC_Splashmix_solvent_20241003_5.raw	TG 52:2	881	881	[M+Na]	20176706	Y
HCC1143SCbubble_Splashmix_solvent_20241002_1.raw	TG 52:2	881	881	[M+Na]	13011984	Y
HCC1143SCbubble_Splashmix_solvent_20241002_2.raw	TG 52:2	881	881	[M+Na]	24272058	Y
HCC1143SCbubble_Splashmix_solvent_20241002_3.raw	TG 52:2	881	881	[M+Na]	4752879	Y
HCC1143SCHBSS_Splashmix_solvent_20241002_1.raw	TG 52:2	881	881	[M+Na]	23782008	Y
HCC1143SCHBSS_Splashmix_solvent_20241002_2.raw	TG 52:2	881	881	[M+Na]	22995492	Y
HCC1143SCHBSS_Splashmix_solvent_20241002_3.raw	TG 52:2	881	881	[M+Na]	2782997	Y
SUM149SC_Splashmix_IPA_20241001_2.raw	TG 52:2	881	881	[M+Na]	100728184	Y
SUM149SC_Splashmix_IPA_20241001_5.raw	TG 52:2	881	881	[M+Na]	26984940	Y
SUM149SC_Splashmix_solvent_20241001_1.raw	TG 52:2	881	881	[M+Na]	18388598	Y
SUM149SC_Splashmix_solvent_20241001_3.raw	TG 52:2	881	881	[M+Na]	1547399	Y
SUM149SC_Splashmix_solvent_20241001_4.raw	TG 52:2	881	881	[M+Na]	1119081	Y
SUM149SC_Splashmix_solvent_LPC19_1uM_20240925_5.raw	TG 52:2	881	881	[M+Na]	0	Y
SUM149SC_Splashmix_solvent_LPC19_1uM_20240925_7.raw	TG 52:2	881	881	[M+Na]	0	Y
SUM149SC_Splashmix_solvent_LPC19_1uM_20240926_8.raw	TG 52:2	881	881	[M+Na]	6234927	Y
SUM149SC_Splashmix_solvent_LPC19_1uM_20240926_10_longer.raw	TG 52:2	881	881	[M+Na]	37915752	Y
SUM149SC_Splashmix_solvent_LPC19_1uM_20240926_12.raw	TG 52:2	881	881	[M+Na]	59246420	Y
SUM149SC_Splashmix_solvent_LPC19_1uM_20240926_13.raw	TG 52:2	881	881	[M+Na]	11495549	Y
HCC38_HBSSnew_PC15_splashmix_solvent_20241010_5.raw	TG 52:2	881	881	[M+Na]	12639417	Y
HCC38_HBSSnew_PC15_splashmix_solvent_20241010_4.raw	TG 52:2	881	881	[M+Na]	0	Y
newHBSS_Splashmix_solvent_20241010_test_1.raw	TG 52:2	881	881	[M+Na]	0	Y
newHBSS_Splashmix_solvent_20241009_3.raw	TG 52:2	881	881	[M+Na]	0	Y
newHBSS_Splashmix_solvent_20241009_2.raw	TG 52:2	881	881	[M+Na]	0	Y
newHBSS_Splashmix_solvent_20241009_1.raw	TG 52:2	881	881	[M+Na]	17885	Y
HCC38SC_Splashmix_solvent_20241009_5.raw	TG 52:2	881	881	[M+Na]	0	Y
HCC38SC_Splashmix_solvent_20241009_3.raw	TG 52:2	881	881	[M+Na]	10027369	Y
HCC38SC_Splashmix_solvent_20241009_2.raw	TG 52:2	881	881	[M+Na]	7235160	Y
HCC38SC_Splashmix_solvent_20241009_1.raw	TG 52:2	881	881	[M+Na]	15188344	Y
HCC38SC_Splashmix_solvent_20241008_11.raw	TG 52:2	881	881	[M+Na]	43173968	Y
HCC38SC_Splashmix_solvent_20241008_10.raw	TG 52:2	881	881	[M+Na]	15550022	Y
HCC38SC_Splashmix_solvent_20241008_9.raw	TG 52:2	881	881	[M+Na]	8672671	Y
HCC38SC_Splashmix_solvent_20241008_8.raw	TG 52:2	881	881	[M+Na]	16281169	Y
HCC38SC_Splashmix_solvent_20241008_6.raw	TG 52:2	881	881	[M+Na]	26336996	Y
HCC38SC_Splashmix_solvent_20241001_3.raw	TG 52:2	570	881	[M+Na]	0	N
HCC38SC_Splashmix_solvent_20241001_8.raw	TG 52:2	570	881	[M+Na]	0	N
HCC38SC_Splashmix_solvent_20241001_10.raw	TG 52:2	570	881	[M+Na]	0	N
HCC38SC_Splashmix_solvent_20241001_13.raw	TG 52:2	570	881	[M+Na]	0	N
HCC1143SC_Splashmix_solvent_20241003_4.raw	TG 52:2	570	881	[M+Na]	0	N
HCC1143SC_Splashmix_solvent_20241003_5.raw	TG 52:2	570	881	[M+Na]	0	N
HCC1143SCbubble_Splashmix_solvent_20241002_3.raw	TG 52:2	570	881	[M+Na]	0	N
SUM149SC_Splashmix_IPA_20241001_2.raw	TG 52:2	570	881	[M+Na]	0	N
SUM149SC_Splashmix_solvent_20241001_3.raw	TG 52:2	570	881	[M+Na]	0	N
SUM149SC_Splashmix_solvent_LPC19_1uM_20240926_12.raw	TG 52:2	570	881	[M+Na]	0	N
HCC38_HBSSnew_PC15_splashmix_solvent_20241010_5.raw	TG 52:2	570	881	[M+Na]	0	N
HCC38SC_Splashmix_solvent_20241009_2.raw	TG 52:2	570	881	[M+Na]	0	N
HCC38SC_Splashmix_solvent_20241009_1.raw	TG 52:2	570	881	[M+Na]	0	N
HCC38SC_Splashmix_solvent_20241008_10.raw	TG 52:2	570	881	[M+Na]	0	N
bkplate_Splashmix_solvent_LPC19_1uM_20240925_1.raw	TG 52:3	874	874	[M+NH4]	0	Y
HCC38SC_Splashmix_solvent_20241001_1.raw	TG 52:3	874	874	[M+NH4]	8125396	Y
HCC38SC_Splashmix_solvent_20241001_2.raw	TG 52:3	874	874	[M+NH4]	0	Y
HCC38SC_Splashmix_solvent_20241001_3.raw	TG 52:3	874	874	[M+NH4]	0	Y
HCC38SC_Splashmix_solvent_20241001_5.raw	TG 52:3	874	874	[M+NH4]	0	Y
HCC38SC_Splashmix_solvent_20241001_6.raw	TG 52:3	874	874	[M+NH4]	4940472	Y
HCC38SC_Splashmix_solvent_20241001_7.raw	TG 52:3	874	874	[M+NH4]	0	Y
HCC38SC_Splashmix_solvent_20241001_8.raw	TG 52:3	874	874	[M+NH4]	13191352	Y
HCC38SC_Splashmix_solvent_20241001_10.raw	TG 52:3	874	874	[M+NH4]	1056970	Y
HCC38SC_Splashmix_solvent_20241001_12.raw	TG 52:3	874	874	[M+NH4]	2582440	Y
HCC38SC_Splashmix_solvent_20241001_13.raw	TG 52:3	874	874	[M+NH4]	9287771	Y
HCC1143SC_Splashmix_solvent_20241002_1.raw	TG 52:3	874	874	[M+NH4]	0	Y
HCC1143SC_Splashmix_solvent_20241002_2.raw	TG 52:3	874	874	[M+NH4]	7436098	Y
HCC1143SC_Splashmix_solvent_20241002_4.raw	TG 52:3	874	874	[M+NH4]	902059	Y
HCC1143SC_Splashmix_solvent_20241003_1.raw	TG 52:3	874	874	[M+NH4]	0	Y
HCC1143SC_Splashmix_solvent_20241003_2.raw	TG 52:3	874	874	[M+NH4]	6870939	Y
HCC1143SC_Splashmix_solvent_20241003_4.raw	TG 52:3	874	874	[M+NH4]	7759741	Y
HCC1143SC_Splashmix_solvent_20241003_5.raw	TG 52:3	874	874	[M+NH4]	5056353	Y
HCC1143SCbubble_Splashmix_solvent_20241002_1.raw	TG 52:3	874	874	[M+NH4]	7983347	Y
HCC1143SCbubble_Splashmix_solvent_20241002_2.raw	TG 52:3	874	874	[M+NH4]	6572355	Y
HCC1143SCbubble_Splashmix_solvent_20241002_3.raw	TG 52:3	874	874	[M+NH4]	5597708	Y
HCC1143SCHBSS_Splashmix_solvent_20241002_1.raw	TG 52:3	874	874	[M+NH4]	6455114	Y
HCC1143SCHBSS_Splashmix_solvent_20241002_2.raw	TG 52:3	874	874	[M+NH4]	12679231	Y
HCC1143SCHBSS_Splashmix_solvent_20241002_3.raw	TG 52:3	874	874	[M+NH4]	1214	Y
SUM149SC_Splashmix_IPA_20241001_2.raw	TG 52:3	874	874	[M+NH4]	22372466	Y
SUM149SC_Splashmix_IPA_20241001_5.raw	TG 52:3	874	874	[M+NH4]	0	Y
SUM149SC_Splashmix_solvent_20241001_1.raw	TG 52:3	874	874	[M+NH4]	21628928	Y
SUM149SC_Splashmix_solvent_20241001_3.raw	TG 52:3	874	874	[M+NH4]	1218051	Y
SUM149SC_Splashmix_solvent_20241001_4.raw	TG 52:3	874	874	[M+NH4]	1397975	Y
SUM149SC_Splashmix_solvent_LPC19_1uM_20240925_5.raw	TG 52:3	874	874	[M+NH4]	2614968	Y
SUM149SC_Splashmix_solvent_LPC19_1uM_20240925_7.raw	TG 52:3	874	874	[M+NH4]	0	Y
SUM149SC_Splashmix_solvent_LPC19_1uM_20240926_8.raw	TG 52:3	874	874	[M+NH4]	0	Y
SUM149SC_Splashmix_solvent_LPC19_1uM_20240926_10_longer.raw	TG 52:3	874	874	[M+NH4]	0	Y
SUM149SC_Splashmix_solvent_LPC19_1uM_20240926_12.raw	TG 52:3	874	874	[M+NH4]	18534172	Y
SUM149SC_Splashmix_solvent_LPC19_1uM_20240926_13.raw	TG 52:3	874	874	[M+NH4]	15330208	Y
HCC38_HBSSnew_PC15_splashmix_solvent_20241010_5.raw	TG 52:3	874	874	[M+NH4]	12027795	Y
HCC38_HBSSnew_PC15_splashmix_solvent_20241010_4.raw	TG 52:3	874	874	[M+NH4]	0	Y
newHBSS_Splashmix_solvent_20241010_test_1.raw	TG 52:3	874	874	[M+NH4]	0	Y
newHBSS_Splashmix_solvent_20241009_3.raw	TG 52:3	874	874	[M+NH4]	0	Y
newHBSS_Splashmix_solvent_20241009_2.raw	TG 52:3	874	874	[M+NH4]	0	Y
newHBSS_Splashmix_solvent_20241009_1.raw	TG 52:3	874	874	[M+NH4]	0	Y
HCC38SC_Splashmix_solvent_20241009_5.raw	TG 52:3	874	874	[M+NH4]	1404887	Y
HCC38SC_Splashmix_solvent_20241009_3.raw	TG 52:3	874	874	[M+NH4]	17751318	Y
HCC38SC_Splashmix_solvent_20241009_2.raw	TG 52:3	874	874	[M+NH4]	4787794	Y
HCC38SC_Splashmix_solvent_20241009_1.raw	TG 52:3	874	874	[M+NH4]	17302636	Y
HCC38SC_Splashmix_solvent_20241008_11.raw	TG 52:3	874	874	[M+NH4]	8107514	Y
HCC38SC_Splashmix_solvent_20241008_10.raw	TG 52:3	874	874	[M+NH4]	3416052	Y
HCC38SC_Splashmix_solvent_20241008_9.raw	TG 52:3	874	874	[M+NH4]	3445648	Y
HCC38SC_Splashmix_solvent_20241008_8.raw	TG 52:3	874	874	[M+NH4]	4838136	Y
HCC38SC_Splashmix_solvent_20241008_6.raw	TG 52:3	874	874	[M+NH4]	9489196	Y
bkplate_Splashmix_solvent_LPC19_1uM_20240925_1.raw	TG 52:3	570	874	[M+NH4]	0	N
HCC38SC_Splashmix_solvent_20241001_6.raw	TG 52:3	570	874	[M+NH4]	0	N
HCC38SC_Splashmix_solvent_20241001_10.raw	TG 52:3	570	874	[M+NH4]	0	N
HCC38SC_Splashmix_solvent_20241001_13.raw	TG 52:3	570	874	[M+NH4]	0	N
HCC1143SC_Splashmix_solvent_20241003_5.raw	TG 52:3	570	874	[M+NH4]	0	N
SUM149SC_Splashmix_solvent_LPC19_1uM_20240926_13.raw	TG 52:3	570	874	[M+NH4]	0	N
HCC38_HBSSnew_PC15_splashmix_solvent_20241010_5.raw	TG 52:3	570	874	[M+NH4]	0	N
bkplate_Splashmix_solvent_LPC19_1uM_20240925_1.raw	TG 52:3	879	879	[M+Na]	0	Y
HCC38SC_Splashmix_solvent_20241001_1.raw	TG 52:3	879	879	[M+Na]	11857020	Y
HCC38SC_Splashmix_solvent_20241001_2.raw	TG 52:3	879	879	[M+Na]	87573	Y
HCC38SC_Splashmix_solvent_20241001_3.raw	TG 52:3	879	879	[M+Na]	2124050	Y
HCC38SC_Splashmix_solvent_20241001_5.raw	TG 52:3	879	879	[M+Na]	0	Y
HCC38SC_Splashmix_solvent_20241001_6.raw	TG 52:3	879	879	[M+Na]	7205978	Y
HCC38SC_Splashmix_solvent_20241001_7.raw	TG 52:3	879	879	[M+Na]	0	Y
HCC38SC_Splashmix_solvent_20241001_8.raw	TG 52:3	879	879	[M+Na]	45170156	Y
HCC38SC_Splashmix_solvent_20241001_10.raw	TG 52:3	879	879	[M+Na]	4368352	Y
HCC38SC_Splashmix_solvent_20241001_12.raw	TG 52:3	879	879	[M+Na]	0	Y
HCC38SC_Splashmix_solvent_20241001_13.raw	TG 52:3	879	879	[M+Na]	13333227	Y
HCC1143SC_Splashmix_solvent_20241002_1.raw	TG 52:3	879	879	[M+Na]	3081987	Y
HCC1143SC_Splashmix_solvent_20241002_2.raw	TG 52:3	879	879	[M+Na]	10052831	Y
HCC1143SC_Splashmix_solvent_20241002_4.raw	TG 52:3	879	879	[M+Na]	0	Y
HCC1143SC_Splashmix_solvent_20241003_1.raw	TG 52:3	879	879	[M+Na]	2031650	Y
HCC1143SC_Splashmix_solvent_20241003_2.raw	TG 52:3	879	879	[M+Na]	4110308	Y
HCC1143SC_Splashmix_solvent_20241003_4.raw	TG 52:3	879	879	[M+Na]	19227508	Y
HCC1143SC_Splashmix_solvent_20241003_5.raw	TG 52:3	879	879	[M+Na]	20583494	Y
HCC1143SCbubble_Splashmix_solvent_20241002_1.raw	TG 52:3	879	879	[M+Na]	4332620	Y
HCC1143SCbubble_Splashmix_solvent_20241002_2.raw	TG 52:3	879	879	[M+Na]	18808726	Y
HCC1143SCbubble_Splashmix_solvent_20241002_3.raw	TG 52:3	879	879	[M+Na]	5156865	Y
HCC1143SCHBSS_Splashmix_solvent_20241002_1.raw	TG 52:3	879	879	[M+Na]	0	Y
HCC1143SCHBSS_Splashmix_solvent_20241002_2.raw	TG 52:3	879	879	[M+Na]	25913724	Y
HCC1143SCHBSS_Splashmix_solvent_20241002_3.raw	TG 52:3	879	879	[M+Na]	0	Y
SUM149SC_Splashmix_IPA_20241001_2.raw	TG 52:3	879	879	[M+Na]	64863224	Y
SUM149SC_Splashmix_IPA_20241001_5.raw	TG 52:3	879	879	[M+Na]	5159450	Y
SUM149SC_Splashmix_solvent_20241001_1.raw	TG 52:3	879	879	[M+Na]	9767849	Y
SUM149SC_Splashmix_solvent_20241001_3.raw	TG 52:3	879	879	[M+Na]	1693107	Y
SUM149SC_Splashmix_solvent_20241001_4.raw	TG 52:3	879	879	[M+Na]	0	Y
SUM149SC_Splashmix_solvent_LPC19_1uM_20240925_5.raw	TG 52:3	879	879	[M+Na]	0	Y
SUM149SC_Splashmix_solvent_LPC19_1uM_20240925_7.raw	TG 52:3	879	879	[M+Na]	0	Y
SUM149SC_Splashmix_solvent_LPC19_1uM_20240926_8.raw	TG 52:3	879	879	[M+Na]	17905506	Y
SUM149SC_Splashmix_solvent_LPC19_1uM_20240926_10_longer.raw	TG 52:3	879	879	[M+Na]	11366441	Y
SUM149SC_Splashmix_solvent_LPC19_1uM_20240926_12.raw	TG 52:3	879	879	[M+Na]	31043522	Y
SUM149SC_Splashmix_solvent_LPC19_1uM_20240926_13.raw	TG 52:3	879	879	[M+Na]	10984036	Y
HCC38_HBSSnew_PC15_splashmix_solvent_20241010_5.raw	TG 52:3	879	879	[M+Na]	706282	Y
HCC38_HBSSnew_PC15_splashmix_solvent_20241010_4.raw	TG 52:3	879	879	[M+Na]	0	Y
newHBSS_Splashmix_solvent_20241010_test_1.raw	TG 52:3	879	879	[M+Na]	0	Y
newHBSS_Splashmix_solvent_20241009_3.raw	TG 52:3	879	879	[M+Na]	0	Y
newHBSS_Splashmix_solvent_20241009_2.raw	TG 52:3	879	879	[M+Na]	0	Y
newHBSS_Splashmix_solvent_20241009_1.raw	TG 52:3	879	879	[M+Na]	0	Y
HCC38SC_Splashmix_solvent_20241009_5.raw	TG 52:3	879	879	[M+Na]	0	Y
HCC38SC_Splashmix_solvent_20241009_3.raw	TG 52:3	879	879	[M+Na]	9235863	Y
HCC38SC_Splashmix_solvent_20241009_2.raw	TG 52:3	879	879	[M+Na]	6892139	Y
HCC38SC_Splashmix_solvent_20241009_1.raw	TG 52:3	879	879	[M+Na]	7202681	Y
HCC38SC_Splashmix_solvent_20241008_11.raw	TG 52:3	879	879	[M+Na]	24201464	Y
HCC38SC_Splashmix_solvent_20241008_10.raw	TG 52:3	879	879	[M+Na]	2646592	Y
HCC38SC_Splashmix_solvent_20241008_9.raw	TG 52:3	879	879	[M+Na]	1718318	Y
HCC38SC_Splashmix_solvent_20241008_8.raw	TG 52:3	879	879	[M+Na]	13675754	Y
HCC38SC_Splashmix_solvent_20241008_6.raw	TG 52:3	879	879	[M+Na]	20051220	Y
HCC38SC_Splashmix_solvent_20241001_8.raw	TG 52:3	570	879	[M+Na]	0	N
HCC38SC_Splashmix_solvent_20241001_10.raw	TG 52:3	570	879	[M+Na]	0	N
HCC38SC_Splashmix_solvent_20241001_13.raw	TG 52:3	570	879	[M+Na]	0	N
HCC1143SC_Splashmix_solvent_20241003_4.raw	TG 52:3	570	879	[M+Na]	0	N
HCC1143SCHBSS_Splashmix_solvent_20241002_3.raw	TG 52:3	570	879	[M+Na]	0	N
newHBSS_Splashmix_solvent_20241009_2.raw	TG 52:3	570	879	[M+Na]	0	N
HCC38SC_Splashmix_solvent_20241009_5.raw	TG 52:3	570	879	[M+Na]	0	N
HCC38SC_Splashmix_solvent_20241009_2.raw	TG 52:3	570	879	[M+Na]	0	N
HCC38SC_Splashmix_solvent_20241008_6.raw	TG 52:3	570	879	[M+Na]	0	N
bkplate_Splashmix_solvent_LPC19_1uM_20240925_1.raw	TG 52:4	855	855	[M+H]	0	Y
HCC38SC_Splashmix_solvent_20241001_1.raw	TG 52:4	855	855	[M+H]	12965318	Y
HCC38SC_Splashmix_solvent_20241001_2.raw	TG 52:4	855	855	[M+H]	1655592	Y
HCC38SC_Splashmix_solvent_20241001_3.raw	TG 52:4	855	855	[M+H]	0	Y
HCC38SC_Splashmix_solvent_20241001_5.raw	TG 52:4	855	855	[M+H]	0	Y
HCC38SC_Splashmix_solvent_20241001_6.raw	TG 52:4	855	855	[M+H]	13936477	Y
HCC38SC_Splashmix_solvent_20241001_7.raw	TG 52:4	855	855	[M+H]	108387	Y
HCC38SC_Splashmix_solvent_20241001_8.raw	TG 52:4	855	855	[M+H]	17518054	Y
HCC38SC_Splashmix_solvent_20241001_10.raw	TG 52:4	855	855	[M+H]	1771776	Y
HCC38SC_Splashmix_solvent_20241001_12.raw	TG 52:4	855	855	[M+H]	1115792	Y
HCC38SC_Splashmix_solvent_20241001_13.raw	TG 52:4	855	855	[M+H]	23221444	Y
HCC1143SC_Splashmix_solvent_20241002_1.raw	TG 52:4	855	855	[M+H]	11806198	Y
HCC1143SC_Splashmix_solvent_20241002_2.raw	TG 52:4	855	855	[M+H]	14696332	Y
HCC1143SC_Splashmix_solvent_20241002_4.raw	TG 52:4	855	855	[M+H]	2150234	Y
HCC1143SC_Splashmix_solvent_20241003_1.raw	TG 52:4	855	855	[M+H]	1507672	Y
HCC1143SC_Splashmix_solvent_20241003_2.raw	TG 52:4	855	855	[M+H]	18149606	Y
HCC1143SC_Splashmix_solvent_20241003_4.raw	TG 52:4	855	855	[M+H]	15464924	Y
HCC1143SC_Splashmix_solvent_20241003_5.raw	TG 52:4	855	855	[M+H]	20766414	Y
HCC1143SCbubble_Splashmix_solvent_20241002_1.raw	TG 52:4	855	855	[M+H]	7159541	Y
HCC1143SCbubble_Splashmix_solvent_20241002_2.raw	TG 52:4	855	855	[M+H]	17994892	Y
HCC1143SCbubble_Splashmix_solvent_20241002_3.raw	TG 52:4	855	855	[M+H]	0	Y
HCC1143SCHBSS_Splashmix_solvent_20241002_1.raw	TG 52:4	855	855	[M+H]	12990493	Y
HCC1143SCHBSS_Splashmix_solvent_20241002_2.raw	TG 52:4	855	855	[M+H]	0	Y
HCC1143SCHBSS_Splashmix_solvent_20241002_3.raw	TG 52:4	855	855	[M+H]	4054746	Y
SUM149SC_Splashmix_IPA_20241001_2.raw	TG 52:4	855	855	[M+H]	45296920	Y
SUM149SC_Splashmix_IPA_20241001_5.raw	TG 52:4	855	855	[M+H]	6491900	Y
SUM149SC_Splashmix_solvent_20241001_1.raw	TG 52:4	855	855	[M+H]	6722508	Y
SUM149SC_Splashmix_solvent_20241001_3.raw	TG 52:4	855	855	[M+H]	0	Y
SUM149SC_Splashmix_solvent_20241001_4.raw	TG 52:4	855	855	[M+H]	0	Y
SUM149SC_Splashmix_solvent_LPC19_1uM_20240925_5.raw	TG 52:4	855	855	[M+H]	217361	Y
SUM149SC_Splashmix_solvent_LPC19_1uM_20240925_7.raw	TG 52:4	855	855	[M+H]	0	Y
SUM149SC_Splashmix_solvent_LPC19_1uM_20240926_8.raw	TG 52:4	855	855	[M+H]	752040	Y
SUM149SC_Splashmix_solvent_LPC19_1uM_20240926_10_longer.raw	TG 52:4	855	855	[M+H]	45829132	Y
SUM149SC_Splashmix_solvent_LPC19_1uM_20240926_12.raw	TG 52:4	855	855	[M+H]	54035060	Y
SUM149SC_Splashmix_solvent_LPC19_1uM_20240926_13.raw	TG 52:4	855	855	[M+H]	7074492	Y
HCC38_HBSSnew_PC15_splashmix_solvent_20241010_5.raw	TG 52:4	855	855	[M+H]	16782780	Y
HCC38_HBSSnew_PC15_splashmix_solvent_20241010_4.raw	TG 52:4	855	855	[M+H]	341333	Y
newHBSS_Splashmix_solvent_20241010_test_1.raw	TG 52:4	855	855	[M+H]	0	Y
newHBSS_Splashmix_solvent_20241009_3.raw	TG 52:4	855	855	[M+H]	0	Y
newHBSS_Splashmix_solvent_20241009_2.raw	TG 52:4	855	855	[M+H]	0	Y
newHBSS_Splashmix_solvent_20241009_1.raw	TG 52:4	855	855	[M+H]	0	Y
HCC38SC_Splashmix_solvent_20241009_5.raw	TG 52:4	855	855	[M+H]	6288483	Y
HCC38SC_Splashmix_solvent_20241009_3.raw	TG 52:4	855	855	[M+H]	6788148	Y
HCC38SC_Splashmix_solvent_20241009_2.raw	TG 52:4	855	855	[M+H]	6818174	Y
HCC38SC_Splashmix_solvent_20241009_1.raw	TG 52:4	855	855	[M+H]	17437072	Y
HCC38SC_Splashmix_solvent_20241008_11.raw	TG 52:4	855	855	[M+H]	28872658	Y
HCC38SC_Splashmix_solvent_20241008_10.raw	TG 52:4	855	855	[M+H]	16120737	Y
HCC38SC_Splashmix_solvent_20241008_9.raw	TG 52:4	855	855	[M+H]	3434304	Y
HCC38SC_Splashmix_solvent_20241008_8.raw	TG 52:4	855	855	[M+H]	15819641	Y
HCC38SC_Splashmix_solvent_20241008_6.raw	TG 52:4	855	855	[M+H]	22881904	Y
bkplate_Splashmix_solvent_LPC19_1uM_20240925_1.raw	TG 52:4	570	855	[M+H]	0	N
HCC38SC_Splashmix_solvent_20241001_1.raw	TG 52:4	570	855	[M+H]	0	N
HCC38SC_Splashmix_solvent_20241001_3.raw	TG 52:4	570	855	[M+H]	0	N
HCC38SC_Splashmix_solvent_20241001_6.raw	TG 52:4	570	855	[M+H]	0	N
HCC38SC_Splashmix_solvent_20241001_10.raw	TG 52:4	570	855	[M+H]	0	N
HCC38SC_Splashmix_solvent_20241001_12.raw	TG 52:4	570	855	[M+H]	0	N
HCC38SC_Splashmix_solvent_20241001_13.raw	TG 52:4	570	855	[M+H]	0	N
HCC1143SC_Splashmix_solvent_20241003_5.raw	TG 52:4	570	855	[M+H]	0	N
HCC1143SCbubble_Splashmix_solvent_20241002_1.raw	TG 52:4	570	855	[M+H]	0	N
HCC1143SCbubble_Splashmix_solvent_20241002_2.raw	TG 52:4	570	855	[M+H]	0	N
HCC1143SCbubble_Splashmix_solvent_20241002_3.raw	TG 52:4	570	855	[M+H]	0	N
HCC1143SCHBSS_Splashmix_solvent_20241002_2.raw	TG 52:4	570	855	[M+H]	0	N
SUM149SC_Splashmix_solvent_20241001_4.raw	TG 52:4	570	855	[M+H]	0	N
SUM149SC_Splashmix_solvent_LPC19_1uM_20240926_12.raw	TG 52:4	570	855	[M+H]	0	N
SUM149SC_Splashmix_solvent_LPC19_1uM_20240926_13.raw	TG 52:4	570	855	[M+H]	0	N
newHBSS_Splashmix_solvent_20241010_test_1.raw	TG 52:4	570	855	[M+H]	0	N
newHBSS_Splashmix_solvent_20241009_1.raw	TG 52:4	570	855	[M+H]	0	N
HCC38SC_Splashmix_solvent_20241008_11.raw	TG 52:4	570	855	[M+H]	0	N
HCC38SC_Splashmix_solvent_20241008_6.raw	TG 52:4	570	855	[M+H]	0	N
bkplate_Splashmix_solvent_LPC19_1uM_20240925_1.raw	TG 52:4	872	872	[M+NH4]	108797	Y
HCC38SC_Splashmix_solvent_20241001_1.raw	TG 52:4	872	872	[M+NH4]	5644835	Y
HCC38SC_Splashmix_solvent_20241001_2.raw	TG 52:4	872	872	[M+NH4]	2238215	Y
HCC38SC_Splashmix_solvent_20241001_3.raw	TG 52:4	872	872	[M+NH4]	3032002	Y
HCC38SC_Splashmix_solvent_20241001_5.raw	TG 52:4	872	872	[M+NH4]	0	Y
HCC38SC_Splashmix_solvent_20241001_6.raw	TG 52:4	872	872	[M+NH4]	0	Y
HCC38SC_Splashmix_solvent_20241001_7.raw	TG 52:4	872	872	[M+NH4]	16691	Y
HCC38SC_Splashmix_solvent_20241001_8.raw	TG 52:4	872	872	[M+NH4]	13320654	Y
HCC38SC_Splashmix_solvent_20241001_10.raw	TG 52:4	872	872	[M+NH4]	0	Y
HCC38SC_Splashmix_solvent_20241001_12.raw	TG 52:4	872	872	[M+NH4]	0	Y
HCC38SC_Splashmix_solvent_20241001_13.raw	TG 52:4	872	872	[M+NH4]	2716689	Y
HCC1143SC_Splashmix_solvent_20241002_1.raw	TG 52:4	872	872	[M+NH4]	0	Y
HCC1143SC_Splashmix_solvent_20241002_2.raw	TG 52:4	872	872	[M+NH4]	0	Y
HCC1143SC_Splashmix_solvent_20241002_4.raw	TG 52:4	872	872	[M+NH4]	0	Y
HCC1143SC_Splashmix_solvent_20241003_1.raw	TG 52:4	872	872	[M+NH4]	1766214	Y
HCC1143SC_Splashmix_solvent_20241003_2.raw	TG 52:4	872	872	[M+NH4]	3256478	Y
HCC1143SC_Splashmix_solvent_20241003_4.raw	TG 52:4	872	872	[M+NH4]	1348237	Y
HCC1143SC_Splashmix_solvent_20241003_5.raw	TG 52:4	872	872	[M+NH4]	0	Y
HCC1143SCbubble_Splashmix_solvent_20241002_1.raw	TG 52:4	872	872	[M+NH4]	0	Y
HCC1143SCbubble_Splashmix_solvent_20241002_2.raw	TG 52:4	872	872	[M+NH4]	0	Y
HCC1143SCbubble_Splashmix_solvent_20241002_3.raw	TG 52:4	872	872	[M+NH4]	1166350	Y
HCC1143SCHBSS_Splashmix_solvent_20241002_1.raw	TG 52:4	872	872	[M+NH4]	4989331	Y
HCC1143SCHBSS_Splashmix_solvent_20241002_2.raw	TG 52:4	872	872	[M+NH4]	1160482	Y
HCC1143SCHBSS_Splashmix_solvent_20241002_3.raw	TG 52:4	872	872	[M+NH4]	0	Y
SUM149SC_Splashmix_IPA_20241001_2.raw	TG 52:4	872	872	[M+NH4]	12505923	Y
SUM149SC_Splashmix_IPA_20241001_5.raw	TG 52:4	872	872	[M+NH4]	0	Y
SUM149SC_Splashmix_solvent_20241001_1.raw	TG 52:4	872	872	[M+NH4]	0	Y
SUM149SC_Splashmix_solvent_20241001_3.raw	TG 52:4	872	872	[M+NH4]	889616	Y
SUM149SC_Splashmix_solvent_20241001_4.raw	TG 52:4	872	872	[M+NH4]	0	Y
SUM149SC_Splashmix_solvent_LPC19_1uM_20240925_5.raw	TG 52:4	872	872	[M+NH4]	4387381	Y
SUM149SC_Splashmix_solvent_LPC19_1uM_20240925_7.raw	TG 52:4	872	872	[M+NH4]	0	Y
SUM149SC_Splashmix_solvent_LPC19_1uM_20240926_8.raw	TG 52:4	872	872	[M+NH4]	1375349	Y
SUM149SC_Splashmix_solvent_LPC19_1uM_20240926_10_longer.raw	TG 52:4	872	872	[M+NH4]	0	Y
SUM149SC_Splashmix_solvent_LPC19_1uM_20240926_12.raw	TG 52:4	872	872	[M+NH4]	5000586	Y
SUM149SC_Splashmix_solvent_LPC19_1uM_20240926_13.raw	TG 52:4	872	872	[M+NH4]	3290103	Y
HCC38_HBSSnew_PC15_splashmix_solvent_20241010_5.raw	TG 52:4	872	872	[M+NH4]	0	Y
HCC38_HBSSnew_PC15_splashmix_solvent_20241010_4.raw	TG 52:4	872	872	[M+NH4]	0	Y
newHBSS_Splashmix_solvent_20241010_test_1.raw	TG 52:4	872	872	[M+NH4]	0	Y
newHBSS_Splashmix_solvent_20241009_3.raw	TG 52:4	872	872	[M+NH4]	534037	Y
newHBSS_Splashmix_solvent_20241009_2.raw	TG 52:4	872	872	[M+NH4]	0	Y
newHBSS_Splashmix_solvent_20241009_1.raw	TG 52:4	872	872	[M+NH4]	1276457	Y
HCC38SC_Splashmix_solvent_20241009_5.raw	TG 52:4	872	872	[M+NH4]	0	Y
HCC38SC_Splashmix_solvent_20241009_3.raw	TG 52:4	872	872	[M+NH4]	0	Y
HCC38SC_Splashmix_solvent_20241009_2.raw	TG 52:4	872	872	[M+NH4]	2557987	Y
HCC38SC_Splashmix_solvent_20241009_1.raw	TG 52:4	872	872	[M+NH4]	0	Y
HCC38SC_Splashmix_solvent_20241008_11.raw	TG 52:4	872	872	[M+NH4]	2655500	Y
HCC38SC_Splashmix_solvent_20241008_10.raw	TG 52:4	872	872	[M+NH4]	0	Y
HCC38SC_Splashmix_solvent_20241008_9.raw	TG 52:4	872	872	[M+NH4]	433520	Y
HCC38SC_Splashmix_solvent_20241008_8.raw	TG 52:4	872	872	[M+NH4]	0	Y
HCC38SC_Splashmix_solvent_20241008_6.raw	TG 52:4	872	872	[M+NH4]	3256447	Y
bkplate_Splashmix_solvent_LPC19_1uM_20240925_1.raw	TG 52:4	570	872	[M+NH4]	0	N
HCC38SC_Splashmix_solvent_20241001_5.raw	TG 52:4	570	872	[M+NH4]	0	N
HCC38SC_Splashmix_solvent_20241001_10.raw	TG 52:4	570	872	[M+NH4]	0	N
HCC38SC_Splashmix_solvent_20241001_12.raw	TG 52:4	570	872	[M+NH4]	0	N
HCC38SC_Splashmix_solvent_20241001_13.raw	TG 52:4	570	872	[M+NH4]	0	N
HCC1143SC_Splashmix_solvent_20241002_1.raw	TG 52:4	570	872	[M+NH4]	0	N
HCC1143SC_Splashmix_solvent_20241003_2.raw	TG 52:4	570	872	[M+NH4]	0	N
SUM149SC_Splashmix_solvent_LPC19_1uM_20240926_10_longer.raw	TG 52:4	570	872	[M+NH4]	0	N
HCC38_HBSSnew_PC15_splashmix_solvent_20241010_5.raw	TG 52:4	570	872	[M+NH4]	0	N
bkplate_Splashmix_solvent_LPC19_1uM_20240925_1.raw	TG 52:4	877	877	[M+Na]	0	Y
HCC38SC_Splashmix_solvent_20241001_1.raw	TG 52:4	877	877	[M+Na]	4087493	Y
HCC38SC_Splashmix_solvent_20241001_2.raw	TG 52:4	877	877	[M+Na]	0	Y
HCC38SC_Splashmix_solvent_20241001_3.raw	TG 52:4	877	877	[M+Na]	0	Y
HCC38SC_Splashmix_solvent_20241001_5.raw	TG 52:4	877	877	[M+Na]	170875	Y
HCC38SC_Splashmix_solvent_20241001_6.raw	TG 52:4	877	877	[M+Na]	2309978	Y
HCC38SC_Splashmix_solvent_20241001_7.raw	TG 52:4	877	877	[M+Na]	0	Y
HCC38SC_Splashmix_solvent_20241001_8.raw	TG 52:4	877	877	[M+Na]	14638121	Y
HCC38SC_Splashmix_solvent_20241001_10.raw	TG 52:4	877	877	[M+Na]	0	Y
HCC38SC_Splashmix_solvent_20241001_12.raw	TG 52:4	877	877	[M+Na]	414798	Y
HCC38SC_Splashmix_solvent_20241001_13.raw	TG 52:4	877	877	[M+Na]	7412710	Y
HCC1143SC_Splashmix_solvent_20241002_1.raw	TG 52:4	877	877	[M+Na]	1145242	Y
HCC1143SC_Splashmix_solvent_20241002_2.raw	TG 52:4	877	877	[M+Na]	50268	Y
HCC1143SC_Splashmix_solvent_20241002_4.raw	TG 52:4	877	877	[M+Na]	0	Y
HCC1143SC_Splashmix_solvent_20241003_1.raw	TG 52:4	877	877	[M+Na]	0	Y
HCC1143SC_Splashmix_solvent_20241003_2.raw	TG 52:4	877	877	[M+Na]	0	Y
HCC1143SC_Splashmix_solvent_20241003_4.raw	TG 52:4	877	877	[M+Na]	5972540	Y
HCC1143SC_Splashmix_solvent_20241003_5.raw	TG 52:4	877	877	[M+Na]	5658657	Y
HCC1143SCbubble_Splashmix_solvent_20241002_1.raw	TG 52:4	877	877	[M+Na]	5495881	Y
HCC1143SCbubble_Splashmix_solvent_20241002_2.raw	TG 52:4	877	877	[M+Na]	4836022	Y
HCC1143SCbubble_Splashmix_solvent_20241002_3.raw	TG 52:4	877	877	[M+Na]	0	Y
HCC1143SCHBSS_Splashmix_solvent_20241002_1.raw	TG 52:4	877	877	[M+Na]	0	Y
HCC1143SCHBSS_Splashmix_solvent_20241002_2.raw	TG 52:4	877	877	[M+Na]	0	Y
HCC1143SCHBSS_Splashmix_solvent_20241002_3.raw	TG 52:4	877	877	[M+Na]	0	Y
SUM149SC_Splashmix_IPA_20241001_2.raw	TG 52:4	877	877	[M+Na]	34021036	Y
SUM149SC_Splashmix_IPA_20241001_5.raw	TG 52:4	877	877	[M+Na]	0	Y
SUM149SC_Splashmix_solvent_20241001_1.raw	TG 52:4	877	877	[M+Na]	11767637	Y
SUM149SC_Splashmix_solvent_20241001_3.raw	TG 52:4	877	877	[M+Na]	0	Y
SUM149SC_Splashmix_solvent_20241001_4.raw	TG 52:4	877	877	[M+Na]	1111097	Y
SUM149SC_Splashmix_solvent_LPC19_1uM_20240925_5.raw	TG 52:4	877	877	[M+Na]	0	Y
SUM149SC_Splashmix_solvent_LPC19_1uM_20240925_7.raw	TG 52:4	877	877	[M+Na]	0	Y
SUM149SC_Splashmix_solvent_LPC19_1uM_20240926_8.raw	TG 52:4	877	877	[M+Na]	2013494	Y
SUM149SC_Splashmix_solvent_LPC19_1uM_20240926_10_longer.raw	TG 52:4	877	877	[M+Na]	4950473	Y
SUM149SC_Splashmix_solvent_LPC19_1uM_20240926_12.raw	TG 52:4	877	877	[M+Na]	17026334	Y
SUM149SC_Splashmix_solvent_LPC19_1uM_20240926_13.raw	TG 52:4	877	877	[M+Na]	5787681	Y
HCC38_HBSSnew_PC15_splashmix_solvent_20241010_5.raw	TG 52:4	877	877	[M+Na]	234164	Y
HCC38_HBSSnew_PC15_splashmix_solvent_20241010_4.raw	TG 52:4	877	877	[M+Na]	0	Y
newHBSS_Splashmix_solvent_20241010_test_1.raw	TG 52:4	877	877	[M+Na]	0	Y
newHBSS_Splashmix_solvent_20241009_3.raw	TG 52:4	877	877	[M+Na]	0	Y
newHBSS_Splashmix_solvent_20241009_2.raw	TG 52:4	877	877	[M+Na]	0	Y
newHBSS_Splashmix_solvent_20241009_1.raw	TG 52:4	877	877	[M+Na]	0	Y
HCC38SC_Splashmix_solvent_20241009_5.raw	TG 52:4	877	877	[M+Na]	0	Y
HCC38SC_Splashmix_solvent_20241009_3.raw	TG 52:4	877	877	[M+Na]	6586672	Y
HCC38SC_Splashmix_solvent_20241009_2.raw	TG 52:4	877	877	[M+Na]	1810904	Y
HCC38SC_Splashmix_solvent_20241009_1.raw	TG 52:4	877	877	[M+Na]	589512	Y
HCC38SC_Splashmix_solvent_20241008_11.raw	TG 52:4	877	877	[M+Na]	13287842	Y
HCC38SC_Splashmix_solvent_20241008_10.raw	TG 52:4	877	877	[M+Na]	5400140	Y
HCC38SC_Splashmix_solvent_20241008_9.raw	TG 52:4	877	877	[M+Na]	633824	Y
HCC38SC_Splashmix_solvent_20241008_8.raw	TG 52:4	877	877	[M+Na]	2629634	Y
HCC38SC_Splashmix_solvent_20241008_6.raw	TG 52:4	877	877	[M+Na]	7230272	Y
HCC38SC_Splashmix_solvent_20241001_10.raw	TG 52:4	570	877	[M+Na]	0	N
HCC38_HBSSnew_PC15_splashmix_solvent_20241010_5.raw	TG 52:4	570	877	[M+Na]	0	N
HCC38SC_Splashmix_solvent_20241009_5.raw	TG 52:4	570	877	[M+Na]	0	N
HCC38SC_Splashmix_solvent_20241009_3.raw	TG 52:4	570	877	[M+Na]	0	N
bkplate_Splashmix_solvent_LPC19_1uM_20240925_1.raw	TG 52:5	853	853	[M+H]	49056	Y
HCC38SC_Splashmix_solvent_20241001_1.raw	TG 52:5	853	853	[M+H]	12663125	Y
HCC38SC_Splashmix_solvent_20241001_2.raw	TG 52:5	853	853	[M+H]	5459246	Y
HCC38SC_Splashmix_solvent_20241001_3.raw	TG 52:5	853	853	[M+H]	3522436	Y
HCC38SC_Splashmix_solvent_20241001_5.raw	TG 52:5	853	853	[M+H]	829275	Y
HCC38SC_Splashmix_solvent_20241001_6.raw	TG 52:5	853	853	[M+H]	5786214	Y
HCC38SC_Splashmix_solvent_20241001_7.raw	TG 52:5	853	853	[M+H]	113638	Y
HCC38SC_Splashmix_solvent_20241001_8.raw	TG 52:5	853	853	[M+H]	13379235	Y
HCC38SC_Splashmix_solvent_20241001_10.raw	TG 52:5	853	853	[M+H]	6163949	Y
HCC38SC_Splashmix_solvent_20241001_12.raw	TG 52:5	853	853	[M+H]	0	Y
HCC38SC_Splashmix_solvent_20241001_13.raw	TG 52:5	853	853	[M+H]	0	Y
HCC1143SC_Splashmix_solvent_20241002_1.raw	TG 52:5	853	853	[M+H]	15519793	Y
HCC1143SC_Splashmix_solvent_20241002_2.raw	TG 52:5	853	853	[M+H]	8592866	Y
HCC1143SC_Splashmix_solvent_20241002_4.raw	TG 52:5	853	853	[M+H]	2282687	Y
HCC1143SC_Splashmix_solvent_20241003_1.raw	TG 52:5	853	853	[M+H]	10131145	Y
HCC1143SC_Splashmix_solvent_20241003_2.raw	TG 52:5	853	853	[M+H]	80745	Y
HCC1143SC_Splashmix_solvent_20241003_4.raw	TG 52:5	853	853	[M+H]	14422551	Y
HCC1143SC_Splashmix_solvent_20241003_5.raw	TG 52:5	853	853	[M+H]	22653408	Y
HCC1143SCbubble_Splashmix_solvent_20241002_1.raw	TG 52:5	853	853	[M+H]	6730150	Y
HCC1143SCbubble_Splashmix_solvent_20241002_2.raw	TG 52:5	853	853	[M+H]	7446062	Y
HCC1143SCbubble_Splashmix_solvent_20241002_3.raw	TG 52:5	853	853	[M+H]	2330040	Y
HCC1143SCHBSS_Splashmix_solvent_20241002_1.raw	TG 52:5	853	853	[M+H]	16568878	Y
HCC1143SCHBSS_Splashmix_solvent_20241002_2.raw	TG 52:5	853	853	[M+H]	1997788	Y
HCC1143SCHBSS_Splashmix_solvent_20241002_3.raw	TG 52:5	853	853	[M+H]	1889233	Y
SUM149SC_Splashmix_IPA_20241001_2.raw	TG 52:5	853	853	[M+H]	0	Y
SUM149SC_Splashmix_IPA_20241001_5.raw	TG 52:5	853	853	[M+H]	8366308	Y
SUM149SC_Splashmix_solvent_20241001_1.raw	TG 52:5	853	853	[M+H]	5311357	Y
SUM149SC_Splashmix_solvent_20241001_3.raw	TG 52:5	853	853	[M+H]	0	Y
SUM149SC_Splashmix_solvent_20241001_4.raw	TG 52:5	853	853	[M+H]	0	Y
SUM149SC_Splashmix_solvent_LPC19_1uM_20240925_5.raw	TG 52:5	853	853	[M+H]	1117817	Y
SUM149SC_Splashmix_solvent_LPC19_1uM_20240925_7.raw	TG 52:5	853	853	[M+H]	0	Y
SUM149SC_Splashmix_solvent_LPC19_1uM_20240926_8.raw	TG 52:5	853	853	[M+H]	20490530	Y
SUM149SC_Splashmix_solvent_LPC19_1uM_20240926_10_longer.raw	TG 52:5	853	853	[M+H]	20899630	Y
SUM149SC_Splashmix_solvent_LPC19_1uM_20240926_12.raw	TG 52:5	853	853	[M+H]	27232888	Y
SUM149SC_Splashmix_solvent_LPC19_1uM_20240926_13.raw	TG 52:5	853	853	[M+H]	4349752	Y
HCC38_HBSSnew_PC15_splashmix_solvent_20241010_5.raw	TG 52:5	853	853	[M+H]	0	Y
HCC38_HBSSnew_PC15_splashmix_solvent_20241010_4.raw	TG 52:5	853	853	[M+H]	0	Y
newHBSS_Splashmix_solvent_20241010_test_1.raw	TG 52:5	853	853	[M+H]	2290386	Y
newHBSS_Splashmix_solvent_20241009_3.raw	TG 52:5	853	853	[M+H]	940673	Y
newHBSS_Splashmix_solvent_20241009_2.raw	TG 52:5	853	853	[M+H]	1747737	Y
newHBSS_Splashmix_solvent_20241009_1.raw	TG 52:5	853	853	[M+H]	0	Y
HCC38SC_Splashmix_solvent_20241009_5.raw	TG 52:5	853	853	[M+H]	0	Y
HCC38SC_Splashmix_solvent_20241009_3.raw	TG 52:5	853	853	[M+H]	8105376	Y
HCC38SC_Splashmix_solvent_20241009_2.raw	TG 52:5	853	853	[M+H]	5186498	Y
HCC38SC_Splashmix_solvent_20241009_1.raw	TG 52:5	853	853	[M+H]	0	Y
HCC38SC_Splashmix_solvent_20241008_11.raw	TG 52:5	853	853	[M+H]	1688383	Y
HCC38SC_Splashmix_solvent_20241008_10.raw	TG 52:5	853	853	[M+H]	8038908	Y
HCC38SC_Splashmix_solvent_20241008_9.raw	TG 52:5	853	853	[M+H]	4747823	Y
HCC38SC_Splashmix_solvent_20241008_8.raw	TG 52:5	853	853	[M+H]	10427032	Y
HCC38SC_Splashmix_solvent_20241008_6.raw	TG 52:5	853	853	[M+H]	19990826	Y
bkplate_Splashmix_solvent_LPC19_1uM_20240925_1.raw	TG 52:5	570	853	[M+H]	0	N
HCC38SC_Splashmix_solvent_20241001_8.raw	TG 52:5	570	853	[M+H]	0	N
HCC38SC_Splashmix_solvent_20241001_10.raw	TG 52:5	570	853	[M+H]	0	N
HCC38SC_Splashmix_solvent_20241001_13.raw	TG 52:5	570	853	[M+H]	0	N
HCC1143SCHBSS_Splashmix_solvent_20241002_2.raw	TG 52:5	570	853	[M+H]	0	N
SUM149SC_Splashmix_IPA_20241001_2.raw	TG 52:5	570	853	[M+H]	0	N
SUM149SC_Splashmix_solvent_20241001_3.raw	TG 52:5	570	853	[M+H]	0	N
SUM149SC_Splashmix_solvent_LPC19_1uM_20240926_12.raw	TG 52:5	570	853	[M+H]	0	N
HCC38_HBSSnew_PC15_splashmix_solvent_20241010_5.raw	TG 52:5	570	853	[M+H]	0	N
newHBSS_Splashmix_solvent_20241009_1.raw	TG 52:5	570	853	[M+H]	0	N
HCC38SC_Splashmix_solvent_20241009_5.raw	TG 52:5	570	853	[M+H]	0	N
HCC38SC_Splashmix_solvent_20241009_3.raw	TG 52:5	570	853	[M+H]	0	N
HCC38SC_Splashmix_solvent_20241009_1.raw	TG 52:5	570	853	[M+H]	0	N
bkplate_Splashmix_solvent_LPC19_1uM_20240925_1.raw	TG 52:5	870	870	[M+NH4]	0	Y
HCC38SC_Splashmix_solvent_20241001_1.raw	TG 52:5	870	870	[M+NH4]	0	Y
HCC38SC_Splashmix_solvent_20241001_2.raw	TG 52:5	870	870	[M+NH4]	0	Y
HCC38SC_Splashmix_solvent_20241001_3.raw	TG 52:5	870	870	[M+NH4]	0	Y
HCC38SC_Splashmix_solvent_20241001_5.raw	TG 52:5	870	870	[M+NH4]	0	Y
HCC38SC_Splashmix_solvent_20241001_6.raw	TG 52:5	870	870	[M+NH4]	1574276	Y
HCC38SC_Splashmix_solvent_20241001_7.raw	TG 52:5	870	870	[M+NH4]	0	Y
HCC38SC_Splashmix_solvent_20241001_8.raw	TG 52:5	870	870	[M+NH4]	4728941	Y
HCC38SC_Splashmix_solvent_20241001_10.raw	TG 52:5	870	870	[M+NH4]	1403389	Y
HCC38SC_Splashmix_solvent_20241001_12.raw	TG 52:5	870	870	[M+NH4]	0	Y
HCC38SC_Splashmix_solvent_20241001_13.raw	TG 52:5	870	870	[M+NH4]	347455	Y
HCC1143SC_Splashmix_solvent_20241002_1.raw	TG 52:5	870	870	[M+NH4]	0	Y
HCC1143SC_Splashmix_solvent_20241002_2.raw	TG 52:5	870	870	[M+NH4]	2797807	Y
HCC1143SC_Splashmix_solvent_20241002_4.raw	TG 52:5	870	870	[M+NH4]	0	Y
HCC1143SC_Splashmix_solvent_20241003_1.raw	TG 52:5	870	870	[M+NH4]	0	Y
HCC1143SC_Splashmix_solvent_20241003_2.raw	TG 52:5	870	870	[M+NH4]	179926	Y
HCC1143SC_Splashmix_solvent_20241003_4.raw	TG 52:5	870	870	[M+NH4]	0	Y
HCC1143SC_Splashmix_solvent_20241003_5.raw	TG 52:5	870	870	[M+NH4]	0	Y
HCC1143SCbubble_Splashmix_solvent_20241002_1.raw	TG 52:5	870	870	[M+NH4]	0	Y
HCC1143SCbubble_Splashmix_solvent_20241002_2.raw	TG 52:5	870	870	[M+NH4]	0	Y
HCC1143SCbubble_Splashmix_solvent_20241002_3.raw	TG 52:5	870	870	[M+NH4]	0	Y
HCC1143SCHBSS_Splashmix_solvent_20241002_1.raw	TG 52:5	870	870	[M+NH4]	0	Y
HCC1143SCHBSS_Splashmix_solvent_20241002_2.raw	TG 52:5	870	870	[M+NH4]	1276614	Y
HCC1143SCHBSS_Splashmix_solvent_20241002_3.raw	TG 52:5	870	870	[M+NH4]	0	Y
SUM149SC_Splashmix_IPA_20241001_2.raw	TG 52:5	870	870	[M+NH4]	5450	Y
SUM149SC_Splashmix_IPA_20241001_5.raw	TG 52:5	870	870	[M+NH4]	0	Y
SUM149SC_Splashmix_solvent_20241001_1.raw	TG 52:5	870	870	[M+NH4]	0	Y
SUM149SC_Splashmix_solvent_20241001_3.raw	TG 52:5	870	870	[M+NH4]	150989	Y
SUM149SC_Splashmix_solvent_20241001_4.raw	TG 52:5	870	870	[M+NH4]	0	Y
SUM149SC_Splashmix_solvent_LPC19_1uM_20240925_5.raw	TG 52:5	870	870	[M+NH4]	2241479	Y
SUM149SC_Splashmix_solvent_LPC19_1uM_20240925_7.raw	TG 52:5	870	870	[M+NH4]	9034907	Y
SUM149SC_Splashmix_solvent_LPC19_1uM_20240926_8.raw	TG 52:5	870	870	[M+NH4]	579168	Y
SUM149SC_Splashmix_solvent_LPC19_1uM_20240926_10_longer.raw	TG 52:5	870	870	[M+NH4]	0	Y
SUM149SC_Splashmix_solvent_LPC19_1uM_20240926_12.raw	TG 52:5	870	870	[M+NH4]	2995703	Y
SUM149SC_Splashmix_solvent_LPC19_1uM_20240926_13.raw	TG 52:5	870	870	[M+NH4]	2681936	Y
HCC38_HBSSnew_PC15_splashmix_solvent_20241010_5.raw	TG 52:5	870	870	[M+NH4]	70520	Y
HCC38_HBSSnew_PC15_splashmix_solvent_20241010_4.raw	TG 52:5	870	870	[M+NH4]	235588	Y
newHBSS_Splashmix_solvent_20241010_test_1.raw	TG 52:5	870	870	[M+NH4]	0	Y
newHBSS_Splashmix_solvent_20241009_3.raw	TG 52:5	870	870	[M+NH4]	0	Y
newHBSS_Splashmix_solvent_20241009_2.raw	TG 52:5	870	870	[M+NH4]	0	Y
newHBSS_Splashmix_solvent_20241009_1.raw	TG 52:5	870	870	[M+NH4]	0	Y
HCC38SC_Splashmix_solvent_20241009_5.raw	TG 52:5	870	870	[M+NH4]	0	Y
HCC38SC_Splashmix_solvent_20241009_3.raw	TG 52:5	870	870	[M+NH4]	2312484	Y
HCC38SC_Splashmix_solvent_20241009_2.raw	TG 52:5	870	870	[M+NH4]	0	Y
HCC38SC_Splashmix_solvent_20241009_1.raw	TG 52:5	870	870	[M+NH4]	0	Y
HCC38SC_Splashmix_solvent_20241008_11.raw	TG 52:5	870	870	[M+NH4]	963634	Y
HCC38SC_Splashmix_solvent_20241008_10.raw	TG 52:5	870	870	[M+NH4]	0	Y
HCC38SC_Splashmix_solvent_20241008_9.raw	TG 52:5	870	870	[M+NH4]	0	Y
HCC38SC_Splashmix_solvent_20241008_8.raw	TG 52:5	870	870	[M+NH4]	0	Y
HCC38SC_Splashmix_solvent_20241008_6.raw	TG 52:5	870	870	[M+NH4]	0	Y
bkplate_Splashmix_solvent_LPC19_1uM_20240925_1.raw	TG 52:5	570	870	[M+NH4]	0	N
HCC38SC_Splashmix_solvent_20241001_6.raw	TG 52:5	570	870	[M+NH4]	0	N
HCC38SC_Splashmix_solvent_20241001_10.raw	TG 52:5	570	870	[M+NH4]	0	N
HCC1143SC_Splashmix_solvent_20241002_1.raw	TG 52:5	570	870	[M+NH4]	0	N
HCC1143SCbubble_Splashmix_solvent_20241002_1.raw	TG 52:5	570	870	[M+NH4]	0	N
HCC1143SCbubble_Splashmix_solvent_20241002_3.raw	TG 52:5	570	870	[M+NH4]	0	N
SUM149SC_Splashmix_solvent_20241001_4.raw	TG 52:5	570	870	[M+NH4]	0	N
newHBSS_Splashmix_solvent_20241009_1.raw	TG 52:5	570	870	[M+NH4]	0	N
HCC38SC_Splashmix_solvent_20241009_3.raw	TG 52:5	570	870	[M+NH4]	0	N
bkplate_Splashmix_solvent_LPC19_1uM_20240925_1.raw	TG 52:6	851	851	[M+H]	0	Y
HCC38SC_Splashmix_solvent_20241001_1.raw	TG 52:6	851	851	[M+H]	1791830	Y
HCC38SC_Splashmix_solvent_20241001_2.raw	TG 52:6	851	851	[M+H]	1779361	Y
HCC38SC_Splashmix_solvent_20241001_3.raw	TG 52:6	851	851	[M+H]	0	Y
HCC38SC_Splashmix_solvent_20241001_5.raw	TG 52:6	851	851	[M+H]	0	Y
HCC38SC_Splashmix_solvent_20241001_6.raw	TG 52:6	851	851	[M+H]	4056395	Y
HCC38SC_Splashmix_solvent_20241001_7.raw	TG 52:6	851	851	[M+H]	49732	Y
HCC38SC_Splashmix_solvent_20241001_8.raw	TG 52:6	851	851	[M+H]	19479970	Y
HCC38SC_Splashmix_solvent_20241001_10.raw	TG 52:6	851	851	[M+H]	217372	Y
HCC38SC_Splashmix_solvent_20241001_12.raw	TG 52:6	851	851	[M+H]	0	Y
HCC38SC_Splashmix_solvent_20241001_13.raw	TG 52:6	851	851	[M+H]	5695727	Y
HCC1143SC_Splashmix_solvent_20241002_1.raw	TG 52:6	851	851	[M+H]	0	Y
HCC1143SC_Splashmix_solvent_20241002_2.raw	TG 52:6	851	851	[M+H]	0	Y
HCC1143SC_Splashmix_solvent_20241002_4.raw	TG 52:6	851	851	[M+H]	1352269	Y
HCC1143SC_Splashmix_solvent_20241003_1.raw	TG 52:6	851	851	[M+H]	0	Y
HCC1143SC_Splashmix_solvent_20241003_2.raw	TG 52:6	851	851	[M+H]	324581	Y
HCC1143SC_Splashmix_solvent_20241003_4.raw	TG 52:6	851	851	[M+H]	4946047	Y
HCC1143SC_Splashmix_solvent_20241003_5.raw	TG 52:6	851	851	[M+H]	3055589	Y
HCC1143SCbubble_Splashmix_solvent_20241002_1.raw	TG 52:6	851	851	[M+H]	454451	Y
HCC1143SCbubble_Splashmix_solvent_20241002_2.raw	TG 52:6	851	851	[M+H]	311948	Y
HCC1143SCbubble_Splashmix_solvent_20241002_3.raw	TG 52:6	851	851	[M+H]	0	Y
HCC1143SCHBSS_Splashmix_solvent_20241002_1.raw	TG 52:6	851	851	[M+H]	5302791	Y
HCC1143SCHBSS_Splashmix_solvent_20241002_2.raw	TG 52:6	851	851	[M+H]	2965955	Y
HCC1143SCHBSS_Splashmix_solvent_20241002_3.raw	TG 52:6	851	851	[M+H]	1234116	Y
SUM149SC_Splashmix_IPA_20241001_2.raw	TG 52:6	851	851	[M+H]	21879868	Y
SUM149SC_Splashmix_IPA_20241001_5.raw	TG 52:6	851	851	[M+H]	0	Y
SUM149SC_Splashmix_solvent_20241001_1.raw	TG 52:6	851	851	[M+H]	1988791	Y
SUM149SC_Splashmix_solvent_20241001_3.raw	TG 52:6	851	851	[M+H]	1988209	Y
SUM149SC_Splashmix_solvent_20241001_4.raw	TG 52:6	851	851	[M+H]	3479105	Y
SUM149SC_Splashmix_solvent_LPC19_1uM_20240925_5.raw	TG 52:6	851	851	[M+H]	1790639	Y
SUM149SC_Splashmix_solvent_LPC19_1uM_20240925_7.raw	TG 52:6	851	851	[M+H]	1171155	Y
SUM149SC_Splashmix_solvent_LPC19_1uM_20240926_8.raw	TG 52:6	851	851	[M+H]	2255479	Y
SUM149SC_Splashmix_solvent_LPC19_1uM_20240926_10_longer.raw	TG 52:6	851	851	[M+H]	0	Y
SUM149SC_Splashmix_solvent_LPC19_1uM_20240926_12.raw	TG 52:6	851	851	[M+H]	1189192	Y
SUM149SC_Splashmix_solvent_LPC19_1uM_20240926_13.raw	TG 52:6	851	851	[M+H]	0	Y
HCC38_HBSSnew_PC15_splashmix_solvent_20241010_5.raw	TG 52:6	851	851	[M+H]	261990	Y
HCC38_HBSSnew_PC15_splashmix_solvent_20241010_4.raw	TG 52:6	851	851	[M+H]	1674510	Y
newHBSS_Splashmix_solvent_20241010_test_1.raw	TG 52:6	851	851	[M+H]	963314	Y
newHBSS_Splashmix_solvent_20241009_3.raw	TG 52:6	851	851	[M+H]	0	Y
newHBSS_Splashmix_solvent_20241009_2.raw	TG 52:6	851	851	[M+H]	0	Y
newHBSS_Splashmix_solvent_20241009_1.raw	TG 52:6	851	851	[M+H]	157404	Y
HCC38SC_Splashmix_solvent_20241009_5.raw	TG 52:6	851	851	[M+H]	5904	Y
HCC38SC_Splashmix_solvent_20241009_3.raw	TG 52:6	851	851	[M+H]	1026378	Y
HCC38SC_Splashmix_solvent_20241009_2.raw	TG 52:6	851	851	[M+H]	0	Y
HCC38SC_Splashmix_solvent_20241009_1.raw	TG 52:6	851	851	[M+H]	3717179	Y
HCC38SC_Splashmix_solvent_20241008_11.raw	TG 52:6	851	851	[M+H]	14884031	Y
HCC38SC_Splashmix_solvent_20241008_10.raw	TG 52:6	851	851	[M+H]	3367205	Y
HCC38SC_Splashmix_solvent_20241008_9.raw	TG 52:6	851	851	[M+H]	2601846	Y
HCC38SC_Splashmix_solvent_20241008_8.raw	TG 52:6	851	851	[M+H]	4572472	Y
HCC38SC_Splashmix_solvent_20241008_6.raw	TG 52:6	851	851	[M+H]	15431	Y
bkplate_Splashmix_solvent_LPC19_1uM_20240925_1.raw	TG 52:6	570	851	[M+H]	0	N
HCC38SC_Splashmix_solvent_20241001_6.raw	TG 52:6	570	851	[M+H]	0	N
HCC38SC_Splashmix_solvent_20241001_10.raw	TG 52:6	570	851	[M+H]	0	N
HCC38SC_Splashmix_solvent_20241001_13.raw	TG 52:6	570	851	[M+H]	0	N
HCC1143SC_Splashmix_solvent_20241002_1.raw	TG 52:6	570	851	[M+H]	0	N
HCC1143SC_Splashmix_solvent_20241002_4.raw	TG 52:6	570	851	[M+H]	0	N
HCC1143SCbubble_Splashmix_solvent_20241002_1.raw	TG 52:6	570	851	[M+H]	0	N
HCC1143SCHBSS_Splashmix_solvent_20241002_3.raw	TG 52:6	570	851	[M+H]	0	N
SUM149SC_Splashmix_solvent_LPC19_1uM_20240926_10_longer.raw	TG 52:6	570	851	[M+H]	0	N
HCC38_HBSSnew_PC15_splashmix_solvent_20241010_5.raw	TG 52:6	570	851	[M+H]	0	N
HCC38_HBSSnew_PC15_splashmix_solvent_20241010_4.raw	TG 52:6	570	851	[M+H]	0	N
newHBSS_Splashmix_solvent_20241010_test_1.raw	TG 52:6	570	851	[M+H]	0	N
HCC38SC_Splashmix_solvent_20241008_6.raw	TG 52:6	570	851	[M+H]	0	N
bkplate_Splashmix_solvent_LPC19_1uM_20240925_1.raw	TG 52:7	849	849	[M+H]	348550	Y
HCC38SC_Splashmix_solvent_20241001_1.raw	TG 52:7	849	849	[M+H]	0	Y
HCC38SC_Splashmix_solvent_20241001_2.raw	TG 52:7	849	849	[M+H]	479820	Y
HCC38SC_Splashmix_solvent_20241001_3.raw	TG 52:7	849	849	[M+H]	0	Y
HCC38SC_Splashmix_solvent_20241001_5.raw	TG 52:7	849	849	[M+H]	222333	Y
HCC38SC_Splashmix_solvent_20241001_6.raw	TG 52:7	849	849	[M+H]	1943195	Y
HCC38SC_Splashmix_solvent_20241001_7.raw	TG 52:7	849	849	[M+H]	39099	Y
HCC38SC_Splashmix_solvent_20241001_8.raw	TG 52:7	849	849	[M+H]	6136249	Y
HCC38SC_Splashmix_solvent_20241001_10.raw	TG 52:7	849	849	[M+H]	0	Y
HCC38SC_Splashmix_solvent_20241001_12.raw	TG 52:7	849	849	[M+H]	0	Y
HCC38SC_Splashmix_solvent_20241001_13.raw	TG 52:7	849	849	[M+H]	1622716	Y
HCC1143SC_Splashmix_solvent_20241002_1.raw	TG 52:7	849	849	[M+H]	0	Y
HCC1143SC_Splashmix_solvent_20241002_2.raw	TG 52:7	849	849	[M+H]	0	Y
HCC1143SC_Splashmix_solvent_20241002_4.raw	TG 52:7	849	849	[M+H]	0	Y
HCC1143SC_Splashmix_solvent_20241003_1.raw	TG 52:7	849	849	[M+H]	0	Y
HCC1143SC_Splashmix_solvent_20241003_2.raw	TG 52:7	849	849	[M+H]	0	Y
HCC1143SC_Splashmix_solvent_20241003_4.raw	TG 52:7	849	849	[M+H]	0	Y
HCC1143SC_Splashmix_solvent_20241003_5.raw	TG 52:7	849	849	[M+H]	3039	Y
HCC1143SCbubble_Splashmix_solvent_20241002_1.raw	TG 52:7	849	849	[M+H]	456558	Y
HCC1143SCbubble_Splashmix_solvent_20241002_2.raw	TG 52:7	849	849	[M+H]	78663	Y
HCC1143SCbubble_Splashmix_solvent_20241002_3.raw	TG 52:7	849	849	[M+H]	1198235	Y
HCC1143SCHBSS_Splashmix_solvent_20241002_1.raw	TG 52:7	849	849	[M+H]	28553	Y
HCC1143SCHBSS_Splashmix_solvent_20241002_2.raw	TG 52:7	849	849	[M+H]	454976	Y
HCC1143SCHBSS_Splashmix_solvent_20241002_3.raw	TG 52:7	849	849	[M+H]	0	Y
SUM149SC_Splashmix_IPA_20241001_2.raw	TG 52:7	849	849	[M+H]	11057484	Y
SUM149SC_Splashmix_IPA_20241001_5.raw	TG 52:7	849	849	[M+H]	0	Y
SUM149SC_Splashmix_solvent_20241001_1.raw	TG 52:7	849	849	[M+H]	1968743	Y
[truncated: 14,377 more rows]

## Sheet: Sheet 4
Molecule name_MS2 based	count_MS2 show fragment	percent
PC 36:6;O2	[M+H]	45
PC 36:5;O3	[M+H-H2O]	45
PE 44:7	[M+H-H2O]	45
PC 37:4	[M+H-H2O]	44
PC 38:4	[M+H]	44
PC 34:1	[M+H]	44
PC 36:1	[M+Na]	44
PC 36:2	[M+H-H2O]	44
PC 36:3	[M+H-H2O]	44
PC 36:4	[M+H]	44
PE 44:10	[M+NH4]	44
PC 34:2	[M+H]	43
PC 38:3	[M+Na]	43
PC 38:4;O	[M+H-H2O]	42
PC 38:5	[M+H]	42
PC 40:6	[M+H]	42
PC 40:7	[M+H]	42
PC 40:8	[M+H]	38
PC 35:6	[M+H-H2O]	28
PC 35:3	[M+H]	28
PC 37:6	[M+H-H2O]	23
PC 38:6	[M+H]	23
PC 41:7	[M+H-H2O]	21
PC O-34:2	[M+Na]	16
PC O-35:3	[M+Na]	16
PC O-36:4	[M+H]	16
SM 42:2;O2	[M+Na]	16
PC O-31:0	[M+Na]	16
PC 42:8	[M+H]	12
PC 33:1	[M+Na]	12
SM 42:3;O2	[M+Na]	11
CE 18:1	[M+Na]	11
CE 20:4	[M+H]	11
DG 16:0_18:2	[M+Na]	11
PE 34:4	[M+H]	9
PC 32:0	[M+Na]	9
PC 32:1	[M+Na]	9
PC 34:3	[M+H]	9
PC 34:4	[M+H]	9
PC 38:7	[M+H]	9
PC 30:3;O2	[M+NH4]	9
PC 39:7	[M+H-H2O]	8
PC 36:4;O	[M+H-H2O]	8
PC 36:5	[M+H]	8
PC 33:0	[M+Na]	7
SM 40:1;O2	[M+Na]	6
PC O-34:1	[M+Na]	5
SM 40:2;O2	[M+Na]	5
PC O-32:1	[M+H]	5
PC O-36:5	[M+H]	4
PC 40:9	[M+H]	4
SM 34:1;O2	[M+Na]	3
PC 35:1	[M+Na]	3
PC 40:5	[M+Na]	3
PE O-35:1	[M+H]	3
PE 40:4	[M+Na]	3
TG 49:6	[M+Na]	3
TG 51:9	[M+H]	3
PE O-37:2	[M+Na]	2
PE 37:1	[M+H]	2
PE O-40:8	[M+H]	2
PE O-40:6	[M+H]	2
PE 39:4	[M+H]	2
PE 36:1	[M+Na]	2
PE 37:2	[M+H]	2
PE 41:4	[M+H]	1
PE 38:3	[M+H]	1
CE 15:0	[M+NH4]	1
PE 39:5	[M+H]	1
PE 43:6	[M+H]	1
