# Supplementary material for: Imaging‐Guided Live Single‐Cell Lipid Profiling of Leader and Follower Cells During Collective Migration of Triple‐Negative Breast Cancer Cells
Source: Adv Sci (Weinh). 2026 Jun 16:e75862. Online ahead of print. doi: 10.1002/advs.75862 (PMC13336123; doi:10.1002/advs.75862)
Supplement: Supplementary file 2 — Supporting File 2: advs75862‐sup‐0002‐data.zip. [file ADVS-9999-e75862-s002.zip › advs75862-sup-0002-data/Supplementary Excel.5.xlsx]

## Sheet: Assigned_metabolites_MS1_ppm
Molecule name_MS1 based	Precursor ion (m/z)	Precursor Charge	ppm
CE(18:1)	673.589	1	0.926582
CE(18:2)	671.574	1	1.57381
CE(18:3)	669.558	1	1.39639
CE(20:4)	695.574	1	1.12262
CE(20:5)	693.558	1	1.35072
CE(22:6)	719.574	1	1.51856
Cer(d34:1)	560.501	1	1.51
Cer(d36:1)	588.533	1	1.55946
Cer(d38:1)	616.564	1	1.41613
Cer(d40:0)	624.629	1	0.817
Cer(d40:1)	644.595	1	1.949
Cer(d40:2)	642.577	1	1.49
Cer(d41:0)	638.645	1	4.4396
Cer(d41:1)	658.611	1	0.892473
Cer(d42:0)	652.66	1	1.32289
Cer(d42:1)	672.626	1	1.60532
Cer(d42:2)	670.611	1	1.29773
DG(24:0)	479.371	1	0.583333
DG(26:0)	507.402	1	0.340816
DG(28:1)	533.418	1	0.792857
DG(28:2)	531.402	1	2.56389
DG(29:0)	549.449	1	0.516667
DG(29:1)	547.433	1	0.782353
DG(29:2)	545.418	1	0.780952
DG(30:0)	563.465	1	0.404918
DG(30:1)	561.449	1	0.873469
DG(30:2)	559.433	1	0.72
DG(30:3)	557.418	1	2.97333
DG(31:0)	577.48	1	0.535593
DG(31:1)	575.465	1	0.693023
DG(31:2)	573.449	1	1.1
DG(31:3)	571.433	1	2.87582
DG(32:0)	591.496	1	0.320652
DG(32:1)	589.48	1	0.722807
DG(32:2)	587.465	1	1.19091
DG(32:3)	585.449	1	1.8069
DG(32:4)	583.433	1	1.96667
DG(32:5)	581.418	1	1.05128
DG(33:0)	605.511	1	0.590476
DG(33:1)	603.496	1	0.811765
DG(33:2)	601.48	1	1.27714
DG(33:3)	599.465	1	1.65357
DG(33:4)	597.449	1	3.1881
DG(33:5)	595.433	1	1.46786
DG(34:0)	619.527	1	0.520833
DG(34:1)	617.511	1	0.758491
DG(34:2)	615.496	1	1.01463
DG(34:3)	613.48	1	1.64583
DG(34:4)	611.465	1	1.34762
DG(34:5)	609.449	1	1.60833
DG(34:6)	607.433	1	1.96338
DG(35:0)	633.543	1	1.67701
DG(35:1)	631.527	1	1.12464
DG(35:2)	629.511	1	1.45
DG(35:3)	627.496	1	1.55882
DG(35:4)	625.48	1	1.31154
DG(35:5)	623.465	1	1.08462
DG(35:6)	621.449	1	1.47
DG(36:0)	647.558	1	0.580612
DG(36:1)	645.543	1	1.00128
DG(36:2)	643.527	1	2.03505
DG(36:3)	641.511	1	1.29048
DG(36:4)	639.496	1	1.19474
DG(36:5)	637.48	1	1.175
DG(36:6)	635.465	1	2.625
DG(36:7)	633.449	1	1.77368
DG(36:8)	631.433	1	1.21111
DG(37:0)	661.574	1	0.995181
DG(37:1)	659.558	1	1.13523
DG(37:2)	657.543	1	1.24556
DG(37:3)	655.527	1	0.554217
DG(37:4)	653.511	1	2.76512
DG(37:5)	651.496	1	1.81333
DG(37:6)	649.48	1	1.43243
DG(37:7)	647.465	1	2.19677
DG(38:0)	675.59	1	1.34947
DG(38:1)	673.574	1	1.06625
DG(38:2)	671.558	1	1.42571
DG(38:3)	669.543	1	0.582418
DG(38:4)	667.527	1	1.20494
DG(38:5)	665.511	1	0.792308
DG(38:6)	663.496	1	2.43684
DG(38:7)	661.48	1	1.86522
DG(38:8)	659.465	1	1.14211
DG(38:9)	657.449	1	1.27317
DG(39:0)	689.605	1	2.168
DG(39:1)	687.59	1	0.932584
DG(39:2)	685.574	1	1.67011
DG(39:3)	683.558	1	1.75
DG(39:4)	681.543	1	1.26143
DG(39:5)	679.527	1	2.23902
DG(39:6)	677.511	1	2.02642
DG(39:7)	675.496	1	0.770423
DG(39:8)	673.48	1	1.25
DG(40:0)	703.621	1	1.24725
DG(40:1)	701.605	1	1.23196
DG(40:10)	683.465	1	0.825
DG(40:2)	699.59	1	1.01122
DG(40:3)	697.574	1	1.428
DG(40:4)	695.558	1	1.30685
DG(40:5)	693.543	1	0.990805
DG(40:6)	691.527	1	1.23654
DG(40:7)	689.511	1	1.53922
DG(40:8)	687.496	1	1.4087
DG(40:9)	685.48	1	1.24853
DG(41:0)	717.637	1	1.85833
DG(41:1)	715.621	1	1.36667
DG(41:2)	713.605	1	0.62
DG(41:3)	711.59	1	1.24624
DG(41:4)	709.574	1	1.47349
DG(41:5)	707.558	1	1.90215
DG(41:6)	705.543	1	1.315
DG(41:7)	703.527	1	1.78621
DG(42:0)	731.652	1	1.1413
DG(42:1)	729.637	1	1.17816
DG(42:10)	711.496	1	2.41319
DG(42:11)	709.48	1	1.13333
DG(42:2)	727.621	1	1.23371
DG(42:3)	725.605	1	0.926042
DG(42:4)	723.59	1	1.40707
DG(42:5)	721.574	1	0.673118
DG(42:6)	719.558	1	1.00753
DG(42:7)	717.543	1	1.48495
DG(42:8)	715.527	1	1.33
DG(42:9)	713.511	1	1.56049
DG(43:0)	745.668	1	0.922826
DG(43:1)	743.652	1	0.761957
DG(43:2)	741.637	1	1.01954
DG(43:3)	739.621	1	1.29341
DG(43:4)	737.605	1	0.690816
DG(43:5)	735.59	1	1.82371
DG(43:6)	733.574	1	1.09375
DG(44:0)	759.684	1	1.19722
DG(44:1)	757.668	1	1.432
DG(44:10)	739.527	1	0.687629
DG(44:11)	737.511	1	1.65517
DG(44:12)	735.496	1	1.1266
DG(44:2)	755.652	1	0.892391
DG(44:3)	753.637	1	1.06304
DG(44:4)	751.621	1	1.28202
DG(44:5)	749.605	1	1.09892
DG(44:6)	747.59	1	1.11413
DG(44:7)	745.574	1	1.24409
DG(44:8)	743.558	1	1.46129
DG(44:9)	741.543	1	1.23187
DG(O-34:1)	603.532	1	1.88036
DG(P-32:1)	573.485	1	1.53235
FA 10:0	171.139	-1	0.0861386
FA 11:0	185.155	-1	0.385149
FA 12:0	199.17	-1	0.19901
FA 12:1	197.155	-1	0.347525
FA 13:0	213.186	-1	0.264356
FA 13:1	211.17	-1	0.157426
FA 14:0	227.202	-1	0.144554
FA 14:1	225.186	-1	0.276238
FA 15:0	241.217	-1	0.30495
FA 15:1	239.202	-1	0.18
FA 16:0	255.233	-1	0.214851
FA 16:1	253.217	-1	0.309901
FA 17:0	269.249	-1	0.336
FA 17:1	267.233	-1	0.214141
FA 18:0	283.264	-1	0.335644
FA 18:1	281.249	-1	0.366
FA 18:2	279.233	-1	0.270408
FA 18:3	277.217	-1	0.330233
FA 19:0	297.28	-1	0.323232
FA 19:1	295.264	-1	0.350633
FA 19:2	293.249	-1	0.544737
FA 20:0	311.296	-1	0.246939
FA 20:1	309.28	-1	0.478947
FA 20:3	305.249	-1	0.471053
FA 20:4	303.233	-1	0.472414
FA 20:5	301.218	-1	0.611321
FA 21:0	325.311	-1	0.496364
FA 21:1	323.296	-1	1.02778
FA 21:2	321.28	-1	1.25833
FA 22:0	339.327	-1	0.702564
FA 22:1	337.311	-1	0.5875
FA 22:2	335.296	-1	1.44
FA 22:3	333.28	-1	0.664286
FA 22:4	331.264	-1	0.628571
FA 22:5	329.249	-1	1.22857
FA 22:6	327.233	-1	1.36923
FA 23:0	353.343	-1	0.876
FA 24:0	367.358	-1	0.744444
FA 24:0;O	383.353	-1	1.82
FA 24:1	365.342	-1	0.678571
FA 24:2	363.327	-1	1.31111
FA 25:0	381.374	-1	0.991304
FA 25:1	379.358	-1	0.725
FA 25:2	377.343	-1	0.692308
FA 26:0	395.389	-1	1.43077
FA 26:2	391.358	-1	1.7
FA 27:0	409.405	-1	0.494
FA 27:1	407.389	-1	0.479592
FA 28:0	423.421	-1	0.390099
FA 28:1	421.405	-1	0.38866
FA 29:1	435.421	-1	0.511364
FA 29:1;O2	467.411	-1	0.517143
FA 30:2	447.421	-1	0.412903
FA 6:0;O	131.071	-1	0.263366
FA 6:1;O	129.056	-1	0.621782
FA 6:1;O2	145.051	-1	0.179208
FA 6:2;O2	143.035	-1	0.113861
FA 7:1	127.076	-1	0.246535
FA 9:0	157.124	-1	0.289109
LPC(12:0)	484.268	-1	0.88
LPC(13:0)	498.284	-1	1.65294
LPC(14:0)	468.308	1	1.37586
LPC(14:0)	512.299	-1	0.766667
LPC(14:1)	510.284	-1	1.45556
LPC(15:0)	526.315	-1	1.74
LPC(15:1)	524.299	-1	1.15455
LPC(15:2)	522.284	-1	1.36667
LPC(16:0)	496.34	1	1.08378
LPC(16:0)	540.331	-1	1.5625
LPC(16:1)	494.324	1	1.675
LPC(16:2)	536.299	-1	2.02143
LPC(17:1)	552.331	-1	0.921429
LPC(17:2)	550.315	-1	1.92
LPC(17:3)	548.299	-1	1.68333
LPC(17:4)	546.284	-1	1.64545
LPC(18:0)	524.371	1	1.32113
LPC(18:0)	568.362	-1	1.05
LPC(18:1)	566.346	-1	1.55
LPC(18:1)	522.355	1	1.72353
LPC(18:2)	520.34	1	2.04058
LPC(18:2)	564.331	-1	1.49
LPC(18:3)	518.324	1	1.46119
LPC(18:3)	562.315	-1	1.5375
LPC(18:4)	560.299	-1	0.885714
LPC(19:0)	582.381	-1	2.78421
LPC(19:1)	580.362	-1	0.964706
LPC(19:2)	578.346	-1	1.5375
LPC(19:3)	576.331	-1	0.366667
LPC(19:4)	574.315	-1	1.38
LPC(19:5)	572.3	-1	2.31429
LPC(20:0)	596.393	-1	1.08
LPC(20:1)	562.315	-1	1.94
LPC(20:2)	592.362	-1	1.37143
LPC(20:3)	546.355	1	1.655
LPC(20:3)	590.346	-1	1.7913
LPC(20:4)	544.34	1	1.28082
LPC(20:4)	588.331	-1	2.62083
LPC(20:5)	542.324	1	1.2069
LPC(20:5)	586.315	-1	1.06
LPC(21:3)	604.362	-1	1.8
LPC(21:5)	604.362	-1	2.7
LPC(22:0)	624.425	-1	2.15
LPC(22:1)	622.409	-1	0.857143
LPC(22:2)	620.393	-1	0.45
LPC(22:4)	616.363	-1	1.09231
LPC(22:5)	614.348	-1	2.11429
LPC(22:6)	568.34	1	1.14615
LPC(22:6)	612.331	-1	1.13846
LPC(23:0)	638.44	-1	1.26667
LPC(23:1)	636.425	-1	2.7
LPC(24:0)	652.456	-1	2.16667
LPC(24:1)	650.44	-1	1.68
LPC(24:2)	648.425	-1	2.45
LPC(24:3)	646.409	-1	1.08333
LPC(24:4)	650.44	-1	2.36667
LPC(24:5)	642.378	-1	2.11111
LPC(24:6)	640.362	-1	1.9
LPC(26:0)	680.487	-1	1.078
LPC(26:1)	678.472	-1	2.9899
LPC(26:2)	678.472	-1	2.95192
LPC(26:4)	672.425	-1	2.21111
LPC(28:0)	708.519	-1	1.367
LPC(O-14:0)	498.32	-1	1.61818
LPC(O-16:0)	526.351	-1	1.12941
LPC(O-16:0)	482.361	1	1.01818
LPC(O-16:1)	524.336	-1	2.1
LPC(O-16:1)	480.345	1	1.86027
LPC(O-18:0)	554.384	-1	1.7
LPC(O-18:1)	552.367	-1	2.2
LPC(O-18:1)	508.376	1	2.72963
LPC(O-18:2)	550.357	-1	1.73
LPC(O-20:0)	582.414	-1	1.46667
LPC(O-20:1)	580.398	-1	1.26667
LPC(O-22:0)	610.445	-1	2.09091
LPC(O-22:1)	608.43	-1	1.3
LPC(O-24:0)	638.477	-1	2.18
LPC(O-24:1)	636.461	-1	2.08333
LPC(O-24:2)	634.445	-1	1.7625
LPC(P-16:1)	522.32	-1	1.352
LPC(P-18:0)	552.367	-1	2.45
LPC(P-18:1)	550.351	-1	1.55714
LPC(P-18:2)	548.336	-1	1.69333
LPC(P-20:1)	578.383	-1	1.875
LPE(O-15:0)	440.278	-1	1.40286
LPE(O-16:0)	454.294	-1	0.955
LPE(O-16:1)	452.278	-1	1.22308
LPE(O-17:0)	468.31	-1	1.9875
LPE(O-19:0)	496.341	-1	1.6
LPE(O-19:1)	494.325	-1	0.927778
LPE(O-20:0)	510.357	-1	1.54167
LPE(O-21:0)	524.372	-1	1.625
LPE(O-22:0)	538.388	-1	0.8
LPE(O-23:0)	552.404	-1	1.62857
LPE(O-24:0)	566.419	-1	1.43636
LPE(O-25:1)	494.325	-1	0.925
LPE(O-26:1)	592.435	-1	3.075
LPE(O-27:1)	606.451	-1	1.94444
LPE(O-27:2)	524.372	-1	2.12
LPE(O-28:1)	620.466	-1	1.54286
LPE(O-29:1)	634.482	-1	2.77
LPE(O-29:2)	632.466	-1	2.3
LPE(12:0)	396.216	-1	1.62857
LPE(14:0)	424.247	-1	0.929268
LPE(14:1)	422.231	-1	1.16226
LPE(15:0)/ LPE(O-15:1)	438.263	-1	1.3275
LPE(16:0)	452.279	-1	1.40385
LPE(16:1)	450.263	-1	1.6875
LPE(17:0)/LPE(O-17:1)	466.294	-1	1.62222
LPE(18:0)	482.324	1	1.24773
LPE(18:0)/LPE(O-18:1)	480.31	-1	1.93889
LPE(18:1)	480.308	1	1.12979
LPE(18:2)	476.278	-1	1.70769
LPE(18:3)	474.263	-1	1.1125
LPE(18:4)	472.247	-1	2.1
LPE(20:0)	508.341	-1	1.1375
LPE(20:1)	506.325	-1	1.65833
LPE(20:2)	504.31	-1	1.0625
LPE(20:3)	502.295	-1	1.65714
LPE(20:4)	502.293	1	1.72055
LPE(20:4)	500.278	-1	1.47143
LPE(20:5)	508.341	-1	0.9
LPE(22:0)	536.372	-1	1.4125
LPE(22:1)	534.357	-1	2.55
LPE(22:2)	532.341	-1	1.34
LPE(22:4)	528.31	-1	2.03846
LPE(22:5)	526.293	-1	1.25455
LPE(22:6)	526.293	1	1.24923
LPE(22:6)	524.278	-1	1.2
LPE(24:0)	564.404	-1	1.75714
LPE(24:1)	532.341	-1	1.5625
LPG(14:0)	455.242	-1	1.385
LPG(16:0)	483.273	-1	0.988889
LPG(16:1)	481.257	-1	1.24615
LPG(18:0)	524.278	-1	1.14
LPG(18:1)	509.289	-1	1.52308
LPG(18:2)	507.273	-1	1.83125
LPG(18:3)	505.257	-1	2.45
LPG(20:0)	539.336	-1	1.7
LPG(20:1)	537.32	-1	1.425
LPG(20:2)	535.304	-1	1.92857
LPG(20:3)	533.289	-1	1.68929
LPG(20:4)	531.273	-1	1.05833
LPG(20:5)	529.257	-1	2.04615
LPG(22:4)	559.304	-1	1.4
LPG(22:6)	555.273	-1	1.21333
LPI(14:0)	543.258	-1	1.42308
LPI(16:0)	571.289	-1	1.15833
LPI(16:1)	569.273	-1	1.84
LPI(18:0)	599.32	-1	1.55455
LPI(18:1)	597.305	-1	2.1875
LPI(18:2)	595.289	-1	1.4
LPI(18:3)	593.273	-1	2.44
LPI(20:0)	627.352	-1	2.0375
LPI(20:1)	625.336	-1	1.6125
LPI(20:2)	623.32	-1	1.91364
LPI(20:3)	621.305	-1	1.61667
LPI(20:4)	619.289	-1	1.37273
LPI(20:5)	617.273	-1	1.8875
LPI(22:4)	647.32	-1	1.28333
LPI(22:6)	643.289	-1	2.175
LPS(14:0)	468.237	-1	0.827778
LPS(16:0)	496.268	-1	1.11538
LPS(16:1)	494.252	-1	1.96154
LPS(18:0)	524.299	-1	1.02
LPS(18:2)	520.268	-1	1.53333
LPS(18:3)	518.253	-1	1.95455
LPS(20:0)	552.331	-1	0.957143
LPS(20:1)	550.315	-1	1.95
LPS(20:2)	548.299	-1	1.50833
LPS(20:4)	544.268	-1	2.63333
LPS(20:5)	542.253	-1	1.49091
LPS(22:4)	572.299	-1	2.37143
LPS(22:6)	568.268	-1	0.875
PC(32:0)	734.569	1	0.915306
PC(32:1)	732.554	1	0.80396
PC(32:2)	730.538	1	1.8899
PC(34:1)	760.585	1	0.438
PC(34:2)	758.569	1	1.726
PC(34:3)	756.554	1	1.43878
PC(34:4)	754.538	1	1.489
PC(36:1)	788.616	1	2.904
PC(36:2)	786.601	1	2.939
PC(36:3)	784.585	1	0.70303
PC(36:4)	782.569	1	0.861
PC(36:5)	780.554	1	0.910101
PC(36:6)	778.538	1	0.705051
PC(38:2)	814.632	1	0.54
PC(38:3)	812.616	1	1.08571
PC(38:4)	810.601	1	1.002
PC(38:5)	808.585	1	1.118
PC(38:6)	806.569	1	1.08557
PC(38:7)	804.554	1	1.17416
PC(40:4)	838.632	1	4.784
PC(40:5)	836.616	1	2.86667
PC(40:6)	834.601	1	0.406061
PC(40:7)	832.585	1	0.613265
PC(40:8)	830.569	1	1.12979
PC(O-34:1)	746.606	1	0.982474
PC(O-34:2)	744.59	1	2.10297
PC(O-34:3)	742.574	1	0.867778
PC(O-36:2)	772.621	1	4.51
PC(O-36:3)	770.606	1	0.998947
PC(O-36:4)	768.59	1	0.838776
PC(O-36:5)	766.574	1	0.909091
PC(O-36:6)	764.559	1	1.70909
PC(O-38:4)	796.621	1	1.44632
PC(O-38:5)	794.606	1	1.55758
PC(O-38:6)	792.59	1	1.39691
PC(O-38:7)	790.574	1	1.67423
PC(O-40:6)	820.621	1	0.835165
PC(O-42:6)	848.653	1	2.086
PC(O-44:5)	878.7	1	1.75366
PE(28:0)	634.445	-1	1.725
PE(28:1)	632.43	-1	2.21667
PE(29:1)	646.445	-1	2.4125
PE(30:0)	662.477	-1	1.09123
PE(30:1)	660.461	-1	1.925
PE(31:0)	676.492	-1	2.173
PE(31:1)	674.477	-1	4.624
PE(32:0)	690.508	-1	0.959
PE(32:1)	688.492	-1	3.039
PE(32:2)	686.477	-1	1.48586
PE(32:3)	684.461	-1	3.104
PE(32:4)	682.445	-1	0.479167
PE(33:0)	704.524	-1	2.264
PE(33:1)	702.508	-1	1.49
PE(33:2)	700.492	-1	2.467
PE(33:3)	698.477	-1	3.136
PE(33:4)	696.461	-1	1.68763
PE(34:0)	718.539	-1	1.922
PE(34:1)	716.524	-1	1.3303
PE(34:2)	714.508	-1	0.859
PE(34:3)	712.492	-1	2.27041
PE(34:4)	710.477	-1	1.732
PE(34:5)	708.461	-1	2.756
PE(35:0)	732.555	-1	0.991919
PE(35:1)	730.539	-1	2.12121
PE(35:2)	728.524	-1	1.5898
PE(35:3)	726.508	-1	0.934343
PE(35:4)	724.492	-1	1.662
PE(35:5)	722.477	-1	0.82234
PE(36:0)	746.571	-1	1.17912
PE(36:1)	744.555	-1	1.00918
PE(36:2)	742.539	-1	0.54898
PE(36:3)	740.524	-1	1.28125
PE(36:4)	738.508	-1	1.70106
PE(36:5)	736.492	-1	1.37879
PE(36:6)	734.477	-1	4.731
PE(37:1)	758.571	-1	1.63372
PE(37:2)	756.555	-1	1.65556
PE(37:3)	754.539	-1	1.61264
PE(37:4)	752.524	-1	1.52222
PE(37:5)	750.508	-1	0.811111
PE(37:6)	748.492	-1	1.669
PE(38:1)	772.586	-1	0.976042
PE(38:2)	770.571	-1	1.78605
PE(38:3)	768.555	-1	1.95
PE(38:4)	766.539	-1	2.935
PE(38:5)	764.524	-1	1.78022
PE(38:6)	762.508	-1	1.19072
PE(38:7)	760.492	-1	1.119
PE(39:1)	786.602	-1	2.06064
PE(39:2)	784.586	-1	1.00471
PE(39:4)	780.555	-1	0.895745
PE(39:5)	778.539	-1	1.98557
PE(39:6)	776.524	-1	1.82024
PE(40:1)	800.617	-1	1.98791
PE(40:2)	798.602	-1	2.42737
PE(40:3)	796.586	-1	2.44535
PE(40:4)	794.571	-1	1.336
PE(40:5)	792.555	-1	1.06737
PE(40:6)	790.539	-1	0.859091
PE(40:7)	788.524	-1	1.48
PE(40:8)	786.508	-1	0.379
PE(O-30:1/P-30:0)	646.482	-1	1.94043
PE(O-30:2/P-30:1)	644.466	-1	1.68571
PE(O-32:0)	676.529	-1	1.02268
PE(O-32:1/P-32:0)	674.513	-1	2.276
PE(O-32:2/P-32:1)	672.497	-1	0.661
PE(O-32:3/P-32:2)	670.482	-1	4.305
PE(O-34:0)	704.56	-1	2.20714
PE(O-34:1/P-34:0)	702.544	-1	1.66064
PE(O-34:2/P-34:1)	700.529	-1	2.393
PE(O-34:3/P-34:2)	698.513	-1	1.35455
PE(O-34:4/P-34:3)	696.497	-1	1.747
PE(O-34:5/P-34:4)	694.482	-1	2.616
PE(O-36:0)	732.591	-1	2.40204
PE(O-36:1/P-36:0)	730.576	-1	1.58495
PE(O-36:2/P-36:1)	728.56	-1	1.22188
PE(O-36:3/P-36:2)	726.544	-1	1.389
PE(O-36:4/P-36:3)	724.529	-1	0.991753
PE(O-36:5/P-36:4)	722.513	-1	1.27576
PE(O-36:6/P-36:5)	720.497	-1	2.172
PE(O-38:1/P-38:0)	758.607	-1	1.48025
PE(O-38:2/P-38:1)	756.591	-1	1.80294
PE(O-38:3/P-38:2)	754.576	-1	1.81625
PE(O-38:4/P-38:3)	752.56	-1	1.69048
PE(O-38:5/P-38:4)	750.544	-1	1.27262
PE(O-38:6/P-38:5)	748.529	-1	0.946739
PE(O-38:7/P-38:6)	746.513	-1	1.23535
PE(O-40:1/P-40:0)	786.638	-1	2
PE(O-40:2/P-40:1)	784.623	-1	2.56774
PE(O-40:3/P-40:2)	782.607	-1	2.59897
PE(O-40:4/P-40:3)	780.591	-1	0.673913
PE(O-40:5/P-40:4)	778.576	-1	0.681319
PE(O-40:6/O-40:6)	776.56	-1	1.16064
PE(O-40:7/P-40:6)	774.544	-1	1.78152
PE(O-40:8/P-40:7)	772.529	-1	1.73617
PG(28:0)	665.44	-1	1.63
PG(28:1)	663.424	-1	1.9
PG(28:2)	661.409	-1	3.1875
PG(30:0)	693.471	-1	2.775
PG(32:0)	721.503	-1	2.9
PG(32:1)	719.487	-1	2.539
PG(32:2)	717.471	-1	2.142
PG(32:3)	715.456	-1	1.521
PG(34:0)	749.534	-1	1.44646
PG(34:1)	747.518	-1	1.35312
PG(34:2)	745.503	-1	2.14375
PG(34:3)	743.487	-1	0.88125
PG(34:4)	741.471	-1	2.346
PG(34:5)	739.456	-1	2.083
PG(36:0)	777.565	-1	2.98586
PG(36:1)	775.549	-1	1.68132
PG(36:2)	773.534	-1	1.83895
PG(36:3)	771.518	-1	1.20319
PG(36:4)	769.503	-1	1.15455
PG(36:5)	767.487	-1	2.6051
PG(36:6)	765.471	-1	2.265
PG(38:0)	805.596	-1	1.77692
PG(38:1)	803.581	-1	1.39268
PG(38:2)	801.565	-1	1.24203
PG(38:3)	799.549	-1	1.15161
PG(38:4)	797.534	-1	2.21429
PG(38:5)	795.518	-1	1.60101
PG(38:6)	793.503	-1	1.96837
PG(38:7)	791.487	-1	1.35417
PG(40:1)	831.612	-1	2.20667
PG(40:2)	829.596	-1	1.5661
PG(40:3)	827.581	-1	1.80299
PG(40:4)	825.565	-1	1.90333
PG(40:5)	823.549	-1	1.79559
PG(40:6)	821.534	-1	1.72297
PG(40:7)	819.518	-1	0.652174
PG(40:8)	817.503	-1	1.94444
PG(42:4)	853.596	-1	1.80833
PG(42:6)	849.565	-1	1.69286
PI(28:0)	753.456	-1	1.21818
PI(28:2)	749.425	-1	2.05556
PI(30:0)	781.487	-1	1.3
PI(32:0)	809.519	-1	1.85287
PI(32:1)	807.503	-1	1.17021
PI(32:2)	805.487	-1	1.24624
PI(32:3)	803.472	-1	1.29474
PI(34:0)	837.55	-1	1.62222
PI(34:1)	835.534	-1	1.4961
PI(34:2)	833.519	-1	1.78056
PI(34:3)	831.503	-1	1.99158
PI(34:4)	829.487	-1	1.91789
PI(34:5)	827.472	-1	1.74796
PI(36:0)	865.581	-1	3.34487
PI(36:1)	863.566	-1	1.99825
PI(36:2)	861.55	-1	1.72
PI(36:3)	859.534	-1	1.75818
PI(36:4)	857.519	-1	2.06515
PI(36:5)	855.503	-1	1.475
PI(36:6)	853.487	-1	1.53483
PI(38:0)	893.612	-1	2.78462
PI(38:1)	891.597	-1	2.37
PI(38:2)	889.581	-1	2.62812
PI(38:3)	887.566	-1	2.44667
PI(38:4)	885.55	-1	1.5082
PI(38:5)	883.534	-1	1.71724
PI(38:6)	881.519	-1	1.6587
PI(38:7)	879.503	-1	1.61977
PS(28:0)	678.435	-1	2.15556
PS(28:1)	889.581	-1	2.63684
PS(30:0)	706.466	-1	1.638
PS(32:0)	734.498	-1	1.39592
PS(32:1)	732.482	-1	2.267
PS(32:2)	730.466	-1	2.33168
PS(32:3)	728.451	-1	1.223
PS(34:0)	762.529	-1	1.44839
PS(34:1)	760	-1	1.82676
PS(34:2)	758.498	-1	2.05253
PS(34:3)	756.482	-1	0.971134
PS(34:4)	754.466	-1	1.099
PS(34:5)	752.451	-1	1.90495
PS(36:0)	790.56	-1	1.87895
PS(36:1)	788.545	-1	1.34316
PS(36:2)	786.529	-1	1.35169
PS(36:3)	784.514	-1	1.837
PS(36:4)	782.498	-1	1.62222
PS(36:5)	780.482	-1	1.37526
PS(36:6)	778.466	-1	2.19286
PS(38:0)	818.592	-1	2.35873
PS(38:1)	816.576	-1	2.01928
PS(38:2)	814.56	-1	1.23797
PS(38:3)	812.545	-1	1.16962
PS(38:4)	810.529	-1	0.958511
PS(38:5)	808.514	-1	1.56173
PS(38:6)	806.498	-1	1.10306
PS(38:7)	804.482	-1	1.863
PS(40:1)	844.607	-1	1.70667
PS(40:2)	842.592	-1	1.98667
PS(40:3)	840.576	-1	2.01354
PS(40:4)	838.56	-1	2.23
PS(40:5)	836.545	-1	2.6949
PS(40:6)	834.529	-1	3.33939
PS(40:7)	832.514	-1	1.88194
PS(40:8)	830.498	-1	0.655319
PS(42:4)	866.592	-1	1.59
PS(42:6)	862.56	-1	1.80517
SM(d26:1)	591.449	1	1.5875
SM(d27:1)	605.465	1	2.03529
SM(d28:0)	621.496	1	1.445
SM(d28:1)	619.481	1	0.9
SM(d28:2)	617.465	1	1.60222
SM(d29:1)	633.496	1	2.365
SM(d30:0)	649.528	1	1.34638
SM(d30:1)	647.512	1	1.42632
SM(d30:2)	645.497	1	0.791667
SM(d30:4)	643.481	1	2.26452
SM(d31:0)	663.543	1	1.75663
SM(d31:1)	661.528	1	2.64831
SM(d31:2)	659.512	1	1.34643
SM(d32:0)	677.559	1	0.898795
SM(d32:1)	675.543	1	1.6942
SM(d32:2)	673.528	1	1.42368
SM(d32:3)	671.512	1	2.94725
SM(d32:4)	669.497	1	2.26
SM(d32:5)	667.481	1	1.74607
SM(d33:0)	691.575	1	0.62766
SM(d33:1)	689.559	1	1.44432
SM(d33:2)	687.543	1	1.91515
SM(d33:3)	685.528	1	1.19677
SM(d33:4)	683.512	1	1.62537
SM(d34:0)	705.591	1	1.47857
SM(d34:1)	703.575	1	0.592857
SM(d34:2)	701.559	1	0.5375
SM(d34:3)	699.544	1	1.41356
SM(d34:4)	697.528	1	1.50405
SM(d34:5)	695.512	1	1.9234
SM(d35:0)	719.606	1	1.35281
SM(d35:1)	717.591	1	1.34301
SM(d35:2)	715.575	1	1.28936
SM(d35:3)	713.559	1	1.78842
SM(d35:4)	711.544	1	1.33103
SM(d35:5)	709.528	1	1.61143
SM(d36:0)	733.622	1	0.458586
SM(d36:1)	731.606	1	1.175
SM(d36:2)	729.591	1	0.849
SM(d36:3)	727.575	1	0.943878
SM(d36:4)	725.559	1	1.70816
SM(d36:5)	723.544	1	1.73548
SM(d36:6)	721.528	1	1.472
SM(d37:1)	745.622	1	1.49271
SM(d37:2)	743.606	1	0.58617
SM(d37:4)	741.591	1	1.21099
SM(d37:5)	739.575	1	1.07708
SM(d38:0)	761.653	1	1.40316
SM(d38:1)	759.637	1	1.32326
SM(d38:2)	757.622	1	1.5
SM(d38:3)	755.606	1	2.85368
SM(d38:4)	753.591	1	1.31789
SM(d38:5)	751.575	1	0.514737
SM(d38:6)	749.559	1	1.11771
SM(d38:7)	747.544	1	1.93434
SM(d39:0)	775.669	1	1.27867
SM(d39:1)	773.653	1	1.25465
SM(d39:2)	771.637	1	0.994898
SM(d39:3)	769.622	1	1.29655
SM(d40:0)	789.684	1	1.65125
SM(d40:1)	787.669	1	1.57442
SM(d40:2)	785.653	1	1.67442
SM(d40:3)	783.637	1	1.15556
SM(d40:4)	781.622	1	1.18617
SM(d40:5)	779.606	1	1.56222
SM(d40:7)	775.575	1	1.29149
SM(d41:1)	801.684	1	1.78333
SM(d41:2)	799.669	1	1.66092
SM(d41:3)	797.653	1	1.11209
SM(d41:4)	795.638	1	1.24045
SM(d42:0)	817.716	1	1.72703
SM(d42:1)	815.7	1	1.08312
SM(d42:2)	813.684	1	1.89014
SM(d42:3)	811.669	1	1.75
SM(d42:4)	809.653	1	1.95952
SM(d42:5)	807.638	1	1.35357
SM(d42:6)	805.622	1	1.29341
SM(d42:7)	803.606	1	1.075
SM(d43:1)	829.716	1	2.14444
SM(d43:2)	827.7	1	1.66892
SM(d43:3)	825.684	1	1.71013
SM(d43:4)	823.669	1	1.832
SM(d44:0)	845.747	1	1.77826
SM(d44:1)	843.731	1	1.6
SM(d44:2)	841.716	1	1.12727
SM(d44:3)	839.7	1	2.05909
SM(d44:4)	837.684	1	1.412
SM(d44:5)	835.669	1	1.69315
SM(d44:6)	833.653	1	1.74268
SM(d45:1)	857.747	1	1.84286
SM(d45:4)	855.731	1	2.256
TG(42:0)	740.676	1	1.041
TG(42:1)	738.661	1	0.974725
TG(42:2)	736.645	1	1.303
TG(44:0)	768.708	1	1.27604
TG(44:1)	766.692	1	1.08681
TG(44:2)	764.676	1	1.41753
TG(46:0)	796.739	1	0.766667
TG(46:1)	794.723	1	1.16753
TG(46:2)	792.708	1	0.927273
TG(46:3)	790.692	1	0.80495
TG(48:0)	824.77	1	1.40159
TG(48:1)	822.755	1	0.534831
TG(48:2)	820.739	1	0.956923
TG(48:3)	818.723	1	1.80217
TG(48:4)	816.708	1	1.9625
TG(50:0)	852.802	1	1.63902
TG(50:1)	850.786	1	1.58732
TG(50:2)	848.77	1	1.6
TG(50:3)	846.755	1	1.8551
TG(50:4)	844.739	1	1.74531
TG(50:5)	842.723	1	1.28395
TG(51:1)	864.802	1	1.6
TG(51:2)	862.786	1	1.32115
TG(51:3)	860.77	1	1.20833
TG(51:4)	858.755	1	1.12222
TG(52:0)	880.833	1	1.54231
TG(52:1)	878.817	1	1.35333
TG(52:2)	876.802	1	0.952632
TG(52:3)	874.786	1	1.48684
TG(52:4)	872.77	1	1.42553
TG(52:5)	870.755	1	1.81
TG(52:6)	868.739	1	1.52656
TG(53:1)	892.833	1	1.75882
