# Supplementary material for: Imaging‐Guided Live Single‐Cell Lipid Profiling of Leader and Follower Cells During Collective Migration of Triple‐Negative Breast Cancer Cells
Source: Adv Sci (Weinh). 2026 Jun 16:e75862. Online ahead of print. doi: 10.1002/advs.75862 (PMC13336123; doi:10.1002/advs.75862)
Supplement: Supplementary file 2 — Supporting File 2: advs75862‐sup‐0002‐data.zip. [file ADVS-9999-e75862-s002.zip › advs75862-sup-0002-data/Supplementary Excel.6.xlsx]

## Sheet: HCC38sig
Assigned Molecule	log2FC	pvalue	Class	mode	sig	cell line	annotation level
DG(32:2)/DG(34:5)	-4.23352	0.0138751	DG	Positive	TRUE	HCC38	MS1
DG(40:6)/DG(42:9)	3.67818	0.0339056	DG	Positive	TRUE	HCC38	MS1
DG(41:5)	0.600563	0.0475333	DG	Positive	TRUE	HCC38	MS1
DG(42:2)	-3.03867	0.0197439	DG	Positive	TRUE	HCC38	MS1
FA 14:1	1.4157	0.0346306	FA	Negative	TRUE	HCC38	MS1
FA 15:1	1.40461	0.0380729	FA	Negative	TRUE	HCC38	MS1
FA 16:1	1.47258	0.0148857	FA	Negative	TRUE	HCC38	MS1
FA 18:1	1.28064	0.0493918	FA	Negative	TRUE	HCC38	MS1
FA 29:1;O2	2.43055	0.030496	FA	Negative	TRUE	HCC38	MS1
PC(O-38:6)	1.03552	0.00520575	PC	Positive	TRUE	HCC38	MS1
PE(34:4)	0.567051	0.0265136	PE	Negative	TRUE	HCC38	MS1
PE(41:6)	-3.48151	0.0107038	PE	Negative	TRUE	HCC38	MS1
PE(34:1)	-1.50624	0.0107392	PE	Negative	TRUE	HCC38	MS1
PE(38:2)	-2.1454	0.0373875	PE	Negative	TRUE	HCC38	MS1
PE(39:6)	-2.24983	0.00945093	PE	Negative	TRUE	HCC38	MS1
PE(O-32:3/P-32:2)	0.708952	0.00379151	PE	Negative	TRUE	HCC38	MS1
PE(O-38:5/P-38:4)	-1.9467	0.0308211	PE	Negative	TRUE	HCC38	MS1
PG(30:0)	0.885386	0.0455509	PG	Negative	TRUE	HCC38	MS1
PG(32:2)	0.664741	0.0306308	PG	Negative	TRUE	HCC38	MS1
PG(32:3)	1.12086	0.0209296	PG	Negative	TRUE	HCC38	MS1
PG(34:2)	-1.22493	0.019624	PG	Negative	TRUE	HCC38	MS1
PG(34:5)	0.746825	0.0431706	PG	Negative	TRUE	HCC38	MS1
PG(36:1)	-2.13354	0.0187842	PG	Negative	TRUE	HCC38	MS1
PG(36:3)	-2.52981	0.0114465	PG	Negative	TRUE	HCC38	MS1
PI(30:0)	-1.61113	0.0162672	PI	Negative	TRUE	HCC38	MS1
PI(32:2)	-1.95641	0.014967	PI	Negative	TRUE	HCC38	MS1
PI(34:3)	-1.38196	0.0110325	PI	Negative	TRUE	HCC38	MS1
PI(38:4)	3.58001	0.00782346	PI	Negative	TRUE	HCC38	MS1
PS(30:0)	0.433071	0.0169177	PS	Negative	TRUE	HCC38	MS1
PS(40:4)	-2.10951	0.0478298	PS	Negative	TRUE	HCC38	MS1
SM d34:5	3.16284	0.0191159	SM	Positive	TRUE	HCC38	MS1
SM d35:1	-2.16041	0.0408041	SM	Positive	TRUE	HCC38	MS1
SM d43:1	-4.92327	0.0105594	SM	Positive	TRUE	HCC38	MS1

## Sheet: HCC1143sig
Assigned Molecule	log2FC	pvalue	Class	mode	sig	cell line	annotation level
CE(20:4)	-4.37118	0.00402339	CE	Positive	TRUE	HCC1143	MS1
DG(32:5)	4.88461	0.0117015	DG	Positive	TRUE	HCC1143	MS1
DG(35:5)	5.59883	0.000307874	DG	Positive	TRUE	HCC1143	MS1
DG(39:3)	-3.50637	0.0435216	DG	Positive	TRUE	HCC1143	MS1
DG(41:6)	3.8051	0.0316402	DG	Positive	TRUE	HCC1143	MS1
DG(42:5)	-2.09658	0.0280341	DG	Positive	TRUE	HCC1143	MS1
DG(43:2)	-2.96261	0.016288	DG	Positive	TRUE	HCC1143	MS1
PC(34:1)	3.15127	0.032173	PC	Positive	TRUE	HCC1143	MS1
PC(32:1)	0.971439	0.0447733	PC	Positive	TRUE	HCC1143	MS1
PC(O-36:6)	-1.16771	0.043522	PC	Positive	TRUE	HCC1143	MS1
PC(O-38:4)	-1.84501	0.00926153	PC	Positive	TRUE	HCC1143	MS1
SM 40:1;O2/SM d42:4	-2.73494	0.00345753	SM	Positive	TRUE	HCC1143	MS1
SM d30:4	3.95151	0.0137257	SM	Positive	TRUE	HCC1143	MS1
SM d39:0	4.017	0.0121346	SM	Positive	TRUE	HCC1143	MS1
SM d44:2	-3.23136	0.0457723	SM	Positive	TRUE	HCC1143	MS1
TG(44:2)	-2.03993	0.0400294	TG	Positive	TRUE	HCC1143	MS1
TG(48:3)	-2.88718	0.0217691	TG	Positive	TRUE	HCC1143	MS1
PC(37:6)	-1.4113	0.00705925	PC	Negative	TRUE	HCC1143	MS1
PC(33:0)	2.77433	0.0235439	PC	Negative	TRUE	HCC1143	MS1
PE(42:6)	-2.31008	0.0489479	PE	Negative	TRUE	HCC1143	MS1
PE(32:3)	-1.11604	0.00704342	PE	Negative	TRUE	HCC1143	MS1
PE(33:3)	-0.659005	0.0491269	PE	Negative	TRUE	HCC1143	MS1
PE(36:6)	-0.853888	0.0293248	PE	Negative	TRUE	HCC1143	MS1
PE(O-34:5/P-34:4)	-0.698948	0.0415839	PE	Negative	TRUE	HCC1143	MS1
PE(O-36:0)	-0.932313	0.0485504	PE	Negative	TRUE	HCC1143	MS1
PE(O-38:4/P-38:3)	-2.15559	0.0395993	PE	Negative	TRUE	HCC1143	MS1
PE(O-40:8/P-40:7)	1.41432	0.0443804	PE	Negative	TRUE	HCC1143	MS1
PS(32:2)	-3.03241	0.0490659	PS	Negative	TRUE	HCC1143	MS1
PS(36:3)	-0.979946	0.0206026	PS	Negative	TRUE	HCC1143	MS1
PS(36:4)	2.27699	0.0488636	PS	Negative	TRUE	HCC1143	MS1
